# Supplementary material for: Elucidation of the Host Bronchial Lymph Node miRNA Transcriptome Response to Bovine Respiratory Syncytial Virus
Source: Front Genet. 2021 Apr 22;12:633125. doi: 10.3389/fgene.2021.633125 (PMC8100685; doi:10.3389/fgene.2021.633125)
Supplement: Supplementary Table 1 — Read counts after each processing step and after mapping to the UMD3.1 reference genome and MirBase 22 miRNA sequences. [file Table_1.XLSX]

## Sheet: Sheet1
Supplementary Table 1. Read counts after each processing step and after mapping to the UMD3.1 reference genome and MirBase 22 miRNA sequences.
Sample ID	raw read counts	read counts after trimming	read counts after filtering for contaminant RNAs	read counts retained after MirDeep2 preprocessing	mapped reads	unmapped reads	%mapped	%unmapped
BLN_S1	4428590	2524857	2229171	2169509	1969843	199666	0.908	0.092
BLN_S2	5910475	3499132	3109848	3025036	2761297	263739	0.913	0.087
BLN_S3	4352432	2351975	2034289	1978268	1779988	198280	0.9	0.1
BLN_S4	5869532	3194307	2812101	2732304	2460225	272079	0.9	0.1
BLN_S5	5063600	2859936	2462328	2393048	2169367	223681	0.907	0.093
BLN_S6	5068275	2988253	2630300	2554271	2331286	222985	0.913	0.087
BLN_S7	4602640	2315699	1995199	1912060	1690723	221337	0.884	0.116
BLN_S8	4990110	2496755	2104807	2015742	1751185	264557	0.869	0.131
BLN_S9	5889365	2411574	1958826	1871142	1542367	328775	0.824	0.176
BLN_S10	5285881	2113406	1753645	1683084	1438950	244134	0.855	0.145
BLN_S11	4339700	1960735	1642685	1573242	1367101	206141	0.869	0.131
BLN_S12	5239621	2463710	2027319	1943478	1696908	246570	0.873	0.127
BLN_S13	5007265	2446476	2064617	1979815	1738108	241707	0.878	0.122
BLN_S14	5029090	2370495	1976971	1895628	1637912	257716	0.864	0.136
BLN_S15	4452705	2515891	2247312	2167872	1961285	206587	0.905	0.095
BLN_S16	4235275	2286017	2031600	1958866	1772085	186781	0.905	0.095
BLN_S17	4697800	2117825	1782442	1705837	1472751	233086	0.863	0.137
BLN_S18	5574497	2546995	2204356	2123136	1853806	269330	0.873	0.127
