# Supplementary material for: Elucidation of the Host Bronchial Lymph Node miRNA Transcriptome Response to Bovine Respiratory Syncytial Virus
Source: Front Genet. 2021 Apr 22;12:633125. doi: 10.3389/fgene.2021.633125 (PMC8100685; doi:10.3389/fgene.2021.633125)
Supplement: Supplementary Table 2 — DE miRNAs in the bronchial lymph node between BRSV challenged and control calves. [file Table_2.XLSX]

## Sheet: Sheet1
Supplementary Table 2. DE miRNAs in the bronchial lymph node between BRSV challenged and control calves.
miRNA	logFC	logCPM	PValue	FDR	fold change
bta-miR-7180	-2.07644	2.1261	1.10091e-10	1.70819e-09	-4.21764
bta-miR-2284d	-1.57919	0.938815	0.025278	0.0686932	-2.98803
bta-miR-1343-3p	-1.5527	5.94131	9.88383e-16	3.65702e-14	-2.93366
bta-miR-2284v	-1.54501	3.3008	2.78187e-12	7.04251e-11	-2.91807
bta-miR-11998	-1.46301	1.1447	0.0143501	0.0448208	-2.75683
bta-miR-30b-3p	-1.37624	1.16789	0.0261168	0.0701798	-2.5959
bta-miR-502b	-1.2628	4.81041	3.70361e-17	1.78144e-15	-2.39961
bta-miR-2415-3p	-1.23641	2.51673	0.00650214	0.0234662	-2.35611
bta-miR-1296	-1.23387	3.45995	8.1039e-10	1.11371e-08	-2.35196
bta-miR-744	-1.22427	5.34208	1.05129e-17	5.61858e-16	-2.33637
bta-miR-2346	-1.18836	1.94841	0.000865005	0.00400065	-2.27893
bta-miR-153	-1.16151	2.63144	3.24523e-05	0.00021383	-2.23691
bta-miR-545-3p	-1.14743	2.08078	9.75669e-05	0.000579378	-2.21519
bta-miR-582	-1.13523	1.74028	0.00200856	0.00870374	-2.19654
bta-miR-340	-1.13046	4.08999	2.13191e-10	3.20452e-09	-2.18928
bta-miR-34c	-1.04231	4.12661	3.46897e-06	2.82809e-05	-2.05952
bta-miR-1249	-1.0132	4.73794	6.14684e-09	7.0396e-08	-2.01838
bta-miR-34b	-1.01236	1.35088	0.0257079	0.0694692	-2.01721
bta-miR-1260b	-0.973458	2.24552	0.0108483	0.0364896	-1.96354
bta-miR-212	-0.91415	2.58405	0.000918361	0.00420697	-1.88446
bta-miR-3613a	-0.89965	4.38014	1.9138e-07	1.73686e-06	-1.86561
bta-miR-183	-0.873958	5.09661	0.00236714	0.0100761	-1.83268
bta-miR-1271	-0.873864	8.09079	1.08017e-09	1.44322e-08	-1.83256
bta-miR-2435	-0.84313	1.63098	0.0160779	0.0474447	-1.79394
bta-miR-139	-0.834426	6.52316	7.81102e-07	6.83109e-06	-1.78315
bta-miR-296-3p	-0.830205	5.71452	0.000125563	0.000726047	-1.77794
bta-miR-11989	-0.816543	2.23987	0.0175435	0.0514539	-1.76118
bta-miR-502a	-0.807877	7.44128	1.6566e-08	1.77072e-07	-1.75063
bta-miR-1468	-0.80212	9.23503	2.89342e-13	8.18668e-12	-1.74366
bta-miR-491	-0.798925	1.75329	0.03826	0.0968582	-1.7398
bta-miR-129-5p	-0.76134	3.27	0.00812844	0.0281279	-1.69506
bta-miR-129	-0.761314	3.27	0.00828121	0.0282859	-1.69503
bta-miR-339a	-0.757553	9.45294	5.84635e-18	3.51512e-16	-1.69062
bta-miR-15b	-0.744089	8.92202	1.62349e-11	3.1236e-10	-1.67492
bta-miR-30d	-0.734183	11.953	9.04339e-22	6.2141e-20	-1.66346
bta-miR-30f	-0.700649	7.55143	1.91932e-06	1.61548e-05	-1.62524
bta-miR-2284w	-0.695446	5.31413	1.25732e-05	8.76479e-05	-1.61939
bta-miR-2313-3p	-0.695242	2.11623	0.0361054	0.0918872	-1.61916
bta-miR-30c	-0.686886	11.3334	4.82852e-12	1.16126e-10	-1.60981
bta-miR-11999	-0.685912	2.79815	0.0153275	0.0463681	-1.60872
bta-miR-185	-0.654443	5.09379	5.2303e-06	4.10121e-05	-1.57401
bta-miR-301a	-0.648893	8.36266	8.66897e-12	1.81295e-10	-1.56797
bta-miR-95	-0.648036	3.85792	0.00254009	0.0106242	-1.56703
bta-miR-6119-3p	-0.643736	4.62423	0.00014356	0.000811213	-1.56237
bta-miR-148b	-0.614661	9.86075	1.83325e-14	6.29852e-13	-1.5312
bta-miR-31	-0.608304	6.51427	4.00462e-05	0.000256829	-1.52447
bta-miR-23a	-0.601918	9.32747	9.59486e-12	1.92297e-10	-1.51773
bta-miR-365-3p	-0.600687	4.73112	0.000285941	0.0015114	-1.51644
bta-miR-628	-0.599515	3.29464	0.00381662	0.0148048	-1.51521
bta-miR-199b	-0.595896	10.9151	2.13555e-08	2.18554e-07	-1.51141
bta-miR-504	-0.592608	5.74734	0.00316765	0.0128037	-1.50797
bta-miR-328	-0.587201	4.90975	0.000238261	0.00127337	-1.50233
bta-miR-450a	0.597936	6.43291	0.000477845	0.00232165	1.51355
bta-miR-32	0.599043	10.6036	1.74321e-08	1.82279e-07	1.51471
bta-miR-484	0.602816	9.70515	7.56334e-11	1.25447e-09	1.51868
bta-miR-381	0.620863	5.91931	0.0157056	0.0469218	1.53779
bta-miR-2285bu	0.62307	3.76992	0.00455695	0.0175351	1.54015
bta-miR-487b	0.645091	3.88897	0.0122711	0.0400241	1.56384
bta-miR-363	0.663665	8.55501	4.43515e-10	6.27444e-09	1.5841
bta-miR-2285bf	0.682905	4.35552	8.9303e-05	0.000543731	1.60537
bta-miR-2285an	0.685745	2.47699	0.0210506	0.0595607	1.60853
bta-miR-449a	0.693036	4.16253	0.00358597	0.014255	1.61668
bta-miR-1307	0.696356	7.71099	5.28545e-11	9.07965e-10	1.62041
bta-miR-532	0.704461	10.461	5.82851e-09	6.83783e-08	1.62954
bta-miR-378d	0.769275	3.80384	0.00108897	0.00489526	1.70441
bta-miR-378c	0.780098	7.05589	2.80565e-11	4.99821e-10	1.71725
bta-miR-424-5p	0.809341	5.5379	7.19303e-05	0.00044357	1.75241
bta-miR-223	0.831475	6.85893	0.000224295	0.0012122	1.7795
bta-miR-1277	0.83525	2.17531	0.0230411	0.063694	1.78417
bta-miR-432	0.836091	3.10605	0.0210501	0.0595607	1.78521
bta-miR-11977	0.851583	2.63542	0.00148675	0.0065608	1.80448
bta-miR-10225b	0.864516	3.14888	0.0348157	0.0890764	1.82073
bta-miR-1842	0.866615	3.54785	0.000168279	0.000930368	1.82338
bta-miR-130b	0.873069	7.6262	2.08287e-11	3.85331e-10	1.83156
bta-miR-493	0.889867	3.98845	0.000429655	0.00214855	1.85301
bta-miR-499	0.892181	2.95955	0.00043775	0.00214855	1.85598
bta-miR-2474	0.922713	1.99605	0.00956822	0.0324107	1.89568
bta-miR-22-5p	0.924155	5.12887	7.03912e-08	6.63885e-07	1.89757
bta-miR-15a	0.92455	11.4676	8.24381e-23	7.93055e-21	1.89809
bta-miR-11991	0.928978	3.47652	5.37164e-06	4.10121e-05	1.90393
bta-miR-2285bc	0.933275	3.84502	2.47072e-05	0.000167382	1.90961
bta-miR-10167-3p	0.940785	5.44442	4.4207e-05	0.000279784	1.91957
bta-miR-1388-3p	0.941302	6.63135	1.11832e-09	1.45382e-08	1.92026
bta-miR-10225a	0.976115	5.92281	0.0177249	0.0516708	1.96716
bta-miR-107	1.03125	11.0857	2.1131e-27	3.388e-25	2.04379
bta-miR-7	1.07029	5.3284	9.03009e-11	1.44782e-09	2.09985
bta-miR-449b	1.09744	2.36203	0.0065144	0.0234662	2.13975
bta-miR-376d	1.11007	1.96078	0.00245131	0.0103428	2.15856
bta-miR-592	1.13214	2.88494	0.000985883	0.00447368	2.19184
bta-miR-12003	1.13312	1.41312	0.028035	0.0740926	2.19332
bta-miR-2457	1.2192	1.38015	0.00618142	0.0232286	2.32818
bta-miR-760-3p	1.22174	2.85281	1.03636e-05	7.33074e-05	2.33229
bta-miR-2284j	1.25186	2.72091	1.02463e-05	7.33074e-05	2.38148
bta-miR-362-3p	1.28026	5.03356	7.89081e-12	1.72522e-10	2.42883
bta-miR-503-3p	1.2984	1.5663	0.0082917	0.0282859	2.45956
bta-miR-11997	1.3276	1.17987	0.0290244	0.0762882	2.50985
bta-miR-147	1.38236	4.9458	2.25702e-10	3.28978e-09	2.60694
bta-miR-141	1.40258	6.98718	9.02737e-22	6.2141e-20	2.64374
bta-miR-495	1.4378	2.29809	0.000119181	0.000699098	2.70908
bta-miR-12044	1.44368	2.85607	5.83114e-07	5.19403e-06	2.72013
bta-miR-487a	1.45657	1.30891	0.0152936	0.0463681	2.74456
bta-miR-665	1.46584	3.96864	1.94798e-06	1.61548e-05	2.76223
bta-miR-376a	1.60966	1.65242	0.000126794	0.000726047	3.0518
bta-miR-2400	1.66494	2.54895	7.30301e-06	5.48867e-05	3.171
bta-miR-11971	1.67034	6.66985	8.00008e-25	9.6201e-23	3.1829
bta-miR-2339	1.69561	3.35346	7.55696e-12	1.72522e-10	3.23915
bta-miR-2389	1.8049	0.791391	0.0135318	0.0433919	3.49404
bta-miR-21-3p	1.86682	10.2407	1.08059e-50	2.59883e-48	3.64727
bta-miR-6523a	1.87555	2.46161	1.47927e-09	1.87245e-08	3.66942
bta-miR-2344	1.93701	4.26333	1.99676e-12	5.33578e-11	3.82911
bta-miR-7857-3p	2.40287	4.51431	7.629e-14	2.29347e-12	5.28855
bta-miR-2285cr	2.48765	1.16631	3.94488e-05	0.000256417	5.60865
bta-miR-424-3p	2.48767	3.79232	5.4059e-16	2.16687e-14	5.6087
bta-miR-7857-5p	2.49496	2.4631	1.32233e-07	1.22315e-06	5.63714
bta-miR-2318	2.68572	6.47145	1.20145e-16	5.2536e-15	6.434
bta-miR-7863	2.76854	0.714317	0.000603414	0.00287369	6.81419
bta-miR-12030	2.86425	9.22693	5.34543e-14	1.7141e-12	7.28159
bta-miR-10164-3p	2.95417	6.33683	1.37833e-58	6.62979e-56	7.74985
bta-miR-503-5p	3.64597	1.45096	8.38767e-06	6.20688e-05	12.5183
