# Supplementary material for: Elucidation of the Host Bronchial Lymph Node miRNA Transcriptome Response to Bovine Respiratory Syncytial Virus
Source: Front Genet. 2021 Apr 22;12:633125. doi: 10.3389/fgene.2021.633125 (PMC8100685; doi:10.3389/fgene.2021.633125)
Supplement: Supplementary Table 3 — Target mRNA genes with a weighed context + + score percentile of greater than 99%. [file Table_3.XLSX]

## Sheet: BLN_above_99_percentile_score_e
Supplementary Table 3. Target mRNA genes with a weighed context ++ score percentile of greater than 99%.
human_transcript	bovine_gene_expressed_in_BLN	human_ortolog_gene	Gene_ID	Species_ID	Mirbase_ID	fold change (miRNA)	p value (miRNA)	FDR (miRNA)	Site_Type	UTR_start	UTR_end	Site_type_contribution	X3_pairing_contribution	local_AU_contribution	Min_dist_contribution	sRNA1A_contribution	sRNA1C_contribution	sRNA1G_contribution	sRNA8A_contribution	sRNA8C_contribution	sRNA8G_contribution	site8A_contribution	site8C_contribution	site8G_contribution	X3_UTR_length_contribution	SA_contribution	ORF_length_contribution	ORF_8mer_contribution	Offset_6mer_contribution	TA_contribution	SPS_contribution	PCT_contribution	context++_score	context++_score_percentile	AIR	weighted_context++_score	weighted_context++_score_percentile	UTR_region	UTR_miRNA_pairing	mature_miRNA_sequence	miRNA_family	Group
ENST00000002596	ENSBTAG00000007449	ENSG00000002587	ENST00000002596.5	9913	bta-miR-129	-1.69503	0.00828121	0.0282859	8mer-1a	276	283	-0.589	0	-0.244	-0.098	0	-0.021	0	0	0.012	0	0	0	0	-0.596	-0.125	0.042	0	0	0.229	0.24	0	-1.15	99	1	-1.15	99	CUAAAAUAUUUAACUGCAAAAAA	|||||||	UCGUUCGGGUCUGGCGUUUUUC	miR-129-5p	1495
ENST00000002596	ENSBTAG00000007449	ENSG00000002587	ENST00000002596.5	9913	bta-miR-129-5p	-1.69506	0.00812844	0.0281279	8mer-1a	276	283	-0.589	0	-0.244	-0.098	0	-0.021	0	0	0.012	0	0	0	0	-0.596	-0.125	0.042	0	0	0.229	0.24	0	-1.15	99	1	-1.15	99	CUAAAAUAUUUAACUGCAAAAAA	|||||||	UCGUUCGGGUCUGGCGUUUUUC	miR-129-5p	1495
ENST00000005257	ENSBTAG00000006661	ENSG00000006451	ENST00000005257.2	9913	bta-miR-11989	-1.76118	0.0175435	0.0514539	8mer-1a	953	960	-0.589	-0.024	-0.191	-0.098	0	-0.021	0	0.022	0	0	0	0	0	-0.596	-0.084	0.003	0	0	0.182	-0.024	0	-1.42	99	1	-1.42	99	UCUUUAAGAUGCUGAUCCCUGGA	|||||||	CGUGAUCCUCGAUGUAGGGACCC	miR-11989	4341
ENST00000005257	ENSBTAG00000006661	ENSG00000006451	ENST00000005257.2	9913	bta-miR-2313-3p	-1.61916	0.0361054	0.0918872	8mer-1a	1486	1493	-0.589	-0.016	-0.227	-0.098	0	-0.021	0	0	0.012	0	0	0	0	-0.596	-0.077	0.003	0	0	0.11	0.084	0	-1.415	99	1	-1.415	99	CAAAUAGGCUAUUUAGGAACUGA	|||||||	CCGUACGUCGCACCUUGACC	miR-2313-3p	4426
ENST00000005257	ENSBTAG00000006661	ENSG00000006451	ENST00000005257.2	9913	bta-miR-183	-1.83268	0.00236714	0.0100761	8mer-1a	789	796	-0.589	-0.016	-0.163	-0.098	0	0	0	0	0.012	0	0	0	0	-0.596	-0.115	0.003	0	0	0.091	0.054	0	-1.417	99	1	-1.417	99	CCAAAUGUAAAAUGUGUGCCAUA	|||||||	GUCACUUAAGAUGGUCACGGUAU	miR-183	4378
ENST00000012049	ENSBTAG00000012176	ENSG00000011478	ENST00000012049.5	9913	bta-miR-11999	-1.60872	0.0153275	0.0463681	8mer-1a	742	749	-0.589	-0.04	-0.236	-0.098	0	0	0	0	0.012	0	0	0	0	-0.596	-0.072	0.059	0	0	0.096	-0.003	0	-1.467	99	1	-1.467	99	GCUUAUGGUAGAAAU-GGGUCUGA	|||| |||||||	CGGAUACUCUUAUACCCAGACU	miR-11999	8418
ENST00000013070	ENSBTAG00000004310	ENSG00000012963	ENST00000013070.6	9913	bta-miR-11971	3.1829	8.00008e-25	9.6201e-23	8mer-1a	1226	1233	-0.589	-0.016	-0.193	-0.098	0	0	0	0	0.012	0	0	0	0	-0.596	-0.097	0.069	0	0	0.162	-0.09	0	-1.436	99	1	-1.436	99	UGAAGUGUCUUUAAAGCCCCUCA	|||||||	AAGAGUGAGAGACGGGGAGU	miR-11971	8978
ENST00000014930	ENSBTAG00000039664	ENSG00000013583	ENST00000014930.4	9913	bta-miR-34b	-2.01721	0.0257079	0.0694692	8mer-1a	114	121	-0.589	-0.024	-0.146	-0.098	-0.018	0	0	0	0	0.015	0	0	0	-0.596	-0.101	-0.005	0	0	0.14	0	0	-1.422	99	1	-1.422	99	CCCUUCAGAGCCAGUCACUGCCA	|||||||	GUUAGUCGAUUAAUGUGACGGA	miR-34/449	10148
ENST00000014930	ENSBTAG00000039664	ENSG00000013583	ENST00000014930.4	9913	bta-miR-34c	-2.05952	3.46897e-06	2.82809e-05	8mer-1a	114	121	-0.589	-0.024	-0.146	-0.098	-0.018	0	0	0	0	0.015	0	0	0	-0.596	-0.101	-0.005	0	0	0.14	0	0	-1.422	99	1	-1.422	99	CCCUUCAGAGCCAGUCACUGCCA	|||||||	GUUAGUCGAUUGAUGUGACGGA	miR-34/449	10148
ENST00000014930	ENSBTAG00000005868	ENSG00000013583	ENST00000014930.4	9913	bta-miR-34b	-2.01721	0.0257079	0.0694692	8mer-1a	114	121	-0.589	-0.024	-0.146	-0.098	-0.018	0	0	0	0	0.015	0	0	0	-0.596	-0.101	-0.005	0	0	0.14	0	0	-1.422	99	1	-1.422	99	CCCUUCAGAGCCAGUCACUGCCA	|||||||	GUUAGUCGAUUAAUGUGACGGA	miR-34/449	10148
ENST00000014930	ENSBTAG00000005868	ENSG00000013583	ENST00000014930.4	9913	bta-miR-34c	-2.05952	3.46897e-06	2.82809e-05	8mer-1a	114	121	-0.589	-0.024	-0.146	-0.098	-0.018	0	0	0	0	0.015	0	0	0	-0.596	-0.101	-0.005	0	0	0.14	0	0	-1.422	99	1	-1.422	99	CCCUUCAGAGCCAGUCACUGCCA	|||||||	GUUAGUCGAUUGAUGUGACGGA	miR-34/449	10148
ENST00000029410	ENSBTAG00000001767	ENSG00000027847	ENST00000029410.5	9913	bta-miR-11989	-1.76118	0.0175435	0.0514539	8mer-1a	865	872	-0.589	-0.024	-0.14	-0.098	0	-0.021	0	0.022	0	0	0	0	0	-0.596	-0.09	0.048	0	0	0.182	-0.024	0	-1.33	99	1	-1.33	99	AGAUGAGAAGUAGAAUCCCUGGA	|||||||	CGUGAUCCUCGAUGUAGGGACCC	miR-11989	13280
ENST00000037243	ENSBTAG00000006550	ENSG00000034713	ENST00000037243.2	9913	bta-miR-1260b	-1.96354	0.0108483	0.0364896	8mer-1a	288	295	-0.589	-0.032	-0.178	-0.098	-0.018	0	0	0	0.012	0	0	0	0	-0.596	-0.107	-0.047	0	0	0.16	-0.03	0	-1.523	99	1	-1.523	99	UAUUGAAGUGAGGGAGGUGGGAA	||| |||||||	ACCACCGUCACCACCCUA	miR-1260	14484
ENST00000037243	ENSBTAG00000006550	ENSG00000034713	ENST00000037243.2	9913	bta-miR-12044	2.72013	5.83114e-07	5.19403e-06	8mer-1a	379	386	-0.589	-0.024	-0.195	-0.098	-0.018	0	0	0	0	0	0	0	0	-0.596	-0.109	-0.047	0	0	0.074	0.197	0	-1.405	99	1	-1.405	99	AAAGCAUCCAAAUUAAAUCCAUA	|||||||	UCGUUAGUCUUCAUUAGGUAA	miR-12044	14482
ENST00000037869	ENSBTAG00000008674	ENSG00000035141	ENST00000037869.3	9913	bta-miR-484	1.51868	7.56334e-11	1.25447e-09	8mer-1a	235	242	-0.589	-0.048	-0.198	-0.098	0	0	0	0	0.012	0	0	0	0	-0.596	-0.036	-0.033	0	0	0.153	-0.003	0	-1.436	99	1	-1.436	99	CACAGGAGGUUUGUUGAGCCUGA	||||| |||||||	UAGCCCUCCCCUGA-CUCGGACU	miR-484	14689
ENST00000064778	ENSBTAG00000016497	ENSG00000054965	ENST00000064778.4	9913	bta-miR-6523a	3.66942	1.47927e-09	1.87245e-08	8mer-1a	612	619	-0.589	-0.016	-0.209	-0.098	0	0	0	0	0	0	0	0	0	-0.596	-0.108	0.018	0	0	0.172	-0.02	0	-1.446	99	1	-1.446	99	UAGCAGCUUAAUAAUACCCCAGA	|||||||	GGGACGAGUUUCAAUGGGGUCU	miR-6523a	20519
ENST00000064778	ENSBTAG00000016497	ENSG00000054965	ENST00000064778.4	9913	bta-miR-484	1.51868	7.56334e-11	1.25447e-09	8mer-1a	3454	3461	-0.589	-0.016	-0.21	-0.098	0	0	0	0	0.012	0	0	0	0	-0.596	-0.06	0.018	0	0	0.153	-0.003	0	-1.389	99	1	-1.389	99	GCCCCCAAGUGGUAAGAGCCUGA	|||||||	UAGCCCUCCCCUGACUCGGACU	miR-484	20388
ENST00000066544	ENSBTAG00000002726	ENSG00000004897	ENST00000066544.3	9913	bta-miR-10167-3p	1.91957	4.4207e-05	0.000279784	8mer-1a	1159	1166	-0.589	0.008	-0.218	-0.098	0	-0.021	0	0	0	0	0	0	0	-0.596	-0.132	0.129	0	0	0.143	-0.026	0	-1.4	99	1	-1.4	99	AAAUAAAAACAAAAAACCACCCA	|||||||	GACUGGGCGGGGCUGGUGGGC	miR-10167-3p	20907
ENST00000157600	ENSBTAG00000005431	ENSG00000071282	ENST00000157600.3	9913	bta-miR-10167-3p	1.91957	4.4207e-05	0.000279784	8mer-1a	1157	1164	-0.589	-0.008	-0.116	-0.098	0	-0.021	0	0	0	0	0	0	0	-0.596	-0.134	0.054	0	0	0.143	-0.026	0	-1.391	99	1	-1.391	99	AGUUUCUUUACCUUCACCACCCA	|||||||	GACUGGGCGGGGCUGGUGGGC	miR-10167-3p	25413
ENST00000158771	ENSBTAG00000020431	ENSG00000072849	ENST00000158771.4	9913	bta-miR-6523a	3.66942	1.47927e-09	1.87245e-08	8mer-1a	1058	1065	-0.589	-0.016	-0.173	-0.098	0	0	0	0	0	0	0	0	0	-0.596	-0.075	0.016	0	0	0.172	-0.02	0	-1.379	99	1	-1.379	99	GUUCAGUAAGUACUUACCCCAGA	|||||||	GGGACGAGUUUCAAUGGGGUCU	miR-6523a	27187
ENST00000158771	ENSBTAG00000020431	ENSG00000072849	ENST00000158771.4	9913	bta-miR-495	2.70908	0.000119181	0.000699098	8mer-1a	1091	1098	-0.589	-0.016	-0.161	-0.098	-0.018	0	0	0	0.012	0	0	0	0	-0.596	-0.08	0.016	0	0	0.218	0.235	0	-1.077	99	1	-1.077	99	CUGGGGGCUCAACAAGUUUGUUA	|||||||	UUCUUCACGUGGUACAAACAAA	miR-495	27135
ENST00000158771	ENSBTAG00000020431	ENSG00000072849	ENST00000158771.4	9913	bta-miR-6523a	3.66942	1.47927e-09	1.87245e-08	8mer-1a	1145	1152	-0.589	-0.016	-0.25	-0.098	0	0	0	0	0	0	0	0	0	-0.596	-0.093	0.016	0	0	0.172	-0.02	0	-1.474	99	1	-1.474	99	AGGGAUAGAAUGAAUACCCCAGA	|||||||	GGGACGAGUUUCAAUGGGGUCU	miR-6523a	27188
ENST00000165698	ENSBTAG00000004824	ENSG00000068615	ENST00000165698.5	9913	bta-miR-129-5p	-1.69506	0.00812844	0.0281279	8mer-1a	1930	1937	-0.589	-0.016	-0.27	-0.098	0	-0.021	0	0	0.012	0	0	0	0	-0.596	-0.134	0.001	0	0	0.229	0.24	0	-1.242	99	1	-1.242	99	UUAUCAGAAACAAAUGCAAAAAA	|||||||	UCGUUCGGGUCUGGCGUUUUUC	miR-129-5p	29398
ENST00000165698	ENSBTAG00000004824	ENSG00000068615	ENST00000165698.5	9913	bta-miR-296-3p	-1.77794	0.000125563	0.000726047	8mer-1a	984	991	-0.589	-0.008	-0.112	-0.098	0	0	0.06	0	0	0.015	0	0	0	-0.596	-0.124	0.001	0	0	0.06	0.067	0	-1.324	99	1	-1.324	99	CCACCCAAACAAAACCAACCCUA	|||||||	CCUUUCGGAGGCGGGUUGGGAG	miR-296-3p	29555
ENST00000165698	ENSBTAG00000004824	ENSG00000068615	ENST00000165698.5	9913	bta-miR-499	1.85598	0.00043775	0.00214855	8mer-1a	2943	2950	-0.589	-0.024	-0.236	-0.098	0	0	0	0	0	0	0	0	0	-0.596	-0.103	0.001	0	0	0.088	0.191	0	-1.366	99	1	-1.366	99	CUAUAUCUUGAAUAAAGUCUUAA	|||||||	UUUGUAGUGACGUUCAGAAUU	miR-499	29635
ENST00000165698	ENSBTAG00000004824	ENSG00000068615	ENST00000165698.5	9913	bta-miR-129	-1.69503	0.00828121	0.0282859	8mer-1a	1930	1937	-0.589	-0.016	-0.27	-0.098	0	-0.021	0	0	0.012	0	0	0	0	-0.596	-0.134	0.001	0	0	0.229	0.24	0	-1.242	99	1	-1.242	99	UUAUCAGAAACAAAUGCAAAAAA	|||||||	UCGUUCGGGUCUGGCGUUUUUC	miR-129-5p	29398
ENST00000169551	ENSBTAG00000009687	ENSG00000075336	ENST00000169551.6	9913	bta-miR-21-3p	3.64727	1.08059e-50	2.59883e-48	8mer-1a	224	231	-0.589	-0.016	-0.22	-0.098	-0.018	0	0	0	0	0.015	0	0	0	-0.596	-0.062	0.021	0	0	0.184	0.061	0	-1.318	99	1	-1.318	99	CAUUGGUCAGAGUUUCUGCUGUA	|||||||	UCUGUCGGGUAGCUGACGACAA	miR-21-3p	31917
ENST00000171111	ENSBTAG00000003543	ENSG00000079999	ENST00000171111.5	9913	bta-miR-7	2.09985	9.03009e-11	1.44782e-09	8mer-1a	532	539	-0.589	-0.04	-0.157	-0.098	0	0	0	0	0.012	0	0	0	0	-0.596	-0.088	0.104	-0.118	0	0.15	0.075	0	-1.345	99	1	-1.345	99	AACAAACUAACUAGUGUCUUCCA	|||||| |||||||	UUGUUGUUUUAGUGAU--CAGAAGGU	miR-7	32502
ENST00000173229	ENSBTAG00000012137	ENSG00000065320	ENST00000173229.2	9913	bta-miR-12003	2.19332	0.028035	0.0740926	8mer-1a	3304	3311	-0.589	-0.016	-0.241	-0.098	-0.018	0	0	0	0	0.015	0	0	0	-0.596	-0.106	0.101	0	0	0.043	0.086	0	-1.419	99	1	-1.419	99	GGUCAGUGUUCCUUUCCAAUGCA	|||||||	CUUGGAUACCGGUUGGGUUACGA	miR-12003	33809
ENST00000182527	ENSBTAG00000009112	ENSG00000065308	ENST00000182527.3	9913	bta-miR-532	1.62954	5.82851e-09	6.83783e-08	8mer-1a	4797	4804	-0.589	-0.016	-0.258	-0.098	0	-0.021	0	0	0	0	0	0	0	-0.596	-0.124	0.056	0	0	0.079	0.121	0	-1.446	99	1	-1.446	99	GAAAUAACUGAAUAAAAGGCAUA	|||||||	UGCCAGGAUGUGAGUUCCGUAC	miR-532	39309
ENST00000193322	ENSBTAG00000010134	ENSG00000081087	ENST00000193322.3	9913	bta-miR-503-5p	12.5183	8.38767e-06	6.20688e-05	8mer-1a	1551	1558	-0.589	-0.08	-0.186	-0.098	0	0	0	0	0	0.015	0	0	0	-0.596	-0.098	0.047	0	0	0.054	0.007	0	-1.524	99	1	-1.524	99	UGCUGUUACUGUUCACGCUGCUA	|||||||| |||||||	GUCAUGACAAGGGCGACGAU	miR-503-5p/6519	41669
ENST00000193322	ENSBTAG00000010134	ENSG00000081087	ENST00000193322.3	9913	bta-miR-30b-3p	-2.5959	0.0261168	0.0701798	8mer-1a	546	553	-0.589	-0.016	-0.265	-0.098	0	-0.021	0	0	0	0.015	0	0	0	-0.596	-0.116	0.047	0	0	0.222	-0.024	0	-1.441	99	1	-1.441	99	ACCACUAAUUAUAAACCUCCCAA	|||||||	UUCAUUUGUAGGUGGAGGGUC	miR-30-3p	41602
ENST00000198767	ENSBTAG00000004804	ENSG00000085721	ENST00000198767.6	9913	bta-miR-503-5p	12.5183	8.38767e-06	6.20688e-05	8mer-1a	980	987	-0.589	-0.024	-0.101	-0.098	0	0	0	0	0	0.015	0	0	0	-0.596	-0.052	0.107	0	0	0.054	0.007	0	-1.277	99	1	-1.277	99	ACAGACUUACGCAAGCGCUGCUA	|||||||	GUCAUGACAAGGGCGACGAU	miR-503-5p/6519	46309
ENST00000200453	ENSBTAG00000001294	ENSG00000087074	ENST00000200453.5	9913	bta-miR-495	2.70908	0.000119181	0.000699098	8mer-1a	485	492	-0.589	-0.016	-0.233	-0.098	-0.018	0	0	0	0.012	0	0	0	0	-0.596	-0.094	0.104	0	0	0.218	0.235	0	-1.075	99	1	-1.075	99	CAUAAUUAAAACAAUGUUUGUUA	|||||||	UUCUUCACGUGGUACAAACAAA	miR-495	48263
ENST00000205636	ENSBTAG00000019526	ENSG00000091317	ENST00000205636.3	9913	bta-miR-628	-1.51521	0.00381662	0.0148048	8mer-1a	613	620	-0.589	-0.016	-0.176	-0.098	-0.018	0	0	0	0.012	0	0	0	0	-0.596	-0.099	-0.009	0	0	0.108	0.051	0	-1.43	99	1	-1.43	99	UAUAAAAGCAACAAUGUCAGCAA	|||||||	GGAGAUCAUUUAUACAGUCGUA	miR-628	55136
ENST00000206595	ENSBTAG00000001617	ENSG00000092140	ENST00000206595.6	9913	bta-miR-1388-3p	1.92026	1.11832e-09	1.45382e-08	8mer-1a	2462	2469	-0.589	-0.024	-0.223	-0.098	-0.018	0	0	0	0	0.015	0	0	0	-0.596	-0.039	0.115	-0.118	0	0.169	0.054	0	-1.352	99	1	-1.352	99	ACGUUUGAUUACUAACCUGAGAA	|||||||	ACGCCCGACUGUUUGGACUCUA	miR-1388-3p	56132
ENST00000209875	ENSBTAG00000006246	ENSG00000094916	ENST00000209875.4	9913	bta-miR-2400	3.171	7.30301e-06	5.48867e-05	8mer-1a	4266	4273	-0.589	0	-0.178	-0.098	0	-0.021	0	0.022	0	0	0	0	0	-0.596	-0.075	-0.004	0	0	0.151	0.06	0	-1.328	99	1	-1.328	99	AGACAUACUUUCCAAUGUGCUGA	|||||||	AGUCAGGCUCGACGGACACGACC	miR-2400	58291
ENST00000209875	ENSBTAG00000006246	ENSG00000094916	ENST00000209875.4	9913	bta-miR-432	1.78521	0.0210501	0.0595607	8mer-1a	6254	6261	-0.589	-0.016	-0.17	-0.098	0	0	0	0	0	0.015	0	0	0	-0.596	-0.089	-0.004	0	0	0.116	0.09	0	-1.341	99	1	-1.341	99	AGUAGUUUGUUUCUUCUCCAAGA	|||||||	GGUGGGUUACUGGAUGAGGUUCU	miR-432	58467
ENST00000209875	ENSBTAG00000006246	ENSG00000094916	ENST00000209875.4	9913	bta-miR-503-5p	12.5183	8.38767e-06	6.20688e-05	7mer-m8	5288	5294	-0.224	-0.077	-0.11	-0.052	0	0	0	0	0	-0.008	0	0	0	-0.308	-0.078	0	0	0	0.039	0.005	0	-0.813	99	1	-0.813	99	ACCCUGAACUGUCACCGCUGCUU	||||| |||||||	GUCAUGACAAGGGCGACGAU	miR-503-5p/6519	58574
ENST00000209875	ENSBTAG00000006246	ENSG00000094916	ENST00000209875.4	9913	bta-miR-378c	1.71725	2.80565e-11	4.99821e-10	8mer-1a	6760	6767	-0.589	-0.008	-0.205	-0.098	-0.018	0	0	0	0	0	0	0	0	-0.596	-0.051	-0.004	0	0	0.093	0.058	0	-1.418	99	1	-1.418	99	UGUUGGAAUCUUAAUAGUCCAGA	|||||||	UGAAGACUGAGGUUCAGGUCA	miR-378/378c	58420
ENST00000209875	ENSBTAG00000006246	ENSG00000094916	ENST00000209875.4	9913	bta-miR-2400	3.171	7.30301e-06	5.48867e-05	8mer-1a	4612	4619	-0.589	-0.016	-0.229	-0.098	0	-0.021	0	0.022	0	0	0	0	0	-0.596	-0.075	-0.004	0	0	0.151	0.06	0	-1.395	99	1	-1.395	99	UAGUUUCUUUUUGCUUGUGCUGA	|||||||	AGUCAGGCUCGACGGACACGACC	miR-2400	58288
ENST00000215368	ENSBTAG00000038221	ENSG00000099617	ENST00000215368.2	9913	bta-miR-10167-3p	1.91957	4.4207e-05	0.000279784	8mer-1a	943	950	-0.589	0	-0.125	-0.098	0	-0.021	0	0	0	0	0	0	0	-0.596	-0.107	0.006	0	0	0.143	-0.026	0	-1.413	99	1	-1.413	99	GGGGUGUUGAACAUCACCACCCA	|||||||	GACUGGGCGGGGCUGGUGGGC	miR-10167-3p	61740
ENST00000215730	ENSBTAG00000020760	ENSG00000099940	ENST00000215730.7	9913	bta-miR-223	1.7795	0.000224295	0.0012122	8mer-1a	58	65	-0.589	-0.032	-0.238	-0.098	0	0	0	0	0	0	0	0	0	-0.596	-0.11	0.023	0	0	0.08	0.139	0	-1.421	99	1	-1.421	99	AAAGGUCUUCUUUUA--AACUGACA	||| |||||||	ACCCCAUAAACUGUUUGACUGU	miR-223	63366
ENST00000215906	ENSBTAG00000037832	ENSG00000128203	ENST00000215906.5	9913	bta-miR-503-5p	12.5183	8.38767e-06	6.20688e-05	8mer-1a	325	332	-0.589	-0.008	-0.023	-0.098	0	0	0	0	0	0.015	0	0	0	-0.596	-0.079	0.056	0	0	0.054	0.007	0	-1.261	99	1	-1.261	99	GUCUGGUUUCACGCGCGCUGCUA	|||||||	GUCAUGACAAGGGCGACGAU	miR-503-5p/6519	67556
ENST00000215912	ENSBTAG00000010667	ENSG00000100100	ENST00000215912.5	9913	bta-miR-12030	7.28159	5.34543e-14	1.7141e-12	8mer-1a	272	279	-0.589	-0.032	-0.088	-0.098	0	-0.021	0	0	0.012	0	0	0	0	-0.596	-0.05	0.025	0	0	0	-0.135	0	-1.572	99	1	-1.572	99	ACAGGGGCUUCCUGUGCCCCGGA	||| |||||||	CCGGCGAGGCC--CGGGGCCC	miR-12030	67665
ENST00000215912	ENSBTAG00000010667	ENSG00000100100	ENST00000215912.5	9913	bta-miR-2389	3.49404	0.0135318	0.0433919	8mer-1a	472	479	-0.589	-0.016	-0.112	-0.098	0	0	0.06	0	0.012	0	0	0	0	-0.596	-0.038	0.025	0	0	0.101	-0.029	0	-1.28	99	1	-1.28	99	AGCAUUUGGGACGCAGUCCCCUA	|||||||	GAGGCUGAGGGCUCAGGGGAG	miR-2389	67756
ENST00000216034	ENSBTAG00000010157	ENSG00000100216	ENST00000216034.4	9913	bta-miR-1260b	-1.96354	0.0108483	0.0364896	8mer-1a	29	36	-0.589	-0.016	-0.19	-0.098	-0.018	0	0	0	0.012	0	0	0	0	-0.596	-0.06	-0.031	0	0	0.16	-0.03	0	-1.456	99	1	-1.456	99	UAUUUGACCUGUCUUGGUGGGAA	|||||||	ACCACCGUCACCACCCUA	miR-1260	69634
ENST00000216034	ENSBTAG00000010157	ENSG00000100216	ENST00000216034.4	9913	bta-miR-11971	3.1829	8.00008e-25	9.6201e-23	8mer-1a	690	697	-0.589	-0.016	-0.166	-0.098	0	0	0	0	0.012	0	0	0	0	-0.596	-0.087	-0.031	0	0	0.162	-0.09	0	-1.499	99	1	-1.499	99	ACCAUUUUAGCAACUGCCCCUCA	|||||||	AAGAGUGAGAGACGGGGAGU	miR-11971	69613
ENST00000216037	ENSBTAG00000005970	ENSG00000100219	ENST00000216037.6	9913	bta-miR-11971	3.1829	8.00008e-25	9.6201e-23	8mer-1a	103	110	-0.589	-0.032	-0.146	-0.098	0	0	0	0	0.012	0	0	0	0	-0.596	-0.07	0.024	0	0	0.162	-0.09	0	-1.423	99	1	-1.423	99	AGGAAGCACCUUUCAGCCCCUCA	||| |||||||	AAGAGUGAGAGA-CGGGGAGU	miR-11971	69779
ENST00000216185	ENSBTAG00000000014	ENSG00000100348	ENST00000216185.2	9913	bta-miR-2285cr	5.60865	3.94488e-05	0.000256417	8mer-1a	450	457	-0.589	-0.008	-0.201	-0.098	-0.018	0	0	0	0.012	0	0	0	0	-0.596	-0.094	-0.016	0	0	0.162	0.232	0	-1.214	99	1	-1.214	99	UAGGUCUGUAAUAAAGAACUUUA	|||||||	UCUUUGGACUUGCUUGAAAA	miR-2285cr	75201
ENST00000216218	ENSBTAG00000006202	ENSG00000100380	ENST00000216218.3	9913	bta-miR-107	2.04379	2.1131e-27	3.388e-25	8mer-1a	661	668	-0.589	-0.008	-0.226	-0.098	-0.018	0	0	0	0	0	0	0	0	-0.596	-0.079	0.056	0	0	0.14	0.054	0	-1.364	99	1	-1.364	99	GGGAUGGUUUUUAUAAUGCUGCA	|||||||	CUAUCGGGACAUGUUACGACGA	miR-103/107	75892
ENST00000216218	ENSBTAG00000006202	ENSG00000100380	ENST00000216218.3	9913	bta-miR-2400	3.171	7.30301e-06	5.48867e-05	8mer-1a	2044	2051	-0.589	-0.016	-0.282	-0.098	0	-0.021	0	0.022	0	0	0	0	0	-0.596	-0.084	0.056	0	0	0.151	0.06	0	-1.397	99	1	-1.397	99	CUUCAAACUGAAUAUUGUGCUGA	|||||||	AGUCAGGCUCGACGGACACGACC	miR-2400	76069
ENST00000216223	ENSBTAG00000016345	ENSG00000100385	ENST00000216223.5	9913	bta-miR-495	2.70908	0.000119181	0.000699098	8mer-1a	2071	2078	-0.589	-0.024	-0.217	-0.098	-0.018	0	0	0	0.012	0	0	0	0	-0.596	-0.09	0.093	0	0	0.218	0.235	0	-1.074	99	1	-1.074	99	AUCUGUGUAUAUCAUGUUUGUUA	|||||||	UUCUUCACGUGGUACAAACAAA	miR-495	76505
ENST00000216252	ENSBTAG00000006423	ENSG00000100410	ENST00000216252.3	9913	bta-miR-7180	-4.21764	1.10091e-10	1.70819e-09	8mer-1a	1185	1192	-0.589	0	-0.184	-0.098	0	0	0	0	0	0	0	0	0	-0.596	-0.079	-0.053	0	0	0.119	-0.026	0	-1.506	99	1	-1.506	99	UAAACUGGGCUUUGAAGGCCACA	|||||||	CUCCCAUGUGUGGGUCUCCGGUGU	miR-7180	76980
ENST00000216264	ENSBTAG00000046654	ENSG00000100422	ENST00000216264.8	9913	bta-miR-493	1.85301	0.000429655	0.00214855	8mer-1a	1346	1353	-0.589	-0.016	-0.118	-0.098	0	0	0	0	0.012	0	0	0	0	-0.596	-0.101	-0.192	0	0	0.081	0.075	0	-1.542	99	1	-1.542	99	CACCAACCGCUUGCUGACCUUCA	|||||||	GGACCGUGUGUCAUCUGGAAGU	miR-493	77412
ENST00000216264	ENSBTAG00000046654	ENSG00000100422	ENST00000216264.8	9913	bta-miR-2313-3p	-1.61916	0.0361054	0.0918872	8mer-1a	1502	1509	-0.589	0.008	-0.1	-0.098	0	-0.021	0	0	0.012	0	0	0	0	-0.596	-0.094	-0.192	0	0	0.11	0.084	0	-1.476	99	1	-1.476	99	UUUUAAGGAAAAAUCGGAACUGA	|||||||	CCGUACGUCGCACCUUGACC	miR-2313-3p	77304
ENST00000216281	ENSBTAG00000006270	ENSG00000080824	ENST00000216281.8	9913	bta-miR-362-3p	2.42883	7.89081e-12	1.72522e-10	8mer-1a	252	259	-0.589	-0.032	-0.2	-0.098	-0.018	0	0	0	0.012	0	0	0	0	-0.596	-0.076	0.118	0	0	0.145	0.055	0	-1.279	99	1	-1.279	99	UGCCGUUUGUUGUAA-GGUGUGUA	||| |||||||	CUUAGGAACUUAUCCACACAA	miR-329/362-3p	78137
ENST00000216330	ENSBTAG00000002610	ENSG00000100442	ENST00000216330.3	9913	bta-miR-2285cr	5.60865	3.94488e-05	0.000256417	8mer-1a	166	173	-0.589	-0.048	-0.251	-0.098	-0.018	0	0	0	0.012	0	0	0	0	-0.596	-0.116	-0.002	0	0	0.162	0.232	0	-1.312	99	1	-1.312	99	CCAUUAUAAACCCUU--GAACUUUA	||||| |||||||	UCUUUGGACUUGCUUGAAAA	miR-2285cr	78495
ENST00000216410	ENSBTAG00000005344	ENSG00000100522	ENST00000216410.3	9913	bta-miR-7863	6.81419	0.000603414	0.00287369	8mer-1a	481	488	-0.589	-0.016	-0.182	-0.098	-0.018	0	0	0	0	0.015	0	0	0	-0.596	-0.074	-0.007	0	0	0.066	0.057	0	-1.442	99	1	-1.442	99	UAACUAAAUGUAGUACAGUCCAA	|||||||	CGAGGAGUCCACUGUCAGGUA	miR-7863	79188
ENST00000216410	ENSBTAG00000005344	ENSG00000100522	ENST00000216410.3	9913	bta-miR-11997	2.50985	0.0290244	0.0762882	8mer-1a	1350	1357	-0.589	-0.016	-0.21	-0.098	-0.018	0	0	0	0	0.015	0	0	0	-0.596	-0.103	-0.007	0	0	0.095	0.067	0	-1.46	99	1	-1.46	99	AAAGGAGUCCUAUAACCUUGGUA	|||||||	AGAGCCGGGUGUGGGAACCAA	miR-11997	78982
ENST00000216468	ENSBTAG00000020469	ENSG00000100580	ENST00000216468.7	9913	bta-miR-22-5p	1.89757	7.03912e-08	6.63885e-07	8mer-1a	4377	4384	-0.589	0	-0.196	-0.098	-0.018	0	0	0	0.012	0	0	0	0	-0.596	-0.088	0.044	-0.118	0	0.133	0.162	0	-1.352	99	1	-1.352	99	CUCUGAUAAACAGAUGAAGAACA	|||||||	AUUUCGAACGGUGACUUCUUGA	miR-22-5p	80195
ENST00000216489	ENSBTAG00000008133	ENSG00000100601	ENST00000216489.3	9913	bta-miR-339a	-1.69062	5.84635e-18	3.51512e-16	8mer-1a	103	110	-0.589	-0.008	-0.188	-0.098	0	0	0	0	0.012	0	0	0	0	-0.596	-0.098	0.061	0	0	0.13	-0.003	0	-1.377	99	1	-1.377	99	CAAGCCGAAAACAGAGACAGGGA	|||||||	CACUCGAGGACCUCCUGUCCCU	miR-339	81807
ENST00000216602	ENSBTAG00000003556	ENSG00000100711	ENST00000216602.6	9913	bta-miR-7180	-4.21764	1.10091e-10	1.70819e-09	8mer-1a	385	392	-0.589	-0.04	-0.095	-0.098	0	0	0	0	0	0	0	0	0	-0.596	-0.103	0.004	0	0	0.119	-0.026	0	-1.424	99	1	-1.424	99	CGUGCCACUAACCCA-AGGCCACA	||||| |||||||	CUCCCAUGUGUGGGUCUCCGGUGU	miR-7180	82958
ENST00000216602	ENSBTAG00000003556	ENSG00000100711	ENST00000216602.6	9913	bta-miR-3613a	-1.86561	1.9138e-07	1.73686e-06	8mer-1a	474	481	-0.589	-0.016	-0.253	-0.098	0	0	0	0	0.012	0	0	0	0	-0.596	-0.087	0.004	0	0	0.025	0.155	0	-1.443	99	1	-1.443	99	CACUUUACAAUAACUGUACAACA	|||||||	CUUGUUUUUUUUUUCAUGUUGU	miR-3613a	82930
ENST00000216797	ENSBTAG00000016683	ENSG00000100906	ENST00000216797.5	9913	bta-miR-147	2.60694	2.25702e-10	3.28978e-09	8mer-1a	1050	1057	-0.589	-0.032	-0.21	-0.098	0	0	0.06	0	0	0.015	0	0	0	-0.596	-0.102	0.041	0	0	-0.118	0.006	0	-1.623	99	1	-1.623	99	ACUGUACAAGACUAUCCGCACAA	||| |||||||	AUCGUCUUCGUAAAGGCGUGUG	miR-147	84016
ENST00000216807	ENSBTAG00000018400	ENSG00000100916	ENST00000216807.7	9913	bta-miR-31	-1.52447	4.00462e-05	0.000256829	8mer-1a	2276	2283	-0.589	-0.032	-0.232	-0.098	-0.018	0	0	0.022	0	0	0	0	0	-0.596	-0.077	0.044	0	0	0.117	0.057	0	-1.402	99	1	-1.402	99	AGGAUUUAUGUAGUU-UCUUGCCA	|||| |||||||	UCGAUACGGUCGUAGAACGGA	miR-31	84335
ENST00000216807	ENSBTAG00000018400	ENSG00000100916	ENST00000216807.7	9913	bta-miR-339a	-1.69062	5.84635e-18	3.51512e-16	8mer-1a	888	895	-0.589	0	-0.229	-0.098	0	0	0	0	0.012	0	0	0	0	-0.596	-0.1	0.044	0	0	0.13	-0.003	0	-1.429	99	1	-1.429	99	UUCUAGGGCAAAAUAGACAGGGA	|||||||	CACUCGAGGACCUCCUGUCCCU	miR-339	84355
ENST00000216862	ENSBTAG00000002765	ENSG00000019186	ENST00000216862.3	9913	bta-miR-11998	-2.75683	0.0143501	0.0448209	8mer-1a	478	485	-0.589	-0.048	-0.275	-0.098	0	0	0	0	0	0.015	0	0	0	-0.596	-0.094	0.086	0	0	0.117	0.127	0	-1.355	99	1	-1.355	99	AACAUUAUUGAAAAA---CUAGAGAA	||||| |||||||	CAACCCUUUUGUGUGAUCUCUU	miR-11998	84593
ENST00000217515	ENSBTAG00000015731	ENSG00000091164	ENST00000217515.6	9913	bta-miR-2339	3.23915	7.55696e-12	1.72522e-10	8mer-1a	1392	1399	-0.589	-0.016	-0.215	-0.098	0	0	0	0.022	0	0	0	0	0	-0.596	-0.092	0.034	0	0	0.139	0.057	0	-1.354	99	1	-1.354	99	UUACCAAUUUGAAAGUCCAGUGA	|||||||	UCGAGACGAUCCAGGUCACU	miR-2339	90014
ENST00000217515	ENSBTAG00000015731	ENSG00000091164	ENST00000217515.6	9913	bta-miR-1249	-2.01838	6.14684e-09	7.0396e-08	8mer-1a	1260	1267	-0.589	-0.016	-0.221	-0.098	-0.018	0	0	0	0	0	0	0	0	-0.596	-0.039	0.034	0	0	-0.122	0.013	0	-1.652	99	1	-1.652	99	AUCAUGUCUGGAAUUAAGGGCGA	|||||||	ACUUCUUCCCCCCCUUCCCGCA	miR-1249	89828
ENST00000217939	ENSBTAG00000022150	ENSG00000101825	ENST00000217939.6	9913	bta-miR-6523a	3.66942	1.47927e-09	1.87245e-08	8mer-1a	923	930	-0.589	-0.056	-0.1	-0.098	0	0	0	0	0	0	0	0	0	-0.596	-0.08	0.243	-0.236	0	0.172	-0.02	0	-1.36	99	1	-1.36	99	GAAAGCAAAGUUGUGACCCCAGA	||||||| |||||||	GGGACGAGUUUCAA---UGGGGUCU	miR-6523a	91050
ENST00000217958	ENSBTAG00000013721	ENSG00000101843	ENST00000217958.3	9913	bta-miR-2389	3.49404	0.0135318	0.0433919	8mer-1a	36	43	-0.589	0	-0.169	-0.098	0	0	0.06	0	0.012	0	0	0	0	-0.596	-0.103	0.011	0	0	0.101	-0.029	0	-1.4	99	1	-1.4	99	CUUUGUUUUGUGGCUGUCCCCUA	|||||||	GAGGCUGAGGGCUCAGGGGAG	miR-2389	91114
ENST00000217958	ENSBTAG00000013721	ENSG00000101843	ENST00000217958.3	9913	bta-miR-495	2.70908	0.000119181	0.000699098	8mer-1a	664	671	-0.589	-0.016	-0.196	-0.098	-0.018	0	0	0	0.012	0	0	0	0	-0.596	-0.077	0.011	0	0	0.218	0.235	0	-1.114	99	1	-1.114	99	UGAAAAGAAUGUCAAGUUUGUUA	|||||||	UUCUUCACGUGGUACAAACAAA	miR-495	91154
ENST00000217971	ENSBTAG00000019552	ENSG00000101856	ENST00000217971.7	9913	bta-miR-484	1.51868	7.56334e-11	1.25447e-09	8mer-1a	642	649	-0.589	0.008	-0.223	-0.098	0	0	0	0	0.012	0	0	0	0	-0.596	-0.061	-0.002	0	0	0.153	-0.003	0	-1.399	99	1	-1.399	99	ACAGUAAUCUCCAAUGAGCCUGA	|||||||	UAGCCCUCCCCUGACUCGGACU	miR-484	91702
ENST00000218340	ENSBTAG00000005496	ENSG00000102218	ENST00000218340.3	9913	bta-miR-545-3p	-2.21519	9.75669e-05	0.000579378	8mer-1a	112	119	-0.589	-0.056	-0.269	-0.098	-0.018	0	0	0.022	0	0	0	0	0	-0.596	-0.089	0.051	0	0	0.155	0.204	0	-1.283	99	1	-1.283	99	CAUUUUUUAAAUAAA---UUGUUGAA	|||||| |||||||	GUGUGUUAUUUACAAACAACUA	miR-545-3p	93679
ENST00000218340	ENSBTAG00000005496	ENSG00000102218	ENST00000218340.3	9913	bta-miR-7	2.09985	9.03009e-11	1.44782e-09	8mer-1a	1656	1663	-0.589	-0.032	-0.289	-0.098	0	0	0	0	0.012	0	0	0	0	-0.596	-0.09	0.051	-0.118	0	0.15	0.075	0	-1.524	99	1	-1.524	99	AUCAUAAUACUUUUUGUCUUCCA	||| |||||||	UUGUUGUUUUAGUGAU--CAGAAGGU	miR-7	93698
ENST00000218652	ENSBTAG00000014227	ENSG00000102471	ENST00000218652.7	9913	bta-miR-491	-1.7398	0.03826	0.0968582	8mer-1a	1925	1932	-0.589	-0.016	-0.269	-0.098	-0.018	0	0	0.022	0	0	0	0	0	-0.596	-0.104	0.047	0	0	0.17	-0.03	0	-1.481	99	1	-1.481	99	UUGUUUUGAUUUUUAUCCCCACA	|||||||	GGAGUACCUUCCCAAGGGGUGA	miR-491	94540
ENST00000218652	ENSBTAG00000014227	ENSG00000102471	ENST00000218652.7	9913	bta-miR-504	-1.50797	0.00316765	0.0128037	8mer-1a	1388	1395	-0.589	-0.008	-0.275	-0.098	-0.018	0	0	0	0	0.015	0	0	0	-0.596	-0.086	0.047	0	0	0.097	-0.003	0	-1.514	99	1	-1.514	99	ACAUUUAAAACUAUUCAGGGUCA	|||||||	CUGUCUCACGUCUGGUCCCAGA	miR-504	94577
ENST00000219169	ENSBTAG00000006414	ENSG00000102898	ENST00000219169.4	9913	bta-miR-1343-3p	-2.93366	9.88383e-16	3.65702e-14	8mer-1a	1181	1188	-0.589	0.016	-0.194	-0.098	0	-0.021	0	0	0	0.015	0	0	0	-0.596	-0.067	-0.04	0	0	0.205	-0.024	0	-1.393	99	1	-1.393	99	CUACUAUCCUCAAAUCCCAGGAA	|||||||	CUCUCACGCCCGGGGUCCUC	miR-1343-3p	95814
ENST00000219204	ENSBTAG00000004844	ENSG00000102931	ENST00000219204.3	9913	bta-miR-378c	1.71725	2.80565e-11	4.99821e-10	8mer-1a	598	605	-0.589	-0.016	-0.152	-0.098	-0.018	0	0	0	0	0	0	0	0	-0.596	-0.099	-0.018	0	0	0.093	0.058	0	-1.435	99	1	-1.435	99	UCACUGUCUUCUACAAGUCCAGA	|||||||	UGAAGACUGAGGUUCAGGUCA	miR-378/378c	96256
ENST00000219235	ENSBTAG00000017718	ENSG00000102962	ENST00000219235.4	9913	bta-miR-11971	3.1829	8.00008e-25	9.6201e-23	8mer-1a	1645	1652	-0.589	-0.016	-0.035	-0.098	0	0	0	0	0.012	0	0	0	0	-0.596	-0.074	-0.066	0	0	0.162	-0.09	0	-1.39	99	1	-1.39	99	CAUGCCCCUGCCCCUGCCCCUCA	|||||||	AAGAGUGAGAGACGGGGAGU	miR-11971	96544
ENST00000219235	ENSBTAG00000017718	ENSG00000102962	ENST00000219235.4	9913	bta-miR-1388-3p	1.92026	1.11832e-09	1.45382e-08	8mer-1a	1403	1410	-0.589	-0.048	-0.119	-0.098	-0.018	0	0	0	0	0.015	0	0	0	-0.596	-0.045	-0.066	0	0	0.169	0.054	0	-1.341	99	1	-1.341	99	CCUCUCUGAGCCUCACCUGAGAA	|||| |||||||	ACGCCCGACUGUUU--GGACUCUA	miR-1388-3p	96592
ENST00000219235	ENSBTAG00000017718	ENSG00000102962	ENST00000219235.4	9913	bta-miR-2415-3p	-2.35611	0.00650214	0.0234662	8mer-1a	937	944	-0.589	-0.016	-0.092	-0.098	0	-0.021	0	0	0	0	0	0	0	-0.596	-0.095	-0.066	0	0	0.153	-0.02	0	-1.44	99	1	-1.44	99	CAACCUCCAACAUCCAGGCCUGA	|||||||	CGCAGCCAGGUCGUCCGGACC	miR-2415-3p	96694
ENST00000219235	ENSBTAG00000017718	ENSG00000102962	ENST00000219235.4	9913	bta-miR-30b-3p	-2.5959	0.0261168	0.0701798	8mer-1a	756	763	-0.589	-0.008	-0.119	-0.098	0	-0.021	0	0	0	0.015	0	0	0	-0.596	-0.114	-0.066	0	0	0.222	-0.024	0	-1.398	99	1	-1.398	99	AGUUUCUCUCUCCCACCUCCCAA	||||||||||	UUCAUUUGUAGGUGGAGGGUC	miR-30-3p	96721
ENST00000219334	ENSBTAG00000009639	ENSG00000103056	ENST00000219334.5	9913	bta-miR-1249	-2.01838	6.14684e-09	7.0396e-08	8mer-1a	628	635	-0.589	-0.016	-0.158	-0.098	-0.018	0	0	0	0	0	0	0	0	-0.596	-0.069	0.109	0	0	-0.122	0.013	0	-1.544	99	1	-1.544	99	CAGGGUCUUGCAUUCAAGGGCGA	|||||||	ACUUCUUCCCCCCCUUCCCGCA	miR-1249	98275
ENST00000219478	ENSBTAG00000037566	ENSG00000103199	ENST00000219478.6	9913	bta-miR-2285an	1.60853	0.0210506	0.0595607	8mer-1a	223	230	-0.589	-0.008	-0.016	-0.098	-0.018	0	0	0	0	0.015	0	0	0	-0.596	-0.003	0.076	0	0	-0.015	0.013	0	-1.239	99	1	-1.239	99	GUCUGCGCUCUCCUCCGGGCUUA	|||||||	GAUUUUUCAAGUAAGCCCGAAA	miR-2285an	100310
ENST00000219837	ENSBTAG00000019593	ENSG00000103550	ENST00000219837.7	9913	bta-miR-378d	1.70441	0.00108896	0.00489526	8mer-1a	2822	2829	-0.589	-0.024	-0.122	-0.098	0	-0.021	0	0	0	0	0	0	0	-0.596	-0.108	0.074	-0.118	0	0.064	0.118	0	-1.42	99	1	-1.42	99	CCUGACCUAAUGUGAAAGUCCAA	|||||||	CCAGAAGACUGAGGUUCAGGUC	miR-378d	102967
ENST00000220062	ENSBTAG00000000062	ENSG00000103710	ENST00000220062.4	9913	bta-miR-153	-2.23691	3.24523e-05	0.00021383	8mer-1a	1245	1252	-0.589	-0.032	-0.179	-0.098	0	0	0	0	0	0.015	0	0	0	-0.596	-0.108	0.026	0	0	0.086	0.132	0	-1.343	99	1	-1.343	99	CGCCAUUUGAACAAACUAUGCAA	||| |||||||	CUAGUGAAAACACU--GAUACGUU	miR-153	103935
ENST00000220509	ENSBTAG00000011567	ENSG00000104142	ENST00000220509.5	9913	bta-miR-11971	3.1829	8.00008e-25	9.6201e-23	8mer-1a	929	936	-0.589	-0.016	-0.22	-0.098	0	0	0	0	0.012	0	0	0	0	-0.596	-0.127	0.144	0	0	0.162	-0.09	0	-1.418	99	1	-1.418	99	UAAUCAUAAAUCUAAGCCCCUCA	|||||||	AAGAGUGAGAGACGGGGAGU	miR-11971	106155
ENST00000220514	ENSBTAG00000010766	ENSG00000104147	ENST00000220514.3	9913	bta-miR-665	2.76223	1.94798e-06	1.61548e-05	8mer-1a	2087	2094	-0.589	0.016	-0.279	-0.098	-0.018	0	0	0	0	0.015	0	0	0	-0.596	-0.065	0.013	0	0	0.055	0.079	0	-1.467	99	1	-1.467	99	GUAUUCAAUUUUUAACUACUGGA	|||||||	UCCCCGGAGCCGGAUGACCA	miR-665	107070
ENST00000220531	ENSBTAG00000012250	ENSG00000104164	ENST00000220531.3	9913	bta-miR-2313-3p	-1.61916	0.0361054	0.0918872	8mer-1a	528	535	-0.589	-0.016	-0.207	-0.098	0	-0.021	0	0	0.012	0	0	0	0	-0.596	-0.086	-0.013	0	0	0.11	0.084	0	-1.42	99	1	-1.42	99	AGCUUUUUGAUGAGAGGAACUGA	|||||||	CCGUACGUCGCACCUUGACC	miR-2313-3p	107248
ENST00000220531	ENSBTAG00000012250	ENSG00000104164	ENST00000220531.3	9913	bta-miR-22-5p	1.89757	7.03912e-08	6.63885e-07	8mer-1a	638	645	-0.589	-0.024	-0.195	-0.098	-0.018	0	0	0	0.012	0	0	0	0	-0.596	-0.087	-0.013	0	0	0.133	0.162	0	-1.313	99	1	-1.313	99	GGGAUAAGCCUUUGUGAAGAACA	|||||||	AUUUCGAACGGUGACUUCUUGA	miR-22-5p	107197
ENST00000220531	ENSBTAG00000012250	ENSG00000104164	ENST00000220531.3	9913	bta-miR-23a	-1.51773	9.59486e-12	1.92297e-10	8mer-1a	1917	1924	-0.589	-0.016	-0.22	-0.098	-0.018	0	0	0	0	0	0	0	0	-0.596	-0.115	-0.013	0	0	0.177	0.198	0	-1.29	99	1	-1.29	99	UAUAAGGAAUAAAAUAAUGUGAA	|||||||	ACCUUUAGGGACCGUUACACUA	miR-23-3p	107244
ENST00000220772	ENSBTAG00000027625	ENSG00000104332	ENST00000220772.3	9913	bta-miR-10164-3p	7.74985	1.37833e-58	6.62979e-56	8mer-1a	797	804	-0.589	-0.016	-0.272	-0.098	0	-0.021	0	0	0	0	0	0	0	-0.596	-0.126	0.039	0	0	0.116	0.209	0	-1.354	99	1	-1.354	99	GUUUUCAAAAAAAAAAACAGUUA	|||||||	CGUCGGUUCGGAGGAUUGUCAAC	miR-10164-3p	109607
ENST00000220876	ENSBTAG00000020099	ENSG00000104435	ENST00000220876.7	9913	bta-miR-665	2.76223	1.94798e-06	1.61548e-05	8mer-1a	620	627	-0.589	-0.016	-0.202	-0.098	-0.018	0	0	0	0	0.015	0	0	0	-0.596	-0.078	-0.009	0	0	0.055	0.079	0	-1.457	99	1	-1.457	99	CAUUUACUUCUGCUUCUACUGGA	|||||||	UCCCCGGAGCCGGAUGACCA	miR-665	110839
ENST00000220913	ENSBTAG00000020226	ENSG00000104472	ENST00000220913.5	9913	bta-miR-582	-2.19654	0.00200856	0.00870374	8mer-1a	461	468	-0.589	-0.016	-0.301	-0.098	0	0	0	0	0	0	0	0	0	-0.596	-0.094	-0.041	0	0	0.141	0.194	0	-1.4	99	1	-1.4	99	UACUGCAUUUUUUUAAACUGUAA	|||||||	UCAUUGACCAACUUGUUGACAUU	miR-582	110997
ENST00000221114	ENSBTAG00000000744	ENSG00000104671	ENST00000221114.3	9913	bta-miR-381	1.53779	0.0157056	0.0469218	8mer-1a	3368	3375	-0.589	-0.008	-0.228	-0.098	0	0	0	0	0	0.015	0	0	0	-0.596	-0.07	-0.003	0	0	0.167	0.22	0	-1.19	99	1	-1.19	99	UGAUGGGUGAAUGAACUUGUAUA	|||||||	UGUCUCUCGAACGGGAACAUAU	miR-381	112324
ENST00000221114	ENSBTAG00000000744	ENSG00000104671	ENST00000221114.3	9913	bta-miR-22-5p	1.89757	7.03912e-08	6.63885e-07	8mer-1a	1075	1082	-0.589	-0.032	-0.199	-0.098	-0.018	0	0	0	0.012	0	0	0	0	-0.596	-0.098	-0.003	0	0	0.133	0.162	0	-1.326	99	1	-1.326	99	UAGUGGUUUGAAAGAGAAGAACA	||| |||||||	AUUUCGAACGGUGACUUCUUGA	miR-22-5p	112098
ENST00000221114	ENSBTAG00000000744	ENSG00000104671	ENST00000221114.3	9913	bta-miR-381	1.53779	0.0157056	0.0469218	8mer-1a	1863	1870	-0.589	-0.008	-0.219	-0.098	0	0	0	0	0	0.015	0	0	0	-0.596	-0.074	-0.003	0	0	0.167	0.22	0	-1.185	99	1	-1.185	99	UUUGCCUUUGUUAAACUUGUAUA	|||||||	UGUCUCUCGAACGGGAACAUAU	miR-381	112325
ENST00000221200	ENSBTAG00000012382	ENSG00000104756	ENST00000221200.4	9913	bta-miR-491	-1.7398	0.03826	0.0968582	8mer-1a	169	176	-0.589	-0.016	-0.233	-0.098	-0.018	0	0	0.022	0	0	0	0	0	-0.596	-0.098	0.06	0	0	0.17	-0.03	0	-1.426	99	1	-1.426	99	AAAAAGUGACUUUUUUCCCCACA	|||||||	GGAGUACCUUCCCAAGGGGUGA	miR-491	113235
ENST00000221200	ENSBTAG00000012382	ENSG00000104756	ENST00000221200.4	9913	bta-miR-502a	-1.75063	1.6566e-08	1.77072e-07	8mer-1a	140	147	-0.589	-0.032	-0.167	-0.098	-0.018	0	0	0	0.012	0	0	0	0	-0.596	-0.092	0.06	0	0	0.056	0.054	0	-1.41	99	1	-1.41	99	AUGCUUGUUCUCAGAGGUGCAUA	|||| |||||||	ACUUAGGAACGGGU----CCACGUAA	miR-502a	113248
ENST00000222120	ENSBTAG00000002148	ENSG00000105514	ENST00000222120.3	9913	bta-miR-6523a	3.66942	1.47927e-09	1.87245e-08	8mer-1a	1363	1370	-0.589	-0.016	-0.166	-0.098	0	0	0	0	0	0	0	0	0	-0.596	-0.073	0.008	0	0	0.172	-0.02	0	-1.378	99	1	-1.378	99	CUCUGGAACACUGAUACCCCAGA	|||||||	GGGACGAGUUUCAAUGGGGUCU	miR-6523a	117831
ENST00000222543	ENSBTAG00000015844	ENSG00000105825	ENST00000222543.5	9913	bta-miR-2339	3.23915	7.55696e-12	1.72522e-10	8mer-1a	1477	1484	-0.589	-0.016	-0.235	-0.098	0	0	0	0.022	0	0	0	0	0	-0.596	-0.108	0.017	0	0	0.139	0.057	0	-1.407	99	1	-1.407	99	GGGUAUAUGAUUAAUUCCAGUGA	|||||||	UCGAGACGAUCCAGGUCACU	miR-2339	121249
ENST00000222553	ENSBTAG00000015509	ENSG00000105835	ENST00000222553.3	9913	bta-miR-199b	-1.51141	2.13555e-08	2.18554e-07	8mer-1a	1969	1976	-0.589	-0.016	-0.277	-0.098	0	-0.021	0	0	0	0	0	0	0	-0.596	-0.086	0.082	0	0	0.125	0.061	0	-1.415	99	1	-1.415	99	AUAAUUUUUUAUUAAACACUGGA	|||||||	CUUGUCUAUCAGAUUUGUGACCC	miR-199-5p	121622
ENST00000222803	ENSBTAG00000007870	ENSG00000106080	ENST00000222803.5	9913	bta-miR-11991	1.90393	5.37164e-06	4.10121e-05	8mer-1a	638	645	-0.589	-0.016	-0.275	-0.098	-0.018	0	0	0	0	0.015	0	0	0	-0.596	-0.105	0.005	0	0	0.143	0.144	0	-1.39	99	1	-1.39	99	ACCUACCAUGAUUAACAGAACAA	|||||||	AUGUUAGUUCUAUGUCUUGUA	miR-11991	125457
ENST00000222803	ENSBTAG00000007870	ENSG00000106080	ENST00000222803.5	9913	bta-miR-30d	-1.66346	9.04339e-22	6.2141e-20	8mer-1a	571	578	-0.589	-0.008	-0.256	-0.098	0	0	0	0.022	0	0	0	0	0	-0.596	-0.118	0.005	0	0	0.135	0.22	0	-1.283	99	1	-1.283	99	AAAUUCAUAUAUAAAUGUUUACA	|||||||	UCGAAGGUCAGCCCCUACAAAUGU	miR-30-5p	125598
ENST00000222803	ENSBTAG00000007870	ENSG00000106080	ENST00000222803.5	9913	bta-miR-30f	-1.62524	1.91932e-06	1.61548e-05	8mer-1a	571	578	-0.589	-0.008	-0.256	-0.098	0	0	0	0.022	0	0	0	0	0	-0.596	-0.118	0.005	0	0	0.135	0.22	0	-1.283	99	1	-1.283	99	AAAUUCAUAUAUAAAUGUUUACA	|||||||	UCGACUCUCACAUCCCACAAAUGU	miR-30-5p	125598
ENST00000222803	ENSBTAG00000007870	ENSG00000106080	ENST00000222803.5	9913	bta-miR-30c	-1.60981	4.82852e-12	1.16126e-10	8mer-1a	571	578	-0.589	-0.008	-0.256	-0.098	0	0	0	0.022	0	0	0	0	0	-0.596	-0.118	0.005	0	0	0.135	0.22	0	-1.283	99	1	-1.283	99	AAAUUCAUAUAUAAAUGUUUACA	|||||||	CGACUCUCACAUCCUACAAAUGU	miR-30-5p	125598
ENST00000222803	ENSBTAG00000007870	ENSG00000106080	ENST00000222803.5	9913	bta-miR-381	1.53779	0.0157056	0.0469218	8mer-1a	1970	1977	-0.589	-0.016	-0.193	-0.098	0	0	0	0	0	0.015	0	0	0	-0.596	-0.096	0.005	0	0	0.167	0.22	0	-1.181	99	1	-1.181	99	UGAACUGUGACUCCACUUGUAUA	|||||||	UGUCUCUCGAACGGGAACAUAU	miR-381	125622
ENST00000223145	ENSBTAG00000008533	ENSG00000106415	ENST00000223145.5	9913	bta-miR-2435	-1.79394	0.0160779	0.0474447	8mer-1a	2390	2397	-0.589	-0.032	-0.172	-0.098	-0.018	0	0	0.022	0	0	0	0	0	-0.596	-0.096	0.08	0	0	-0.164	0.143	0	-1.52	99	1	-1.52	99	UGCGCUGAACAGUAU--UCGAGUUA	||| |||||||	CGGUUUCUCAAGUAAGCUCAAA	miR-2284-3p/2435	129046
ENST00000223208	ENSBTAG00000007413	ENSG00000106477	ENST00000223208.5	9913	bta-miR-11991	1.90393	5.37164e-06	4.10121e-05	8mer-1a	3027	3034	-0.589	-0.048	-0.197	-0.098	-0.018	0	0	0	0	0.015	0	0	0	-0.596	-0.122	0.057	0	0	0.143	0.144	0	-1.309	99	1	-1.309	99	UACUCACCAAGAACACAGAACAA	||||| |||||||	AUGUUAGUUCUAU-GUCUUGUA	miR-11991	129250
ENST00000223273	ENSBTAG00000001892	ENSG00000241127	ENST00000223273.2	9913	bta-miR-11971	3.1829	8.00008e-25	9.6201e-23	8mer-1a	911	918	-0.589	-0.016	-0.219	-0.098	0	0	0	0	0.012	0	0	0	0	-0.596	-0.109	0.012	0	0	0.162	-0.09	0	-1.531	99	1	-1.531	99	GACACCCAAAUGAUUGCCCCUCA	|||||||	AAGAGUGAGAGACGGGGAGU	miR-11971	130427
ENST00000223500	ENSBTAG00000012383	ENSG00000086065	ENST00000223500.8	9913	bta-miR-628	-1.51521	0.00381662	0.0148048	8mer-1a	1135	1142	-0.589	0	-0.18	-0.098	-0.018	0	0	0	0.012	0	0	0	0	-0.596	-0.076	0.009	0	0	0.108	0.051	0	-1.377	99	1	-1.377	99	ACCAGCCUUUCGUGUGUCAGCAA	|||||||	GGAGAUCAUUUAUACAGUCGUA	miR-628	132355
ENST00000224950	ENSBTAG00000015019	ENSG00000107960	ENST00000224950.3	9913	bta-miR-7180	-4.21764	1.10091e-10	1.70819e-09	8mer-1a	4486	4493	-0.589	-0.024	-0.185	-0.098	0	0	0	0	0	0	0	0	0	-0.596	-0.099	0.055	0	0	0.119	-0.026	0	-1.443	99	1	-1.443	99	GAUGUCAGAUACAAGAGGCCACA	|||||||	CUCCCAUGUGUGGGUCUCCGGUGU	miR-7180	135969
ENST00000225525	ENSBTAG00000000833	ENSG00000213977	ENST00000225525.3	9913	bta-miR-449b	2.13975	0.0065144	0.0234662	8mer-1a	425	432	-0.589	-0.016	-0.12	-0.098	-0.018	0	0	0	0	0.015	0	0	0	-0.596	-0.11	-0.043	0	0	0.14	0	0	-1.435	99	1	-1.435	99	AGAGGGGACUCGAUUCACUGCCA	|||||||	CGGUCGAUUGUUAUGUGACGGA	miR-34/449	139302
ENST00000225525	ENSBTAG00000000833	ENSG00000213977	ENST00000225525.3	9913	bta-miR-34b	-2.01721	0.0257079	0.0694692	8mer-1a	425	432	-0.589	-0.016	-0.12	-0.098	-0.018	0	0	0	0	0.015	0	0	0	-0.596	-0.11	-0.043	0	0	0.14	0	0	-1.435	99	1	-1.435	99	AGAGGGGACUCGAUUCACUGCCA	|||||||	GUUAGUCGAUUAAUGUGACGGA	miR-34/449	139302
ENST00000225525	ENSBTAG00000000833	ENSG00000213977	ENST00000225525.3	9913	bta-miR-449a	1.61668	0.00358597	0.014255	8mer-1a	425	432	-0.589	-0.016	-0.12	-0.098	0	0	0	0	0	0.015	0	0	0	-0.596	-0.11	-0.043	0	0	0.14	0	0	-1.417	99	1	-1.417	99	AGAGGGGACUCGAUUCACUGCCA	|||||||	UGGUCGAUUGUUAUGUGACGGU	miR-34/449	139302
ENST00000225525	ENSBTAG00000000833	ENSG00000213977	ENST00000225525.3	9913	bta-miR-2284j	2.38148	1.02463e-05	7.33074e-05	8mer-1a	614	621	-0.589	-0.04	-0.191	-0.098	0	0	0.06	0	0	0	0	0	0	-0.596	-0.077	-0.043	0	0	0.222	0.302	0	-1.05	99	1	-1.05	99	UAUGCCUGUGGGUUUAACUUUUA	|||| |||||||	UUUUGGACUUGC---UUGAAAAG	miR-2284ab/2284c/2284d/2284j/2284k/2284m/2284n/2284v	139272
ENST00000225525	ENSBTAG00000000833	ENSG00000213977	ENST00000225525.3	9913	bta-miR-34c	-2.05952	3.46897e-06	2.82809e-05	8mer-1a	425	432	-0.589	-0.016	-0.12	-0.098	-0.018	0	0	0	0	0.015	0	0	0	-0.596	-0.11	-0.043	0	0	0.14	0	0	-1.435	99	1	-1.435	99	AGAGGGGACUCGAUUCACUGCCA	|||||||	GUUAGUCGAUUGAUGUGACGGA	miR-34/449	139302
ENST00000225724	ENSBTAG00000004961	ENSG00000108587	ENST00000225724.5	9913	bta-miR-10167-3p	1.91957	4.4207e-05	0.000279784	8mer-1a	1171	1178	-0.589	0	-0.18	-0.098	0	-0.021	0	0	0	0	0	0	0	-0.596	-0.101	0.021	0	0	0.143	-0.026	0	-1.447	99	1	-1.447	99	GUGGCAAAAUCUUAAACCACCCA	|||||||	GACUGGGCGGGGCUGGUGGGC	miR-10167-3p	141618
ENST00000225873	ENSBTAG00000019723	ENSG00000108733	ENST00000225873.4	9913	bta-miR-2284d	-2.98803	0.025278	0.0686932	8mer-1a	541	548	-0.589	-0.016	-0.147	-0.098	-0.018	0	0	0	0	0	0	0	0	-0.596	-0.117	0.053	-0.118	0	0.222	0.302	0	-1.122	99	1	-1.122	99	CACCUGCUACUUAUCAACUUUUA	|||||||	CUUUUUGGGAUUGCUUGAAAAA	miR-2284ab/2284c/2284d/2284j/2284k/2284m/2284n/2284v	143603
ENST00000225873	ENSBTAG00000019723	ENSG00000108733	ENST00000225873.4	9913	bta-miR-2284j	2.38148	1.02463e-05	7.33074e-05	8mer-1a	541	548	-0.589	-0.032	-0.147	-0.098	0	0	0.06	0	0	0	0	0	0	-0.596	-0.117	0.053	-0.118	0	0.222	0.302	0	-1.06	99	1	-1.06	99	CACCUGCUACUUAUCAACUUUUA	||||| |||||||	UUUUGGACUUGC-----UUGAAAAG	miR-2284ab/2284c/2284d/2284j/2284k/2284m/2284n/2284v	143603
ENST00000226730	ENSBTAG00000020883	ENSG00000109471	ENST00000226730.4	9913	bta-miR-499	1.85598	0.00043775	0.00214855	8mer-1a	106	113	-0.589	-0.032	-0.211	-0.098	0	0	0	0	0	0	0	0	0	-0.596	-0.092	-0.022	0	0	0.088	0.191	0	-1.361	99	1	-1.361	99	CCUUUUGUAACUGUUAGUCUUAA	|||| |||||||	UUUGUAGUGACGUUCAGAAUU	miR-499	149189
ENST00000227322	ENSBTAG00000002650	ENSG00000109917	ENST00000227322.3	9913	bta-miR-185	-1.57401	5.2303e-06	4.10121e-05	8mer-1a	1406	1413	-0.589	-0.04	-0.212	-0.098	0	0	0	0.022	0	0	0	0	0	-0.596	-0.117	0.075	0	0	0.18	0.045	0	-1.33	99	1	-1.33	99	AGUUGGGCAACUUAA--UCUCUCCA	|||| |||||||	AGUCCUUGACGGAAAGAGAGGU	miR-185	150345
ENST00000227348	ENSBTAG00000005193	ENSG00000109943	ENST00000227348.4	9913	bta-miR-11999	-1.60872	0.0153275	0.0463681	8mer-1a	932	939	-0.589	0	-0.262	-0.098	0	0	0	0	0.012	0	0	0	0	-0.596	-0.047	0.061	0	0	0.096	-0.003	0	-1.426	99	1	-1.426	99	CAUGUCUCAUUCUUUGGGUCUGA	|||||||	CGGAUACUCUUAUACCCAGACU	miR-11999	150570
ENST00000227507	ENSBTAG00000017514	ENSG00000110092	ENST00000227507.2	9913	bta-miR-503-5p	12.5183	8.38767e-06	6.20688e-05	8mer-1a	1837	1844	-0.589	-0.032	-0.127	-0.098	0	0	0	0	0	0.015	0	0	0	-0.596	-0.108	0.035	0	0	0.054	0.007	0	-1.439	99	1	-1.439	99	UCCGUUUUCUUUGUU--CGCUGCUA	|||| |||||||	GUCAUGACAAGGGCGACGAU	miR-503-5p/6519	151669
ENST00000227507	ENSBTAG00000017514	ENSG00000110092	ENST00000227507.2	9913	bta-miR-15b	-1.67492	1.62349e-11	3.1236e-10	8mer-1a	1909	1916	-0.589	-0.032	-0.219	-0.098	0	0	0	0.022	0	0	0	0	0	-0.596	-0.089	0.035	0	0	0.164	0.034	0	-1.368	99	1	-1.368	99	UCUUUCACAUUGUUUUGCUGCUA	||| |||||||	ACAUUUGGUACUAC-ACGACGAU	miR-15/16/195/424-5p/497	151461
ENST00000227507	ENSBTAG00000017514	ENSG00000110092	ENST00000227507.2	9913	bta-miR-424-5p	1.75241	7.19303e-05	0.00044357	8mer-1a	1909	1916	-0.589	-0.048	-0.219	-0.098	0	-0.021	0	0.022	0	0	0	0	0	-0.596	-0.089	0.035	0	0	0.164	0.034	0	-1.405	99	1	-1.405	99	UCUUUCACAUUGUUUUGCUGCUA	|||| |||||||	AGUUUUGUACUUA-ACGACGAC	miR-15/16/195/424-5p/497	151461
ENST00000227507	ENSBTAG00000017514	ENSG00000110092	ENST00000227507.2	9913	bta-miR-15a	1.89809	8.24381e-23	7.93055e-21	8mer-1a	1909	1916	-0.589	-0.04	-0.219	-0.098	0	0	0	0.022	0	0	0	0	0	-0.596	-0.089	0.035	0	0	0.164	0.034	0	-1.376	99	1	-1.376	99	UCUUUCACAUUGUUUUGCUGCUA	|||| |||||||	UGUUUGGUAAUAC-ACGACGAU	miR-15/16/195/424-5p/497	151461
ENST00000227756	ENSBTAG00000002914	ENSG00000110328	ENST00000227756.4	9913	bta-miR-223	1.7795	0.000224295	0.0012122	8mer-1a	243	250	-0.589	-0.056	-0.28	-0.098	0	0	0	0	0	0	0	0	0	-0.596	-0.109	0.101	0	0	0.08	0.139	0	-1.408	99	1	-1.408	99	GUGGAAAAUAUUUAU--AACUGACA	||||| |||||||	ACCCCAUAAACUGUUUGACUGU	miR-223	153794
ENST00000228434	ENSBTAG00000002135	ENSG00000110848	ENST00000228434.3	9913	bta-miR-32	1.51471	1.74321e-08	1.82279e-07	8mer-1a	785	792	-0.589	-0.016	-0.21	-0.098	0	0	0	0	0.012	0	0	0	0	-0.596	-0.09	0	0	0	0.109	0.141	0	-1.337	99	1	-1.337	99	AACGUGUUGGAAAAUGUGCAAUA	|||||||	UACGUUGAAUCAGUACACGUUAU	miR-25/32/92	155709
ENST00000228434	ENSBTAG00000002135	ENSG00000110848	ENST00000228434.3	9913	bta-miR-22-5p	1.89757	7.03912e-08	6.63885e-07	8mer-1a	738	745	-0.589	-0.016	-0.192	-0.098	-0.018	0	0	0	0.012	0	0	0	0	-0.596	-0.11	0	0	0	0.133	0.162	0	-1.312	99	1	-1.312	99	CAAAGGUAAGGACAAGAAGAACA	|||||||	AUUUCGAACGGUGACUUCUUGA	miR-22-5p	155678
ENST00000228434	ENSBTAG00000002135	ENSG00000110848	ENST00000228434.3	9913	bta-miR-32	1.51471	1.74321e-08	1.82279e-07	8mer-1a	932	939	-0.589	-0.016	-0.212	-0.098	0	0	0	0	0.012	0	0	0	0	-0.596	-0.091	0	0	0	0.109	0.141	0	-1.34	99	1	-1.34	99	UGAAAUAUUUCCUAAGUGCAAUA	|||||||	UACGUUGAAUCAGUACACGUUAU	miR-25/32/92	155710
ENST00000228506	ENSBTAG00000020050	ENSG00000110917	ENST00000228506.3	9913	bta-miR-487a	2.74456	0.0152936	0.0463681	8mer-1a	512	519	-0.589	-0.024	-0.219	-0.098	-0.018	0	0	0	0.012	0	0	0	0	-0.596	-0.086	0.032	0	0	0.071	0.204	0	-1.311	99	1	-1.311	99	GAAGGUGUAUAAUUUGUAUGAUA	|||||||	UGACCUACAGGGACAUACUAA	miR-487a	157199
ENST00000228515	ENSBTAG00000010928	ENSG00000110925	ENST00000228515.1	9913	bta-miR-328	-1.50233	0.000238261	0.00127337	8mer-1a	161	168	-0.589	-0.016	-0.182	-0.098	0	-0.021	0	0	0	0	0	0	0	-0.596	-0.096	0.091	0	0	0.102	-0.048	0	-1.453	99	1	-1.453	99	AGAAGUAUUUUUUAAAGGGCCAA	|||||||	UGCCUUCCCGUCUCUCCCGGUC	miR-328	157642
ENST00000228705	ENSBTAG00000011857	ENSG00000111110	ENST00000228705.6	9913	bta-miR-11989	-1.76118	0.0175435	0.0514539	8mer-1a	4320	4327	-0.589	-0.024	-0.211	-0.098	0	-0.021	0	0.022	0	0	0	0	0	-0.596	-0.076	0.086	0	0	0.182	-0.024	0	-1.349	99	1	-1.349	99	ACUUAGGUGCAAUGUUCCCUGGA	|||||||	CGUGAUCCUCGAUGUAGGGACCC	miR-11989	158685
ENST00000228936	ENSBTAG00000008352	ENSG00000111339	ENST00000228936.4	9913	bta-miR-2285bc	1.90961	2.47072e-05	0.000167382	8mer-1a	1068	1075	-0.589	-0.008	-0.243	-0.098	-0.018	0	0	0	0	0	0	0	0	-0.596	-0.102	0.04	0	0	0.173	0.215	0	-1.226	99	1	-1.226	99	UAUGUGCAAACAAUUAGGUUUUA	|||||||	GGUUUUCCCAGUAAGUCCAAAAA	miR-2285bc	161372
ENST00000229214	ENSBTAG00000011591	ENSG00000111615	ENST00000229214.4	9913	bta-miR-141	2.64374	9.02737e-22	6.2141e-20	8mer-1a	121	128	-0.589	-0.032	-0.286	-0.098	0	0	0	0	0	0.015	0	0	0	-0.596	-0.048	0.058	0	0	0.154	0.148	0	-1.274	99	1	-1.274	99	GUUUGUGCUUAAUUA-CAGUGUUA	||| |||||||	GGUAGAAAUGGUCUGUCACAAU	miR-141/200a	163168
ENST00000229214	ENSBTAG00000011591	ENSG00000111615	ENST00000229214.4	9913	bta-miR-495	2.70908	0.000119181	0.000699098	8mer-1a	1326	1333	-0.589	-0.032	-0.215	-0.098	-0.018	0	0	0	0.012	0	0	0	0	-0.596	-0.086	0.058	0	0	0.218	0.235	0	-1.111	99	1	-1.111	99	UAAUCAGUGUGGUCAGUUUGUUA	|||| |||||||	UUCUUCACGUGGUACAAACAAA	miR-495	163404
ENST00000229238	ENSBTAG00000014729	ENSG00000111639	ENST00000229238.3	9913	bta-miR-10164-3p	7.74985	1.37833e-58	6.62979e-56	8mer-1a	518	525	-0.589	-0.016	-0.213	-0.098	0	-0.021	0	0	0	0	0	0	0	-0.596	-0.115	-0.04	0	0	0.116	0.209	0	-1.363	99	1	-1.363	99	AUCUCUGCAUAGUUUAACAGUUA	|||||||	CGUCGGUUCGGAGGAUUGUCAAC	miR-10164-3p	163505
ENST00000229390	ENSBTAG00000012792	ENSG00000111786	ENST00000229390.3	9913	bta-miR-223	1.7795	0.000224295	0.0012122	8mer-1a	346	353	-0.589	-0.032	-0.205	-0.098	0	0	0	0	0	0	0	0	0	-0.596	-0.107	0.009	0	0	0.08	0.139	0	-1.399	99	1	-1.399	99	UUUUAAACGUUUAAU-AACUGACA	||| |||||||	ACCCCAUAAACUGUUUGACUGU	miR-223	165970
ENST00000229390	ENSBTAG00000005584	ENSG00000111786	ENST00000229390.3	9913	bta-miR-223	1.7795	0.000224295	0.0012122	8mer-1a	346	353	-0.589	-0.032	-0.205	-0.098	0	0	0	0	0	0	0	0	0	-0.596	-0.107	0.009	0	0	0.08	0.139	0	-1.399	99	1	-1.399	99	UUUUAAACGUUUAAU-AACUGACA	||| |||||||	ACCCCAUAAACUGUUUGACUGU	miR-223	165970
ENST00000229595	ENSBTAG00000002058	ENSG00000111875	ENST00000229595.5	9913	bta-miR-15a	1.89809	8.24381e-23	7.93055e-21	8mer-1a	1135	1142	-0.589	-0.032	-0.201	-0.098	0	0	0	0.022	0	0	0	0	0	-0.596	-0.065	0.002	0	0	0.164	0.034	0	-1.359	99	1	-1.359	99	UAUUCUCAUCACUCUUGCUGCUA	||| |||||||	UGUUUGGUAAUAC--ACGACGAU	miR-15/16/195/424-5p/497	166853
ENST00000229595	ENSBTAG00000002058	ENSG00000111875	ENST00000229595.5	9913	bta-miR-2284j	2.38148	1.02463e-05	7.33074e-05	8mer-1a	1194	1201	-0.589	-0.008	-0.215	-0.098	0	0	0.06	0	0	0	0	0	0	-0.596	-0.124	0.002	0	0	0.222	0.302	0	-1.044	99	1	-1.044	99	UGCCUUCAUAGCUAAAACUUUUA	|||||||	UUUUGGACUUGCUUGAAAAG	miR-2284ab/2284c/2284d/2284j/2284k/2284m/2284n/2284v	166865
ENST00000229595	ENSBTAG00000002058	ENSG00000111875	ENST00000229595.5	9913	bta-miR-15b	-1.67492	1.62349e-11	3.1236e-10	8mer-1a	1135	1142	-0.589	-0.032	-0.201	-0.098	0	0	0	0.022	0	0	0	0	0	-0.596	-0.065	0.002	0	0	0.164	0.034	0	-1.359	99	1	-1.359	99	UAUUCUCAUCACUCUUGCUGCUA	||| |||||||	ACAUUUGGUACUAC--ACGACGAU	miR-15/16/195/424-5p/497	166853
ENST00000229595	ENSBTAG00000002058	ENSG00000111875	ENST00000229595.5	9913	bta-miR-2284v	-2.91807	2.78187e-12	7.04251e-11	8mer-1a	1194	1201	-0.589	-0.008	-0.215	-0.098	-0.018	0	0	0	0	0	0	0	0	-0.596	-0.124	0.002	0	0	0.222	0.302	0	-1.122	99	1	-1.122	99	UGCCUUCAUAGCUAAAACUUUUA	|||||||	UUUGGGGUUUGCUUGAAAAA	miR-2284ab/2284c/2284d/2284j/2284k/2284m/2284n/2284v	166865
ENST00000229595	ENSBTAG00000002058	ENSG00000111875	ENST00000229595.5	9913	bta-miR-424-5p	1.75241	7.19303e-05	0.00044357	8mer-1a	1135	1142	-0.589	-0.032	-0.201	-0.098	0	-0.021	0	0.022	0	0	0	0	0	-0.596	-0.065	0.002	0	0	0.164	0.034	0	-1.38	99	1	-1.38	99	UAUUCUCAUCACUCUUGCUGCUA	||| |||||||	AGUUUUGUACUUA--ACGACGAC	miR-15/16/195/424-5p/497	166853
ENST00000229595	ENSBTAG00000002058	ENSG00000111875	ENST00000229595.5	9913	bta-miR-2284d	-2.98803	0.025278	0.0686932	8mer-1a	1194	1201	-0.589	-0.032	-0.215	-0.098	-0.018	0	0	0	0	0	0	0	0	-0.596	-0.124	0.002	0	0	0.222	0.302	0	-1.146	99	1	-1.146	99	UGCCUUCAUAGCUAA--AACUUUUA	|||| |||||||	CUUUUUGGGAUUGCUUGAAAAA	miR-2284ab/2284c/2284d/2284j/2284k/2284m/2284n/2284v	166865
ENST00000229633	ENSBTAG00000001956	ENSG00000111911	ENST00000229633.5	9913	bta-miR-365-3p	-1.51644	0.000285941	0.0015114	8mer-1a	1083	1090	-0.589	-0.048	-0.165	-0.098	0	0	0	0	0.012	0	0	0	0	-0.596	-0.091	-0.009	0	0	0.067	0.06	0	-1.457	99	1	-1.457	99	UUCUUCCUUUUUGGGGGGCAUUA	||||| |||||||	UAUUCCUAAAAAUC-CCCGUAAU	miR-365-3p	167163
ENST00000229633	ENSBTAG00000001956	ENSG00000111911	ENST00000229633.5	9913	bta-miR-495	2.70908	0.000119181	0.000699098	8mer-1a	375	382	-0.589	-0.016	-0.145	-0.098	-0.018	0	0	0	0.012	0	0	0	0	-0.596	-0.087	-0.009	0	0	0.218	0.235	0	-1.093	99	1	-1.093	99	GUACUUUGUUGGAACGUUUGUUA	|||||||	UUCUUCACGUGGUACAAACAAA	miR-495	167190
ENST00000229795	ENSBTAG00000020783	ENSG00000112062	ENST00000229795.3	9913	bta-miR-665	2.76223	1.94798e-06	1.61548e-05	8mer-1a	3091	3098	-0.589	-0.016	-0.213	-0.098	-0.018	0	0	0	0	0.015	0	0	0	-0.596	-0.109	0.054	0	0	0.055	0.079	0	-1.436	99	1	-1.436	99	CCAUAUUCUUCAAAACUACUGGA	|||||||	UCCCCGGAGCCGGAUGACCA	miR-665	168342
ENST00000229829	ENSBTAG00000006490	ENSG00000204252	ENST00000229829.5	9913	bta-miR-11991	1.90393	5.37164e-06	4.10121e-05	8mer-1a	1305	1312	-0.589	-0.024	-0.16	-0.098	-0.018	0	0	0	0	0.015	0	0	0	-0.596	-0.127	0.02	0	0	0.143	0.144	0	-1.29	99	1	-1.29	99	CUAUUAGAAUAAUCACAGAACAA	|||||||	AUGUUAGUUCUAUGUCUUGUA	miR-11991	168803
ENST00000229922	ENSBTAG00000016924	ENSG00000112186	ENST00000229922.2	9913	bta-miR-2284w	-1.61939	1.25732e-05	8.76479e-05	8mer-1a	605	612	-0.589	-0.048	-0.226	-0.098	-0.018	0	0	0	0	0	0	0	0	-0.596	-0.121	0.079	0	0	0.118	0.206	0	-1.293	99	1	-1.293	99	CCAAAAACCUAAAGUAAACUCUA	||||| |||||||	CUCUUUGGGCUUG-UUUGAGAA	miR-2284w	169216
ENST00000229955	ENSBTAG00000002915	ENSG00000112218	ENST00000229955.3	9913	bta-miR-495	2.70908	0.000119181	0.000699098	8mer-1a	3716	3723	-0.589	-0.04	-0.235	-0.098	-0.018	0	0	0	0.012	0	0	0	0	-0.596	-0.045	0.067	0	0	0.218	0.235	0	-1.089	99	1	-1.089	99	AAUGUCAAAGCACAU-GUUUGUUA	|||| |||||||	UUCUUCACGUGGUACAAACAAA	miR-495	169704
ENST00000229955	ENSBTAG00000002915	ENSG00000112218	ENST00000229955.3	9913	bta-miR-15a	1.89809	8.24381e-23	7.93055e-21	8mer-1a	338	345	-0.589	-0.024	-0.24	-0.098	0	0	0	0.022	0	0	0	0	0	-0.596	-0.096	0.067	0	0	0.164	0.034	0	-1.356	99	1	-1.356	99	UUUAGGUAUAUUGUAUGCUGCUA	|||||||	UGUUUGGUAAUACACGACGAU	miR-15/16/195/424-5p/497	169435
ENST00000229955	ENSBTAG00000002915	ENSG00000112218	ENST00000229955.3	9913	bta-miR-484	1.51868	7.56334e-11	1.25447e-09	8mer-1a	302	309	-0.589	0	-0.237	-0.098	0	0	0	0	0.012	0	0	0	0	-0.596	-0.042	0.067	0	0	0.153	-0.003	0	-1.333	99	1	-1.333	99	GGAUUGUGCUUUAUUGAGCCUGA	|||||||	UAGCCCUCCCCUGACUCGGACU	miR-484	169685
ENST00000229955	ENSBTAG00000002915	ENSG00000112218	ENST00000229955.3	9913	bta-miR-665	2.76223	1.94798e-06	1.61548e-05	8mer-1a	2568	2575	-0.589	-0.024	-0.201	-0.098	-0.018	0	0	0	0	0.015	0	0	0	-0.596	-0.042	0.067	-0.118	0	0.055	0.079	0	-1.47	99	1	-1.47	99	ACAGCAGUUCUCUUUCUACUGGA	|||||||	UCCCCGGAGCCGGAUGACCA	miR-665	169799
ENST00000229955	ENSBTAG00000002915	ENSG00000112218	ENST00000229955.3	9913	bta-miR-424-5p	1.75241	7.19303e-05	0.00044357	8mer-1a	338	345	-0.589	-0.016	-0.24	-0.098	0	-0.021	0	0.022	0	0	0	0	0	-0.596	-0.096	0.067	0	0	0.164	0.034	0	-1.369	99	1	-1.369	99	UUUAGGUAUAUUGUAUGCUGCUA	|||||||	AGUUUUGUACUUAACGACGAC	miR-15/16/195/424-5p/497	169435
ENST00000229955	ENSBTAG00000002915	ENSG00000112218	ENST00000229955.3	9913	bta-miR-15b	-1.67492	1.62349e-11	3.1236e-10	8mer-1a	338	345	-0.589	-0.016	-0.24	-0.098	0	0	0	0.022	0	0	0	0	0	-0.596	-0.096	0.067	0	0	0.164	0.034	0	-1.348	99	1	-1.348	99	UUUAGGUAUAUUGUAUGCUGCUA	|||||||	ACAUUUGGUACUACACGACGAU	miR-15/16/195/424-5p/497	169435
ENST00000230085	ENSBTAG00000018801	ENSG00000112335	ENST00000230085.8	9913	bta-miR-148b	-1.5312	1.83325e-14	6.29852e-13	8mer-1a	647	654	-0.589	-0.056	-0.226	-0.098	0	0	0	0.022	0	0	0	0	0	-0.596	-0.064	-0.019	0	0	0.119	0.06	0	-1.447	99	1	-1.447	99	AAUGCAUUUCUGAUAUGCACUGA	||||| |||||||	UGUUUCAAGACACUACGUGACU	miR-148/152	171050
ENST00000230461	ENSBTAG00000005100	ENSG00000112697	ENST00000230461.6	9913	bta-miR-1249	-2.01838	6.14684e-09	7.0396e-08	8mer-1a	2773	2780	-0.589	-0.048	-0.119	-0.098	-0.018	0	0	0	0	0	0	0	0	-0.596	-0.12	0.054	0	0	-0.122	0.013	0	-1.643	99	1	-1.643	99	AACUGGUAGGGAGACAAGGGCGA	|||| |||||||	ACUUCUUCCCCCCCUUCCCGCA	miR-1249	173941
ENST00000230461	ENSBTAG00000005100	ENSG00000112697	ENST00000230461.6	9913	bta-miR-2313-3p	-1.61916	0.0361054	0.0918872	8mer-1a	1262	1269	-0.589	-0.032	-0.243	-0.098	0	-0.021	0	0	0.012	0	0	0	0	-0.596	-0.064	0.054	0	0	0.11	0.084	0	-1.383	99	1	-1.383	99	UAAUUUGUUUGCUAU--GGAACUGA	||| |||||||	CCGUACGUCGCACCUUGACC	miR-2313-3p	174048
ENST00000230859	ENSBTAG00000003381	ENSG00000112941	ENST00000230859.6	9913	bta-miR-32	1.51471	1.74321e-08	1.82279e-07	8mer-1a	416	423	-0.589	-0.056	-0.265	-0.098	0	0	0	0	0.012	0	0	0	0	-0.596	-0.101	0.091	0	0	0.109	0.141	0	-1.352	99	1	-1.352	99	GAAAACUUAUGAUUUGUGCAAUA	|||||| |||||||	UACGUUGAAUCAGUA-CACGUUAU	miR-25/32/92	175413
ENST00000230990	ENSBTAG00000021766	ENSG00000113070	ENST00000230990.6	9913	bta-miR-1271	-1.83256	1.08017e-09	1.44322e-08	8mer-1a	178	185	-0.589	-0.032	-0.165	-0.098	0	-0.021	0	0	0.012	0	0	0	0	-0.596	-0.114	0.004	0	0	0.123	0.06	0	-1.416	99	1	-1.416	99	UACCAGAGCUUUCAA-GUGCCAAA	||| |||||||	ACUCAUGAAUGAUCCACGGUUC	miR-96/1271	176722
ENST00000231461	ENSBTAG00000021445	ENSG00000113532	ENST00000231461.5	9913	bta-miR-30b-3p	-2.5959	0.0261168	0.0701798	8mer-1a	708	715	-0.589	-0.032	-0.237	-0.098	0	-0.021	0	0	0	0.015	0	0	0	-0.596	-0.09	0.053	0	0	0.222	-0.024	0	-1.397	99	1	-1.397	99	UUGCACAACUGUAAACCUCCCAA	||| |||||||	UUCAUUUGUAGGU-GGAGGGUC	miR-30-3p	180987
ENST00000231461	ENSBTAG00000021445	ENSG00000113532	ENST00000231461.5	9913	bta-miR-7180	-4.21764	1.10091e-10	1.70819e-09	8mer-1a	2128	2135	-0.589	-0.032	-0.19	-0.098	0	0	0	0	0	0	0	0	0	-0.596	-0.074	0.053	0	0	0.119	-0.026	0	-1.433	99	1	-1.433	99	GUUUAGACAAUUUUAAGGCCACA	||| |||||||	CUCCCAUGUGUGGGUC-UCCGGUGU	miR-7180	181133
ENST00000231461	ENSBTAG00000021445	ENSG00000113532	ENST00000231461.5	9913	bta-miR-2415-3p	-2.35611	0.00650214	0.0234662	8mer-1a	1569	1576	-0.589	-0.016	-0.222	-0.098	0	-0.021	0	0	0	0	0	0	0	-0.596	-0.073	0.053	0	0	0.153	-0.02	0	-1.429	99	1	-1.429	99	GUUUCUUGGCGAAGAAGGCCUGA	|||||||	CGCAGCCAGGUCGUCCGGACC	miR-2415-3p	180968
ENST00000231512	ENSBTAG00000013112	ENSG00000113583	ENST00000231512.3	9913	bta-miR-6119-3p	-1.56237	0.00014356	0.000811213	8mer-1a	1036	1043	-0.589	-0.056	-0.25	-0.098	0	0	0.06	0.022	0	0	0	0	0	-0.596	-0.1	0.025	0	0	0.142	0.23	0	-1.21	99	1	-1.21	99	CAGUAUGUAAAUAUAUGAUUUGA	||||| |||||||	AACCUCUCAUUUUUU-ACUAAACG	miR-6119-3p	181945
ENST00000232424	ENSBTAG00000000569	ENSG00000114315	ENST00000232424.3	9913	bta-miR-487a	2.74456	0.0152936	0.0463681	8mer-1a	229	236	-0.589	-0.032	-0.213	-0.098	-0.018	0	0	0	0.012	0	0	0	0	-0.596	-0.098	0.031	0	0	0.071	0.204	0	-1.326	99	1	-1.326	99	UUGGAUUGCGCCUUUGUAUGAUA	||||| |||||||	UGACCUACAGGGA---CAUACUAA	miR-487a	185361
ENST00000232458	ENSBTAG00000023814	ENSG00000114346	ENST00000232458.5	9913	bta-miR-21-3p	3.64727	1.08059e-50	2.59883e-48	8mer-1a	319	326	-0.589	-0.032	-0.248	-0.098	-0.018	0	0	0	0	0.015	0	0	0	-0.596	-0.095	0.133	0	0	0.184	0.061	0	-1.283	99	1	-1.283	99	GGUUGAUGCCAAAUACUGCUGUA	||| |||||||	UCUGUCGGGUAGCUGACGACAA	miR-21-3p	185402
ENST00000232905	ENSBTAG00000019106	ENSG00000114784	ENST00000232905.3	9913	bta-miR-22-5p	1.89757	7.03912e-08	6.63885e-07	8mer-1a	590	597	-0.589	-0.032	-0.271	-0.098	-0.018	0	0	0	0.012	0	0	0	0	-0.596	-0.049	-0.05	0	0	0.133	0.162	0	-1.396	99	1	-1.396	99	ACUGUUAAAUUGUUA--GAAGAACA	||| |||||||	AUUUCGAACGGUGACUUCUUGA	miR-22-5p	189010
ENST00000233027	ENSBTAG00000004749	ENSG00000114904	ENST00000233027.5	9913	bta-miR-2389	3.49404	0.0135318	0.0433919	8mer-1a	944	951	-0.589	-0.024	-0.271	-0.098	0	0	0.06	0	0.012	0	0	0	0	-0.596	-0.084	0.126	0	0	0.101	-0.029	0	-1.392	99	1	-1.392	99	AAAUGUUCCCUUUUAGUCCCCUA	|||||||	GAGGCUGAGGGCUCAGGGGAG	miR-2389	189728
ENST00000233057	ENSBTAG00000008703	ENSG00000055332	ENST00000233057.4	9913	bta-miR-1343-3p	-2.93366	9.88383e-16	3.65702e-14	8mer-1a	1876	1883	-0.589	-0.008	-0.27	-0.098	0	-0.021	0	0	0	0.015	0	0	0	-0.596	-0.093	0.088	0	0	0.205	-0.024	0	-1.391	99	1	-1.391	99	ACAAAAAAAGAAAAACCCAGGAA	|||||||	CUCUCACGCCCGGGGUCCUC	miR-1343-3p	190512
ENST00000233190	ENSBTAG00000021976	ENSG00000023228	ENST00000233190.6	9913	bta-miR-11971	3.1829	8.00008e-25	9.6201e-23	8mer-1a	2043	2050	-0.589	-0.016	-0.259	-0.098	0	0	0	0	0.012	0	0	0	0	-0.596	-0.123	0.118	0	0	0.162	-0.09	0	-1.479	99	1	-1.479	99	AACUCCAUACAGAAUGCCCCUCA	|||||||	AAGAGUGAGAGACGGGGAGU	miR-11971	191867
ENST00000233336	ENSBTAG00000014159	ENSG00000114999	ENST00000233336.6	9913	bta-miR-487a	2.74456	0.0152936	0.0463681	8mer-1a	5016	5023	-0.589	-0.016	-0.228	-0.098	-0.018	0	0	0	0.012	0	0	0	0	-0.596	-0.113	0.058	0	0	0.071	0.204	0	-1.313	99	1	-1.313	99	UUUUGGCAUUGGAAAGUAUGAUA	|||||||	UGACCUACAGGGACAUACUAA	miR-487a	193464
ENST00000234091	ENSBTAG00000021187	ENSG00000115738	ENST00000234091.4	9913	bta-miR-381	1.53779	0.0157056	0.0469218	8mer-1a	510	517	-0.589	-0.032	-0.192	-0.098	0	0	0	0	0	0.015	0	0	0	-0.596	-0.089	-0.035	0	0	0.167	0.22	0	-1.229	99	1	-1.229	99	UUUAAUUAGAGUUUU--CUUGUAUA	|||| |||||||	UGUCUCUCGAACGGGAACAUAU	miR-381	197932
ENST00000234310	ENSBTAG00000010619	ENSG00000221823	ENST00000234310.3	9913	bta-miR-30c	-1.60981	4.82852e-12	1.16126e-10	8mer-1a	1609	1616	-0.589	-0.04	-0.23	-0.098	0	0	0	0.022	0	0	0	0	0	-0.596	-0.086	-0.014	0	0	0.135	0.22	0	-1.276	99	1	-1.276	99	UUAAAAUGUACCUCUUGUUUACA	|||| |||||||	CGACUCUCACAUCCU--ACAAAUGU	miR-30-5p	198971
ENST00000234310	ENSBTAG00000010619	ENSG00000221823	ENST00000234310.3	9913	bta-miR-10167-3p	1.91957	4.4207e-05	0.000279784	8mer-1a	17	24	-0.589	0	-0.177	-0.098	0	-0.021	0	0	0	0	0	0	0	-0.596	-0.107	-0.014	0	0	0.143	-0.026	0	-1.485	99	1	-1.485	99	UCUUGUGUAAAGAGUACCACCCA	|||||||	GACUGGGCGGGGCUGGUGGGC	miR-10167-3p	198897
ENST00000234310	ENSBTAG00000010619	ENSG00000221823	ENST00000234310.3	9913	bta-miR-30f	-1.62524	1.91932e-06	1.61548e-05	8mer-1a	1609	1616	-0.589	-0.04	-0.23	-0.098	0	0	0	0.022	0	0	0	0	0	-0.596	-0.086	-0.014	0	0	0.135	0.22	0	-1.276	99	1	-1.276	99	UUAAAAUGUACCUCUUGUUUACA	|||| |||||||	UCGACUCUCACAUCCC--ACAAAUGU	miR-30-5p	198971
ENST00000234453	ENSBTAG00000001098	ENSG00000116095	ENST00000234453.5	9913	bta-miR-424-3p	5.6087	5.4059e-16	2.16687e-14	8mer-1a	3150	3157	-0.589	0	-0.27	-0.098	0	-0.021	0	0	0	0	0	0	0	-0.596	-0.118	0.037	0	0	-0.006	0.243	0	-1.418	99	1	-1.418	99	UUCCUAUUUUAAAAUACGUUUUA	|||||||	UAUCGUCGCGGAGUGCAAAAC	miR-424-3p	200311
ENST00000234453	ENSBTAG00000001098	ENSG00000116095	ENST00000234453.5	9913	bta-miR-495	2.70908	0.000119181	0.000699098	8mer-1a	2265	2272	-0.589	-0.008	-0.2	-0.098	-0.018	0	0	0	0.012	0	0	0	0	-0.596	-0.083	0.037	0	0	0.218	0.235	0	-1.09	99	1	-1.09	99	UUCAUAAGAAUUUUGGUUUGUUA	|||||||	UUCUUCACGUGGUACAAACAAA	miR-495	200360
ENST00000234590	ENSBTAG00000013411	ENSG00000074800	ENST00000234590.4	9913	bta-miR-2415-3p	-2.35611	0.00650214	0.0234662	8mer-1a	332	339	-0.589	0	-0.188	-0.098	0	-0.021	0	0	0	0	0	0	0	-0.596	-0.092	0.071	0	0	0.153	-0.02	0	-1.38	99	1	-1.38	99	AUGUGCAAAAUAAAAAGGCCUGA	|||||||	CGCAGCCAGGUCGUCCGGACC	miR-2415-3p	200713
ENST00000234875	ENSBTAG00000014423	ENSG00000116251	ENST00000234875.4	9913	bta-miR-153	-2.23691	3.24523e-05	0.00021383	8mer-1a	1234	1241	-0.589	-0.048	-0.246	-0.098	0	0	0	0	0	0.015	0	0	0	-0.596	-0.123	-0.04	0	0	0.086	0.132	0	-1.507	99	1	-1.507	99	AGUACCAUUUUCUUUCUAUGCAA	|||| |||||||	CUAGUGAAAACACUGAUACGUU	miR-153	201740
ENST00000236192	ENSBTAG00000020591	ENSG00000117533	ENST00000236192.7	9913	bta-miR-2284j	2.38148	1.02463e-05	7.33074e-05	8mer-1a	1914	1921	-0.589	-0.032	-0.314	-0.098	0	0	0.06	0	0	0	0	0	0	-0.596	-0.09	-0.031	0	0	0.222	0.302	0	-1.166	99	1	-1.166	99	AAAAACAAUUUUUAAAACUUUUA	||||| |||||||	UUUUGGACUUGC--UUGAAAAG	miR-2284ab/2284c/2284d/2284j/2284k/2284m/2284n/2284v	207802
ENST00000236192	ENSBTAG00000020591	ENSG00000117533	ENST00000236192.7	9913	bta-miR-502b	-2.39961	3.70361e-17	1.78144e-15	8mer-1a	2014	2021	-0.589	-0.016	-0.166	-0.098	-0.018	0	0	0	0.012	0	0	0	0	-0.596	-0.09	-0.031	0	0	0.078	0.051	0	-1.463	99	1	-1.463	99	GCUGAGAAUACUGGUGGUGGAUA	|||||||	CUUAGGAACGGGUCCACCUAA	miR-502b	208027
ENST00000236192	ENSBTAG00000020591	ENSG00000117533	ENST00000236192.7	9913	bta-miR-2284v	-2.91807	2.78187e-12	7.04251e-11	8mer-1a	1914	1921	-0.589	-0.016	-0.314	-0.098	-0.018	0	0	0	0	0	0	0	0	-0.596	-0.09	-0.031	0	0	0.222	0.302	0	-1.228	99	1	-1.228	99	AAAAACAAUUUUUAAAACUUUUA	|||||||	UUUGGGGUUUGCUUGAAAAA	miR-2284ab/2284c/2284d/2284j/2284k/2284m/2284n/2284v	207802
ENST00000236192	ENSBTAG00000020591	ENSG00000117533	ENST00000236192.7	9913	bta-miR-23a	-1.51773	9.59486e-12	1.92297e-10	8mer-1a	972	979	-0.589	-0.008	-0.245	-0.098	-0.018	0	0	0	0	0	0	0	0	-0.596	-0.091	-0.031	0	0	0.177	0.198	0	-1.301	99	1	-1.301	99	UUAUACAUACAAUCAAAUGUGAA	|||||||	ACCUUUAGGGACCGUUACACUA	miR-23-3p	207851
ENST00000236192	ENSBTAG00000020591	ENSG00000117533	ENST00000236192.7	9913	bta-miR-2284d	-2.98803	0.025278	0.0686932	8mer-1a	1914	1921	-0.589	-0.04	-0.314	-0.098	-0.018	0	0	0	0	0	0	0	0	-0.596	-0.09	-0.031	0	0	0.222	0.302	0	-1.252	99	1	-1.252	99	AAAAACAAUUUUUAAAACUUUUA	|||||| |||||||	CUUUUUGGGAUUGC--UUGAAAAA	miR-2284ab/2284c/2284d/2284j/2284k/2284m/2284n/2284v	207802
ENST00000237380	ENSBTAG00000019441	ENSG00000118579	ENST00000237380.7	9913	bta-miR-495	2.70908	0.000119181	0.000699098	8mer-1a	4260	4267	-0.589	-0.024	-0.199	-0.098	-0.018	0	0	0	0.012	0	0	0	0	-0.596	-0.089	-0.011	0	0	0.218	0.235	0	-1.159	99	1	-1.159	99	UGAAAGUUGUAUUGAGUUUGUUA	|||||||	UUCUUCACGUGGUACAAACAAA	miR-495	212931
ENST00000237380	ENSBTAG00000019441	ENSG00000118579	ENST00000237380.7	9913	bta-miR-1271	-1.83256	1.08017e-09	1.44322e-08	8mer-1a	2511	2518	-0.589	-0.032	-0.203	-0.098	0	-0.021	0	0	0.012	0	0	0	0	-0.596	-0.114	-0.011	0	0	0.123	0.06	0	-1.469	99	1	-1.469	99	CCUUGAAAUUAUCCAGUGCCAAA	||| |||||||	ACUCAUGAAUGAUCCACGGUUC	miR-96/1271	213138
ENST00000237380	ENSBTAG00000019441	ENSG00000118579	ENST00000237380.7	9913	bta-miR-487a	2.74456	0.0152936	0.0463681	8mer-1a	343	350	-0.589	-0.024	-0.211	-0.098	-0.018	0	0	0	0.012	0	0	0	0	-0.596	-0.091	-0.011	0	0	0.071	0.204	0	-1.351	99	1	-1.351	99	GUUUUAGAUUAGUUUGUAUGAUA	|||||||	UGACCUACAGGGACAUACUAA	miR-487a	212903
ENST00000237837	ENSBTAG00000030343	ENSG00000118972	ENST00000237837.1	9913	bta-miR-2285cr	5.60865	3.94488e-05	0.000256417	8mer-1a	1806	1813	-0.589	-0.024	-0.23	-0.098	-0.018	0	0	0	0.012	0	0	0	0	-0.596	-0.108	0.018	0	0	0.162	0.232	0	-1.239	99	1	-1.239	99	GUUGAAAAAAAAUCAGAACUUUA	|||||||	UCUUUGGACUUGCUUGAAAA	miR-2285cr	215987
ENST00000237837	ENSBTAG00000030343	ENSG00000118972	ENST00000237837.1	9913	bta-miR-7863	6.81419	0.000603414	0.00287369	8mer-1a	237	244	-0.589	-0.04	-0.123	-0.098	-0.018	0	0	0	0	0.015	0	0	0	-0.596	-0.118	0.018	0	0	0.066	0.057	0	-1.426	99	1	-1.426	99	UCCUGUCCUCUCCAU-CAGUCCAA	||||| |||||||	CGAGGAGUCCACUGUCAGGUA	miR-7863	216138
ENST00000238616	ENSBTAG00000016612	ENSG00000119638	ENST00000238616.5	9913	bta-miR-15a	1.89809	8.24381e-23	7.93055e-21	8mer-1a	2529	2536	-0.589	-0.04	-0.255	-0.098	0	0	0	0.022	0	0	0	0	0	-0.596	-0.112	0.145	-0.118	0	0.164	0.034	0	-1.443	99	1	-1.443	99	UAAUAGAAUCAUUUU-UGCUGCUA	|||| |||||||	UGUUUGGUAAUACACGACGAU	miR-15/16/195/424-5p/497	218783
ENST00000238616	ENSBTAG00000016612	ENSG00000119638	ENST00000238616.5	9913	bta-miR-15b	-1.67492	1.62349e-11	3.1236e-10	8mer-1a	2529	2536	-0.589	-0.032	-0.255	-0.098	0	0	0	0.022	0	0	0	0	0	-0.596	-0.112	0.145	-0.118	0	0.164	0.034	0	-1.435	99	1	-1.435	99	UAAUAGAAUCAUUUU-UGCUGCUA	||| |||||||	ACAUUUGGUACUACACGACGAU	miR-15/16/195/424-5p/497	218783
ENST00000238616	ENSBTAG00000016612	ENSG00000119638	ENST00000238616.5	9913	bta-miR-424-5p	1.75241	7.19303e-05	0.00044357	8mer-1a	2529	2536	-0.589	-0.032	-0.255	-0.098	0	-0.021	0	0.022	0	0	0	0	0	-0.596	-0.112	0.145	-0.118	0	0.164	0.034	0	-1.456	99	1	-1.456	99	UAAUAGAAUCAUUUU-UGCUGCUA	||| |||||||	AGUUUUGUACUUAACGACGAC	miR-15/16/195/424-5p/497	218783
ENST00000238831	ENSBTAG00000033041	ENSG00000119820	ENST00000238831.4	9913	bta-miR-30d	-1.66346	9.04339e-22	6.2141e-20	8mer-1a	2447	2454	-0.589	-0.008	-0.294	-0.098	0	0	0	0.022	0	0	0	0	0	-0.596	-0.086	0.018	0	0	0.135	0.22	0	-1.276	99	1	-1.276	99	UUAGGUAGAUAUUUUUGUUUACA	|||||||	UCGAAGGUCAGCCCCUACAAAUGU	miR-30-5p	221567
ENST00000238831	ENSBTAG00000033041	ENSG00000119820	ENST00000238831.4	9913	bta-miR-15b	-1.67492	1.62349e-11	3.1236e-10	8mer-1a	3692	3699	-0.589	-0.008	-0.238	-0.098	0	0	0	0.022	0	0	0	0	0	-0.596	-0.067	0.018	0	0	0.164	0.034	0	-1.358	99	1	-1.358	99	GCUGGUAUAAAAGAUUGCUGCUA	|||||||	ACAUUUGGUACUACACGACGAU	miR-15/16/195/424-5p/497	221404
ENST00000238831	ENSBTAG00000033041	ENSG00000119820	ENST00000238831.4	9913	bta-miR-2339	3.23915	7.55696e-12	1.72522e-10	8mer-1a	227	234	-0.589	-0.024	-0.283	-0.098	0	0	0	0.022	0	0	0	0	0	-0.596	-0.075	0.018	0	0	0.139	0.057	0	-1.429	99	1	-1.429	99	UUUGAUUCUUCAUAUUCCAGUGA	|||||||	UCGAGACGAUCCAGGUCACU	miR-2339	221520
ENST00000238831	ENSBTAG00000033041	ENSG00000119820	ENST00000238831.4	9913	bta-miR-30c	-1.60981	4.82852e-12	1.16126e-10	8mer-1a	2447	2454	-0.589	-0.008	-0.294	-0.098	0	0	0	0.022	0	0	0	0	0	-0.596	-0.086	0.018	0	0	0.135	0.22	0	-1.276	99	1	-1.276	99	UUAGGUAGAUAUUUUUGUUUACA	|||||||	CGACUCUCACAUCCUACAAAUGU	miR-30-5p	221567
ENST00000238831	ENSBTAG00000033041	ENSG00000119820	ENST00000238831.4	9913	bta-miR-30f	-1.62524	1.91932e-06	1.61548e-05	8mer-1a	2447	2454	-0.589	-0.008	-0.294	-0.098	0	0	0	0.022	0	0	0	0	0	-0.596	-0.086	0.018	0	0	0.135	0.22	0	-1.276	99	1	-1.276	99	UUAGGUAGAUAUUUUUGUUUACA	|||||||	UCGACUCUCACAUCCCACAAAUGU	miR-30-5p	221567
ENST00000238831	ENSBTAG00000033041	ENSG00000119820	ENST00000238831.4	9913	bta-miR-424-5p	1.75241	7.19303e-05	0.00044357	8mer-1a	3692	3699	-0.589	-0.008	-0.238	-0.098	0	-0.021	0	0.022	0	0	0	0	0	-0.596	-0.067	0.018	0	0	0.164	0.034	0	-1.379	99	1	-1.379	99	GCUGGUAUAAAAGAUUGCUGCUA	|||||||	AGUUUUGUACUUAACGACGAC	miR-15/16/195/424-5p/497	221404
ENST00000238831	ENSBTAG00000033041	ENSG00000119820	ENST00000238831.4	9913	bta-miR-15a	1.89809	8.24381e-23	7.93055e-21	8mer-1a	3692	3699	-0.589	-0.008	-0.238	-0.098	0	0	0	0.022	0	0	0	0	0	-0.596	-0.067	0.018	0	0	0.164	0.034	0	-1.358	99	1	-1.358	99	GCUGGUAUAAAAGAUUGCUGCUA	|||||||	UGUUUGGUAAUACACGACGAU	miR-15/16/195/424-5p/497	221404
ENST00000239165	ENSBTAG00000005546	ENSG00000260027	ENST00000239165.7	9913	bta-miR-129-5p	-1.69506	0.00812844	0.0281279	8mer-1a	115	122	-0.589	0	-0.236	-0.098	0	-0.021	0	0	0.012	0	0	0	0	-0.596	-0.134	0.008	0	0	0.229	0.24	0	-1.185	99	1	-1.185	99	AGAGAGGGAAAAAAAGCAAAAAA	|||||||	UCGUUCGGGUCUGGCGUUUUUC	miR-129-5p	224015
ENST00000239165	ENSBTAG00000005546	ENSG00000260027	ENST00000239165.7	9913	bta-miR-129	-1.69503	0.00828121	0.0282859	8mer-1a	115	122	-0.589	0	-0.236	-0.098	0	-0.021	0	0	0.012	0	0	0	0	-0.596	-0.134	0.008	0	0	0.229	0.24	0	-1.185	99	1	-1.185	99	AGAGAGGGAAAAAAAGCAAAAAA	|||||||	UCGUUCGGGUCUGGCGUUUUUC	miR-129-5p	224015
ENST00000239231	ENSBTAG00000011895	ENSG00000120137	ENST00000239231.6	9913	bta-miR-363	1.5841	4.43515e-10	6.27444e-09	8mer-1a	3112	3119	-0.589	0.008	-0.162	-0.098	-0.018	0	0	0	0	0.015	0	0	0	-0.596	-0.086	0.056	0	0	0.029	0.094	0	-1.347	99	1	-1.347	99	AUUUUUUUACCUUUGCGUGCAAA	|||||||	GCGUCUACCUAUGGCACGUUA	miR-363	224943
ENST00000239231	ENSBTAG00000011895	ENSG00000120137	ENST00000239231.6	9913	bta-miR-365-3p	-1.51644	0.000285941	0.0015114	8mer-1a	4380	4387	-0.589	-0.032	-0.293	-0.098	0	0	0	0	0.012	0	0	0	0	-0.596	-0.084	0.056	0	0	0.067	0.06	0	-1.497	99	1	-1.497	99	ACUUCAAAAUUAUAU-GGGCAUUA	||| |||||||	UAUUCCUAAAAAUCCCCGUAAU	miR-365-3p	224947
ENST00000239666	ENSBTAG00000012860	ENSG00000120509	ENST00000239666.4	9913	bta-miR-1343-3p	-2.93366	9.88383e-16	3.65702e-14	8mer-1a	671	678	-0.589	-0.016	-0.146	-0.098	0	-0.021	0	0	0	0.015	0	0	0	-0.596	-0.052	-0.032	0	0	0.205	-0.024	0	-1.354	99	1	-1.354	99	AGAAUGUUAGGGAGACCCAGGAA	|||||||	CUCUCACGCCCGGGGUCCUC	miR-1343-3p	227137
ENST00000239690	ENSBTAG00000007386	ENSG00000120526	ENST00000239690.4	9913	bta-miR-141	2.64374	9.02737e-22	6.2141e-20	8mer-1a	2102	2109	-0.589	-0.016	-0.269	-0.098	0	0	0	0	0	0.015	0	0	0	-0.596	-0.105	0.097	0	0	0.154	0.148	0	-1.259	99	1	-1.259	99	GUGCUAAGAAUAAUACAGUGUUA	|||||||	GGUAGAAAUGGUCUGUCACAAU	miR-141/200a	227252
ENST00000240055	ENSBTAG00000030744	ENSG00000120837	ENST00000240055.3	9913	bta-miR-141	2.64374	9.02737e-22	6.2141e-20	8mer-1a	1483	1490	-0.589	-0.024	-0.191	-0.098	0	0	0	0	0	0.015	0	0	0	-0.596	-0.091	0.003	0	0	0.154	0.148	0	-1.269	99	1	-1.269	99	AAUGUUAAAGGUAACCAGUGUUA	|||||||	GGUAGAAAUGGUCUGUCACAAU	miR-141/200a	229228
ENST00000240055	ENSBTAG00000030744	ENSG00000120837	ENST00000240055.3	9913	bta-miR-381	1.53779	0.0157056	0.0469218	8mer-1a	1210	1217	-0.589	-0.024	-0.17	-0.098	0	0	0	0	0	0.015	0	0	0	-0.596	-0.091	0.003	0	0	0.167	0.22	0	-1.163	99	1	-1.163	99	UAAUCAACAAUUGCUCUUGUAUA	|||||||	UGUCUCUCGAACGGGAACAUAU	miR-381	229347
ENST00000240055	ENSBTAG00000030744	ENSG00000120837	ENST00000240055.3	9913	bta-miR-2435	-1.79394	0.0160779	0.0474447	8mer-1a	723	730	-0.589	-0.032	-0.266	-0.098	-0.018	0	0	0.022	0	0	0	0	0	-0.596	-0.083	0.003	0	0	-0.164	0.143	0	-1.678	99	1	-1.678	99	AGACAAGAUUUGUUUUCGAGUUA	|||| |||||||	CGGUUUCUCAAGUA-AGCUCAAA	miR-2284-3p/2435	229266
ENST00000240333	ENSBTAG00000006881	ENSG00000121073	ENST00000240333.6	9913	bta-miR-432	1.78521	0.0210501	0.0595607	8mer-1a	21	28	-0.589	-0.024	-0.192	-0.098	0	0	0	0	0	0.015	0	0	0	-0.596	-0.119	0.043	0	0	0.116	0.09	0	-1.354	99	1	-1.354	99	GAGAGACUACCUCCACUCCAAGA	|||||||	GGUGGGUUACUGGAUGAGGUUCU	miR-432	232076
ENST00000240922	ENSBTAG00000007784	ENSG00000121579	ENST00000240922.3	9913	bta-miR-15a	1.89809	8.24381e-23	7.93055e-21	8mer-1a	3101	3108	-0.589	-0.016	-0.245	-0.098	0	0	0	0.022	0	0	0	0	0	-0.596	-0.088	-0.015	0	0	0.164	0.034	0	-1.427	99	1	-1.427	99	AAAGGGCUGUCUUAAUGCUGCUA	|||||||	UGUUUGGUAAUACACGACGAU	miR-15/16/195/424-5p/497	233884
ENST00000240922	ENSBTAG00000007784	ENSG00000121579	ENST00000240922.3	9913	bta-miR-7863	6.81419	0.000603414	0.00287369	8mer-1a	1821	1828	-0.589	-0.024	-0.171	-0.098	-0.018	0	0	0	0	0.015	0	0	0	-0.596	-0.078	-0.015	0	0	0.066	0.057	0	-1.451	99	1	-1.451	99	UAUCAGUUUCUUAAGCAGUCCAA	|||||||	CGAGGAGUCCACUGUCAGGUA	miR-7863	234307
ENST00000240922	ENSBTAG00000007784	ENSG00000121579	ENST00000240922.3	9913	bta-miR-424-5p	1.75241	7.19303e-05	0.00044357	8mer-1a	3101	3108	-0.589	0	-0.245	-0.098	0	-0.021	0	0.022	0	0	0	0	0	-0.596	-0.088	-0.015	0	0	0.164	0.034	0	-1.432	99	1	-1.432	99	AAAGGGCUGUCUUAAUGCUGCUA	|||||||	AGUUUUGUACUUAACGACGAC	miR-15/16/195/424-5p/497	233884
ENST00000240922	ENSBTAG00000007784	ENSG00000121579	ENST00000240922.3	9913	bta-miR-15b	-1.67492	1.62349e-11	3.1236e-10	8mer-1a	3101	3108	-0.589	0	-0.245	-0.098	0	0	0	0.022	0	0	0	0	0	-0.596	-0.088	-0.015	0	0	0.164	0.034	0	-1.411	99	1	-1.411	99	AAAGGGCUGUCUUAAUGCUGCUA	|||||||	ACAUUUGGUACUACACGACGAU	miR-15/16/195/424-5p/497	233884
ENST00000240922	ENSBTAG00000007784	ENSG00000121579	ENST00000240922.3	9913	bta-miR-2284d	-2.98803	0.025278	0.0686932	8mer-1a	156	163	-0.589	-0.016	-0.229	-0.098	-0.018	0	0	0	0	0	0	0	0	-0.596	-0.082	-0.015	0	0	0.222	0.302	0	-1.119	99	1	-1.119	99	CCUCUAAAAGUUUUAAACUUUUA	|||||||	CUUUUUGGGAUUGCUUGAAAAA	miR-2284ab/2284c/2284d/2284j/2284k/2284m/2284n/2284v	233929
ENST00000240922	ENSBTAG00000007784	ENSG00000121579	ENST00000240922.3	9913	bta-miR-2285cr	5.60865	3.94488e-05	0.000256417	8mer-1a	3967	3974	-0.589	-0.032	-0.17	-0.098	-0.018	0	0	0	0.012	0	0	0	0	-0.596	-0.118	-0.015	0	0	0.162	0.232	0	-1.23	99	1	-1.23	99	AACUUCCACAUACCU----GAACUUUA	|||| |||||||	UCUUUGGACUUGCUUGAAAA	miR-2285cr	234003
ENST00000240922	ENSBTAG00000007784	ENSG00000121579	ENST00000240922.3	9913	bta-miR-2284j	2.38148	1.02463e-05	7.33074e-05	8mer-1a	156	163	-0.589	-0.016	-0.229	-0.098	0	0	0.06	0	0	0	0	0	0	-0.596	-0.082	-0.015	0	0	0.222	0.302	0	-1.041	99	1	-1.041	99	CCUCUAAAAGUUUUAAACUUUUA	|||||||	UUUUGGACUUGCUUGAAAAG	miR-2284ab/2284c/2284d/2284j/2284k/2284m/2284n/2284v	233929
ENST00000240922	ENSBTAG00000007784	ENSG00000121579	ENST00000240922.3	9913	bta-miR-153	-2.23691	3.24523e-05	0.00021383	8mer-1a	2556	2563	-0.589	-0.008	-0.257	-0.098	0	0	0	0	0	0.015	0	0	0	-0.596	-0.064	-0.015	0	0	0.086	0.132	0	-1.394	99	1	-1.394	99	AAUCUGCAGAGAAAUCUAUGCAA	|||||||	CUAGUGAAAACACUGAUACGUU	miR-153	233887
ENST00000240922	ENSBTAG00000007784	ENSG00000121579	ENST00000240922.3	9913	bta-miR-1388-3p	1.92026	1.11832e-09	1.45382e-08	8mer-1a	3497	3504	-0.589	-0.032	-0.23	-0.098	-0.018	0	0	0	0	0.015	0	0	0	-0.596	-0.109	-0.015	0	0	0.169	0.054	0	-1.449	99	1	-1.449	99	GAUAAUUUGAACAUUCCUGAGAA	||| |||||||	ACGCCCGACUGUUU-GGACUCUA	miR-1388-3p	233846
ENST00000241256	ENSBTAG00000010874	ENSG00000121853	ENST00000241256.2	9913	bta-miR-503-3p	2.45956	0.0082917	0.0282859	8mer-1a	861	868	-0.589	-0.016	-0.282	-0.098	0	0	0.06	0	0	0	0	0	0	-0.596	-0.127	0.055	0	0	0.048	0.211	0	-1.334	99	1	-1.334	99	AAAAUGCUAAAAAUAAAUACUCA	|||||||	GGCCCGUCGUCUUUGUUAUGAGG	miR-496/503-3p	235153
ENST00000241256	ENSBTAG00000010874	ENSG00000121853	ENST00000241256.2	9913	bta-miR-139	-1.78315	7.81102e-07	6.83109e-06	8mer-1a	1054	1061	-0.589	-0.032	-0.275	-0.098	0	0	0	0	0	0	0	0	0	-0.596	-0.108	0.055	0	0	0.097	0.134	0	-1.412	99	1	-1.412	99	UGAGACUUUUUAAAAACUGUAGA	||||| |||||||	UGACCUCUGUGCACG---UGACAUCU	miR-139	235054
ENST00000242059	ENSBTAG00000016223	ENSG00000136193	ENST00000242059.5	9913	bta-miR-1260b	-1.96354	0.0108483	0.0364896	8mer-1a	3505	3512	-0.589	-0.016	-0.164	-0.098	-0.018	0	0	0	0.012	0	0	0	0	-0.596	-0.049	0.066	-0.118	0	0.16	-0.03	0	-1.44	99	1	-1.44	99	CCCGUGCGGAUUUCUGGUGGGAA	|||||||	ACCACCGUCACCACCCUA	miR-1260	237121
ENST00000242152	ENSBTAG00000004503	ENSG00000122585	ENST00000242152.2	9913	bta-miR-30b-3p	-2.5959	0.0261168	0.0701798	8mer-1a	78	85	-0.589	-0.016	-0.106	-0.098	0	-0.021	0	0	0	0.015	0	0	0	-0.596	-0.106	-0.064	0	0	0.222	-0.024	0	-1.383	99	1	-1.383	99	CUAGAGUCUGCCAGUCCUCCCAA	|||||||	UUCAUUUGUAGGUGGAGGGUC	miR-30-3p	238414
ENST00000242728	ENSBTAG00000030575	ENSG00000123095	ENST00000242728.4	9913	bta-miR-2285cr	5.60865	3.94488e-05	0.000256417	8mer-1a	2645	2652	-0.589	-0.024	-0.289	-0.098	-0.018	0	0	0	0.012	0	0	0	0	-0.596	-0.112	-0.013	0	0	0.162	0.232	0	-1.333	99	1	-1.333	99	GCAUUUUAACUUAUUGAACUUUA	|||||||	UCUUUGGACUUGCUUGAAAA	miR-2285cr	243189
ENST00000242728	ENSBTAG00000030575	ENSG00000123095	ENST00000242728.4	9913	bta-miR-378d	1.70441	0.00108896	0.00489526	8mer-1a	901	908	-0.589	-0.032	-0.242	-0.098	0	-0.021	0	0	0	0	0	0	0	-0.596	-0.091	-0.013	0	0	0.064	0.118	0	-1.5	99	1	-1.5	99	GCACUGAACUUUAAAAAGUCCAA	|||| |||||||	CCAGAAGACUGAGG----UUCAGGUC	miR-378d	243247
ENST00000242728	ENSBTAG00000030575	ENSG00000123095	ENST00000242728.4	9913	bta-miR-2285cr	5.60865	3.94488e-05	0.000256417	8mer-1a	891	898	-0.589	-0.016	-0.201	-0.098	-0.018	0	0	0	0.012	0	0	0	0	-0.596	-0.096	-0.013	0	0	0.162	0.232	0	-1.221	99	1	-1.221	99	AACAGAAUGUGCACUGAACUUUA	|||||||	UCUUUGGACUUGCUUGAAAA	miR-2285cr	243191
ENST00000243045	ENSBTAG00000020663	ENSG00000123353	ENST00000243045.5	9913	bta-miR-532	1.62954	5.82851e-09	6.83783e-08	8mer-1a	996	1003	-0.589	-0.024	-0.149	-0.098	0	-0.021	0	0	0	0	0	0	0	-0.596	-0.118	-0.024	0	0	0.079	0.121	0	-1.419	99	1	-1.419	99	GCAAAAGACAAGAUAAAGGCAUA	|||||||	UGCCAGGAUGUGAGUUCCGUAC	miR-532	245123
ENST00000243501	ENSBTAG00000015230	ENSG00000123739	ENST00000243501.5	9913	bta-miR-2400	3.171	7.30301e-06	5.48867e-05	8mer-1a	974	981	-0.589	-0.056	-0.272	-0.098	0	-0.021	0	0.022	0	0	0	0	0	-0.596	-0.053	-0.007	0	0	0.151	0.06	0	-1.459	99	1	-1.459	99	UUAUAGAGCUCAAUUUGUGCUGA	||||| |||||||	AGUCAGGCUCGACGG--ACACGACC	miR-2400	250619
ENST00000243501	ENSBTAG00000015230	ENSG00000123739	ENST00000243501.5	9913	bta-miR-378c	1.71725	2.80565e-11	4.99821e-10	8mer-1a	4620	4627	-0.589	-0.016	-0.195	-0.098	-0.018	0	0	0	0	0	0	0	0	-0.596	-0.045	-0.007	0	0	0.093	0.058	0	-1.413	99	1	-1.413	99	AUUCAAAUUGGGUAAAGUCCAGA	|||||||	UGAAGACUGAGGUUCAGGUCA	miR-378/378c	250705
ENST00000243997	ENSBTAG00000039208	ENSG00000124172	ENST00000243997.3	9913	bta-miR-2284d	-2.98803	0.025278	0.0686932	8mer-1a	613	620	-0.589	-0.016	-0.176	-0.098	-0.018	0	0	0	0	0	0	0	0	-0.596	-0.1	-0.12	0	0	0.222	0.302	0	-1.189	99	1	-1.189	99	UUUGUCUUAUAAAUGAACUUUUA	|||||||	CUUUUUGGGAUUGCUUGAAAAA	miR-2284ab/2284c/2284d/2284j/2284k/2284m/2284n/2284v	253570
ENST00000243997	ENSBTAG00000039208	ENSG00000124172	ENST00000243997.3	9913	bta-miR-582	-2.19654	0.00200856	0.00870374	8mer-1a	2788	2795	-0.589	-0.016	-0.167	-0.098	0	0	0	0	0	0	0	0	0	-0.596	-0.079	-0.12	0	0	0.141	0.194	0	-1.33	99	1	-1.33	99	CUGCAAAUUAAUUUGAACUGUAA	|||||||	UCAUUGACCAACUUGUUGACAUU	miR-582	253771
ENST00000243997	ENSBTAG00000039208	ENSG00000124172	ENST00000243997.3	9913	bta-miR-107	2.04379	2.1131e-27	3.388e-25	8mer-1a	22	29	-0.589	-0.04	-0.133	-0.098	-0.018	0	0	0	0	0	0	0	0	-0.596	-0.015	-0.12	0	0	0.14	0.054	0	-1.415	99	1	-1.415	99	CUGAGUACAGCCUGA---AUGCUGCA	|||| |||||||	CUAUCGGGACAUGUUACGACGA	miR-103/107	253442
ENST00000243997	ENSBTAG00000039208	ENSG00000124172	ENST00000243997.3	9913	bta-miR-491	-1.7398	0.03826	0.0968582	8mer-1a	1232	1239	-0.589	-0.032	-0.118	-0.098	-0.018	0	0	0.022	0	0	0	0	0	-0.596	-0.077	-0.12	0	0	0.17	-0.03	0	-1.486	99	1	-1.486	99	GUUGUCAUGCUUCAG-UCCCCACA	||||| |||||||	GGAGUACCUUCCCAAGGGGUGA	miR-491	253724
ENST00000243997	ENSBTAG00000039208	ENSG00000124172	ENST00000243997.3	9913	bta-miR-2284j	2.38148	1.02463e-05	7.33074e-05	8mer-1a	613	620	-0.589	-0.008	-0.176	-0.098	0	0	0.06	0	0	0	0	0	0	-0.596	-0.1	-0.12	0	0	0.222	0.302	0	-1.103	99	1	-1.103	99	UUUGUCUUAUAAAUGAACUUUUA	|||||||	UUUUGGACUUGCUUGAAAAG	miR-2284ab/2284c/2284d/2284j/2284k/2284m/2284n/2284v	253570
ENST00000243997	ENSBTAG00000039208	ENSG00000124172	ENST00000243997.3	9913	bta-miR-2284v	-2.91807	2.78187e-12	7.04251e-11	8mer-1a	613	620	-0.589	-0.016	-0.176	-0.098	-0.018	0	0	0	0	0	0	0	0	-0.596	-0.1	-0.12	0	0	0.222	0.302	0	-1.189	99	1	-1.189	99	UUUGUCUUAUAAAUGAACUUUUA	|||||||	UUUGGGGUUUGCUUGAAAAA	miR-2284ab/2284c/2284d/2284j/2284k/2284m/2284n/2284v	253570
ENST00000243997	ENSBTAG00000039208	ENSG00000124172	ENST00000243997.3	9913	bta-miR-582	-2.19654	0.00200856	0.00870374	8mer-1a	2647	2654	-0.589	-0.016	-0.222	-0.098	0	0	0	0	0	0	0	0	0	-0.596	-0.078	-0.12	0	0	0.141	0.194	0	-1.384	99	1	-1.384	99	UGUCAGAAAUAGGUAAACUGUAA	|||||||	UCAUUGACCAACUUGUUGACAUU	miR-582	253770
ENST00000243997	ENSBTAG00000039208	ENSG00000124172	ENST00000243997.3	9913	bta-miR-23a	-1.51773	9.59486e-12	1.92297e-10	8mer-1a	2706	2713	-0.589	-0.032	-0.151	-0.098	-0.018	0	0	0	0	0	0	0	0	-0.596	-0.068	-0.12	0	0	0.177	0.198	0	-1.297	99	1	-1.297	99	UAUUUGGUCCGUUGUAAUGUGAA	||| |||||||	ACCUUUAGGGACCGUUACACUA	miR-23-3p	253618
ENST00000243997	ENSBTAG00000039208	ENSG00000124172	ENST00000243997.3	9913	bta-miR-502a	-1.75063	1.6566e-08	1.77072e-07	8mer-1a	2382	2389	-0.589	-0.016	-0.222	-0.098	-0.018	0	0	0	0.012	0	0	0	0	-0.596	-0.048	-0.12	0	0	0.056	0.054	0	-1.585	99	1	-1.585	99	GAGAAUUUUUCUCUUGGUGCAUA	|||||||	ACUUAGGAACGGGUCCACGUAA	miR-502a	253744
ENST00000243997	ENSBTAG00000039208	ENSG00000124172	ENST00000243997.3	9913	bta-miR-11971	3.1829	8.00008e-25	9.6201e-23	8mer-1a	1209	1216	-0.589	-0.008	-0.064	-0.098	0	0	0	0	0.012	0	0	0	0	-0.596	-0.05	-0.12	0	0	0.162	-0.09	0	-1.441	99	1	-1.441	99	GCUUUUGAAGUCAGGGCCCCUCA	|||||||	AAGAGUGAGAGACGGGGAGU	miR-11971	253451
ENST00000243997	ENSBTAG00000039208	ENSG00000124172	ENST00000243997.3	9913	bta-miR-6119-3p	-1.56237	0.00014356	0.000811213	8mer-1a	2670	2677	-0.589	-0.024	-0.186	-0.098	0	0	0.06	0.022	0	0	0	0	0	-0.596	-0.074	-0.12	0	0	0.142	0.23	0	-1.233	99	1	-1.233	99	UUAAGAAGUUAUGGAUGAUUUGA	|||||||	AACCUCUCAUUUUUUACUAAACG	miR-6119-3p	253778
ENST00000244040	ENSBTAG00000018053	ENSG00000124209	ENST00000244040.3	9913	bta-miR-7863	6.81419	0.000603414	0.00287369	8mer-1a	4349	4356	-0.589	-0.032	-0.189	-0.098	-0.018	0	0	0	0	0.015	0	0	0	-0.596	-0.096	-0.002	0	0	0.066	0.057	0	-1.482	99	1	-1.482	99	GAGCCUCCACUUUUUCAGUCCAA	|||| |||||||	CGAGGAGUCCACU--GUCAGGUA	miR-7863	255580
ENST00000244040	ENSBTAG00000018053	ENSG00000124209	ENST00000244040.3	9913	bta-miR-7863	6.81419	0.000603414	0.00287369	8mer-1a	4054	4061	-0.589	0	-0.201	-0.098	-0.018	0	0	0	0	0.015	0	0	0	-0.596	-0.071	-0.002	0	0	0.066	0.057	0	-1.437	99	1	-1.437	99	UACUGUGAUUAAAAACAGUCCAA	|||||||	CGAGGAGUCCACUGUCAGGUA	miR-7863	255579
ENST00000244040	ENSBTAG00000018053	ENSG00000124209	ENST00000244040.3	9913	bta-miR-2284d	-2.98803	0.025278	0.0686932	8mer-1a	6586	6593	-0.589	-0.024	-0.236	-0.098	-0.018	0	0	0	0	0	0	0	0	-0.596	-0.094	-0.002	0	0	0.222	0.302	0	-1.133	99	1	-1.133	99	GAAUAUUCUAUACUAAACUUUUA	|||||||	CUUUUUGGGAUUGCUUGAAAAA	miR-2284ab/2284c/2284d/2284j/2284k/2284m/2284n/2284v	255043
ENST00000244040	ENSBTAG00000018053	ENSG00000124209	ENST00000244040.3	9913	bta-miR-1842	1.82338	0.000168279	0.000930368	8mer-1a	5112	5119	-0.589	-0.016	-0.189	-0.098	0	0	0	0	0	0.015	0	0	0	-0.596	-0.108	-0.002	0	0	0.159	-0.003	0	-1.427	99	1	-1.427	99	ACAGCAUUUCACUCACAGAGCCA	|||||||||||	ACUCGGCUGGAGUGUCUCGGU	miR-760-3p/1842	255566
ENST00000244040	ENSBTAG00000018053	ENSG00000124209	ENST00000244040.3	9913	bta-miR-2284j	2.38148	1.02463e-05	7.33074e-05	8mer-1a	6586	6593	-0.589	-0.016	-0.236	-0.098	0	0	0.06	0	0	0	0	0	0	-0.596	-0.094	-0.002	0	0	0.222	0.302	0	-1.047	99	1	-1.047	99	GAAUAUUCUAUACUAAACUUUUA	|||||||	UUUUGGACUUGCUUGAAAAG	miR-2284ab/2284c/2284d/2284j/2284k/2284m/2284n/2284v	255043
ENST00000244040	ENSBTAG00000018053	ENSG00000124209	ENST00000244040.3	9913	bta-miR-12044	2.72013	5.83114e-07	5.19403e-06	8mer-1a	2371	2378	-0.589	-0.056	-0.137	-0.098	-0.018	0	0	0	0	0	0	0	0	-0.596	-0.129	-0.002	0	0	0.074	0.197	0	-1.354	99	1	-1.354	99	GCUCUCAGAAUCCAUAAUCCAUA	|||||| |||||||	UCGUUAGUCUUCA---UUAGGUAA	miR-12044	254852
ENST00000244040	ENSBTAG00000018053	ENSG00000124209	ENST00000244040.3	9913	bta-miR-760-3p	2.33229	1.03636e-05	7.33074e-05	8mer-1a	5112	5119	-0.589	-0.032	-0.189	-0.098	0	-0.021	0	0	0	0.015	0	0	0	-0.596	-0.108	-0.002	0	0	0.159	-0.003	0	-1.464	99	1	-1.464	99	ACAGCAUUUCACUCA--CAGAGCCA	||| |||||||	AGGGGUGUCUGGGUCUCGGC	miR-760-3p/1842	255566
ENST00000244040	ENSBTAG00000018053	ENSG00000124209	ENST00000244040.3	9913	bta-miR-2284v	-2.91807	2.78187e-12	7.04251e-11	8mer-1a	1521	1528	-0.589	-0.016	-0.223	-0.098	-0.018	0	0	0	0	0	0	0	0	-0.596	-0.107	-0.002	0	0	0.222	0.302	0	-1.125	99	1	-1.125	99	AAACUGAACAGUCAAAACUUUUA	|||||||	UUUGGGGUUUGCUUGAAAAA	miR-2284ab/2284c/2284d/2284j/2284k/2284m/2284n/2284v	255040
ENST00000244040	ENSBTAG00000018053	ENSG00000124209	ENST00000244040.3	9913	bta-miR-2284d	-2.98803	0.025278	0.0686932	8mer-1a	1521	1528	-0.589	-0.016	-0.223	-0.098	-0.018	0	0	0	0	0	0	0	0	-0.596	-0.107	-0.002	0	0	0.222	0.302	0	-1.125	99	1	-1.125	99	AAACUGAACAGUCAAAACUUUUA	|||||||	CUUUUUGGGAUUGCUUGAAAAA	miR-2284ab/2284c/2284d/2284j/2284k/2284m/2284n/2284v	255040
ENST00000244040	ENSBTAG00000018053	ENSG00000124209	ENST00000244040.3	9913	bta-miR-2284j	2.38148	1.02463e-05	7.33074e-05	8mer-1a	1521	1528	-0.589	-0.032	-0.223	-0.098	0	0	0.06	0	0	0	0	0	0	-0.596	-0.107	-0.002	0	0	0.222	0.302	0	-1.063	99	1	-1.063	99	AAACUGAACAGUCAAAACUUUUA	|||||| |||||||	UUUUGGACUUGC-----UUGAAAAG	miR-2284ab/2284c/2284d/2284j/2284k/2284m/2284n/2284v	255040
ENST00000244043	ENSBTAG00000017537	ENSG00000124212	ENST00000244043.4	9913	bta-miR-2400	3.171	7.30301e-06	5.48867e-05	8mer-1a	2920	2927	-0.589	-0.032	-0.226	-0.098	0	-0.021	0	0.022	0	0	0	0	0	-0.596	-0.026	0.083	-0.118	0	0.151	0.06	0	-1.39	99	1	-1.39	99	AUUGUCAAGCGGAAAUGUGCUGA	||| |||||||	AGUCAGGCUCGACGG-ACACGACC	miR-2400	255822
ENST00000244227	ENSBTAG00000037746	ENSG00000124380	ENST00000244227.3	9913	bta-miR-2285bc	1.90961	2.47072e-05	0.000167382	8mer-1a	740	747	-0.589	-0.016	-0.201	-0.098	-0.018	0	0	0	0	0	0	0	0	-0.596	-0.065	-0.023	0	0	0.173	0.215	0	-1.218	99	1	-1.218	99	AUUCUUUGGAAACUUAGGUUUUA	|||||||	GGUUUUCCCAGUAAGUCCAAAAA	miR-2285bc	257703
ENST00000244227	ENSBTAG00000037746	ENSG00000124380	ENST00000244227.3	9913	bta-miR-11991	1.90393	5.37164e-06	4.10121e-05	8mer-1a	42	49	-0.589	-0.032	-0.217	-0.098	-0.018	0	0	0	0	0.015	0	0	0	-0.596	-0.097	-0.023	0	0	0.143	0.144	0	-1.368	99	1	-1.368	99	UUCCCUCAUCUUGAUCAGAACAA	||| |||||||	AUGUUAGUUCUAU--GUCUUGUA	miR-11991	257662
ENST00000244458	ENSBTAG00000016124	ENSG00000124507	ENST00000244458.2	9913	bta-miR-11991	1.90393	5.37164e-06	4.10121e-05	8mer-1a	126	133	-0.589	-0.048	-0.271	-0.098	-0.018	0	0	0	0	0.015	0	0	0	-0.596	-0.108	0.073	0	0	0.143	0.144	0	-1.353	99	1	-1.353	99	UUUUAAAAGUCAAAA--CAGAACAA	|||| |||||||	AUGUUAGUUCUAUGUCUUGUA	miR-11991	258485
ENST00000244458	ENSBTAG00000016124	ENSG00000124507	ENST00000244458.2	9913	bta-miR-340	-2.18928	2.13191e-10	3.20452e-09	8mer-1a	149	156	-0.589	-0.024	-0.188	-0.098	0	0	0	0	0.012	0	0	0	0	-0.596	-0.129	0.073	0	0	0.007	0.022	0	-1.51	99	1	-1.51	99	AACAAAAAAUAUAAAGAGACGGA	|||||||	CCGAUAUUUCAUUGACUCUGCCU	miR-340	258705
ENST00000244520	ENSBTAG00000024549	ENSG00000124562	ENST00000244520.5	9913	bta-miR-23a	-1.51773	9.59486e-12	1.92297e-10	8mer-1a	182	189	-0.589	-0.008	-0.249	-0.098	-0.018	0	0	0	0	0	0	0	0	-0.596	-0.082	-0.02	0	0	0.177	0.198	0	-1.285	99	1	-1.285	99	UCAUUUGUAUUGUGAAAUGUGAA	|||||||	ACCUUUAGGGACCGUUACACUA	miR-23-3p	259493
ENST00000244766	ENSBTAG00000009873	ENSG00000124785	ENST00000244766.2	9913	bta-miR-129-5p	-1.69506	0.00812844	0.0281279	8mer-1a	889	896	-0.589	0	-0.28	-0.098	0	-0.021	0	0	0.012	0	0	0	0	-0.596	-0.097	-0.043	0	0	0.229	0.24	0	-1.243	99	1	-1.243	99	UAUAAAUUAAAUUCAGCAAAAAA	|||||||	UCGUUCGGGUCUGGCGUUUUUC	miR-129-5p	262772
ENST00000244766	ENSBTAG00000009873	ENSG00000124785	ENST00000244766.2	9913	bta-miR-129	-1.69503	0.00828121	0.0282859	8mer-1a	889	896	-0.589	0	-0.28	-0.098	0	-0.021	0	0	0.012	0	0	0	0	-0.596	-0.097	-0.043	0	0	0.229	0.24	0	-1.243	99	1	-1.243	99	UAUAAAUUAAAUUCAGCAAAAAA	|||||||	UCGUUCGGGUCUGGCGUUUUUC	miR-129-5p	262772
ENST00000245046	ENSBTAG00000003882	ENSG00000125037	ENST00000245046.2	9913	bta-miR-1343-3p	-2.93366	9.88383e-16	3.65702e-14	8mer-1a	921	928	-0.589	-0.016	-0.105	-0.098	0	-0.021	0	0	0	0.015	0	0	0	-0.596	-0.04	0.024	-0.118	0	0.205	-0.024	0	-1.363	99	1	-1.363	99	CAGAGGUAAGGGUUGCCCAGGAA	|||||||	CUCUCACGCCCGGGGUCCUC	miR-1343-3p	264140
ENST00000245185	ENSBTAG00000038706	ENSG00000125148	ENST00000245185.5	9913	bta-miR-495	2.70908	0.000119181	0.000699098	8mer-1a	82	89	-0.589	-0.016	-0.084	-0.098	-0.018	0	0	0	0.012	0	0	0	0	-0.596	-0.11	-0.103	0	0	0.218	0.235	0	-1.149	99	1	-1.149	99	AAUACAACCUGACCCGUUUGUUA	|||||||	UUCUUCACGUGGUACAAACAAA	miR-495	264489
ENST00000245304	ENSBTAG00000020412	ENSG00000125249	ENST00000245304.4	9913	bta-miR-502b	-2.39961	3.70361e-17	1.78144e-15	8mer-1a	1776	1783	-0.589	0	-0.216	-0.098	-0.018	0	0	0	0.012	0	0	0	0	-0.596	-0.123	-0.007	0	0	0.078	0.051	0	-1.506	99	1	-1.506	99	GGAGGAGAGAAAAAAGGUGGAUA	|||||||	CUUAGGAACGGGUCCACCUAA	miR-502b	265239
ENST00000245304	ENSBTAG00000020412	ENSG00000125249	ENST00000245304.4	9913	bta-miR-23a	-1.51773	9.59486e-12	1.92297e-10	8mer-1a	2212	2219	-0.589	-0.024	-0.218	-0.098	-0.018	0	0	0	0	0	0	0	0	-0.596	-0.108	-0.007	0	0	0.177	0.198	0	-1.283	99	1	-1.283	99	AAAAAUAAGUUAAAUAAUGUGAA	|||||||	ACCUUUAGGGACCGUUACACUA	miR-23-3p	265042
ENST00000245304	ENSBTAG00000020412	ENSG00000125249	ENST00000245304.4	9913	bta-miR-6523a	3.66942	1.47927e-09	1.87245e-08	8mer-1a	733	740	-0.589	-0.056	-0.142	-0.098	0	0	0	0	0	0	0	0	0	-0.596	-0.084	-0.007	0	0	0.172	-0.02	0	-1.42	99	1	-1.42	99	UUGAGUCAAAUUAAAACCCCAGA	||||| |||||||	GGGACGAGUUUCAA--UGGGGUCU	miR-6523a	265298
ENST00000245414	ENSBTAG00000031231	ENSG00000125347	ENST00000245414.4	9913	bta-miR-183	-1.83268	0.00236714	0.0100761	8mer-1a	1171	1178	-0.589	-0.04	-0.207	-0.098	0	0	0	0	0.012	0	0	0	0	-0.596	-0.082	0.043	0	0	0.091	0.054	0	-1.412	99	1	-1.412	99	GUUCUUCUGACGAAUGUGCCAUA	|||| |||||||	GUCACUUAAGAUGGU---CACGGUAU	miR-183	266178
ENST00000245451	ENSBTAG00000003835	ENSG00000125378	ENST00000245451.4	9913	bta-miR-363	1.5841	4.43515e-10	6.27444e-09	8mer-1a	182	189	-0.589	-0.032	-0.242	-0.098	-0.018	0	0	0	0	0.015	0	0	0	-0.596	-0.089	0.065	0	0	0.029	0.094	0	-1.461	99	1	-1.461	99	UUAUUUAUGACUUUACGUGCAAA	||| |||||||	GCGUCUACCUAUG-GCACGUUA	miR-363	267159
ENST00000245912	ENSBTAG00000012223	ENSG00000125735	ENST00000245912.3	9913	bta-miR-2346	-2.27893	0.000865005	0.00400065	8mer-1a	854	861	-0.589	-0.04	-0.167	-0.098	-0.018	0	0	0	0	0	0	0	0	-0.596	-0.128	0.003	0	0	0.106	0.138	0	-1.389	99	1	-1.389	99	ACACAUACACACCAA-ACAUCAGA	|||| |||||||	CGGUUUGGUGGAAGUGUAGUCA	miR-2346	270124
ENST00000246024	ENSBTAG00000035323	ENSG00000125827	ENST00000246024.2	9913	bta-miR-484	1.51868	7.56334e-11	1.25447e-09	8mer-1a	3060	3067	-0.589	-0.016	-0.158	-0.098	0	0	0	0	0.012	0	0	0	0	-0.596	-0.081	0.049	0	0	0.153	-0.003	0	-1.327	99	1	-1.327	99	AGUCCUUUAAGAGUGGAGCCUGA	|||||||	UAGCCCUCCCCUGACUCGGACU	miR-484	272328
ENST00000246024	ENSBTAG00000035323	ENSG00000125827	ENST00000246024.2	9913	bta-miR-503-5p	12.5183	8.38767e-06	6.20688e-05	7mer-m8	2784	2790	-0.224	-0.055	-0.106	-0.052	0	0	0	0	0	-0.008	0	0	0	-0.308	-0.123	0.026	0	0	0.039	0.005	-0.001	-0.807	99	1	-0.807	99	CCAUGAGUACAAACC-CGCUGCUU	||||| |||||||	GUCAUGACAAGGGCGACGAU	miR-503-5p/6519	272400
ENST00000246024	ENSBTAG00000035323	ENSG00000125827	ENST00000246024.2	9913	bta-miR-141	2.64374	9.02737e-22	6.2141e-20	8mer-1a	3230	3237	-0.589	-0.048	-0.214	-0.098	0	0	0	0	0	0.015	0	0	0	-0.596	-0.101	0.049	0	0	0.154	0.148	0	-1.28	99	1	-1.28	99	UUAUGUCCUUUAUCU--CAGUGUUA	||||| |||||||	GGUAGAAAUGGUCUGUCACAAU	miR-141/200a	272064
ENST00000246069	ENSBTAG00000015434	ENSG00000125868	ENST00000246069.7	9913	bta-miR-1296	-2.35196	8.1039e-10	1.11371e-08	8mer-1a	153	160	-0.589	-0.016	-0.249	-0.098	0	0	0	0	0.012	0	0	0	0	-0.596	-0.096	-0.016	0	0	0.008	-0.035	0	-1.675	99	1	-1.675	99	UGAACAUGUGCAAAUGGCCCUAA	|||||||	CCUCUACCUCGGUCCCGGGAUU	miR-1296	272522
ENST00000246533	ENSBTAG00000014872	ENSG00000126247	ENST00000246533.3	9913	bta-miR-11971	3.1829	8.00008e-25	9.6201e-23	8mer-1a	191	198	-0.589	-0.032	-0.101	-0.098	0	0	0	0	0.012	0	0	0	0	-0.596	-0.091	0.025	0	0	0.162	-0.09	0	-1.398	99	1	-1.398	99	GCUUCAACACGCCUUGCCCCUCA	||| |||||||	AAGAGUGAGAGACGGGGAGU	miR-11971	275826
ENST00000246657	ENSBTAG00000015133	ENSG00000126353	ENST00000246657.2	9913	bta-miR-6523a	3.66942	1.47927e-09	1.87245e-08	8mer-1a	207	214	-0.589	-0.016	-0.138	-0.098	0	0	0	0	0	0	0	0	0	-0.596	-0.115	0.058	-0.118	0	0.172	-0.02	0	-1.46	99	1	-1.46	99	CAUGGUUGAUAAGCUACCCCAGA	|||||||	GGGACGAGUUUCAAUGGGGUCU	miR-6523a	277244
ENST00000246657	ENSBTAG00000015133	ENSG00000126353	ENST00000246657.2	9913	bta-miR-11989	-1.76118	0.0175435	0.0514539	8mer-1a	901	908	-0.589	-0.008	-0.215	-0.098	0	-0.021	0	0.022	0	0	0	0	0	-0.596	-0.076	0.058	0	0	0.182	-0.024	0	-1.365	99	1	-1.365	99	UUACAAAUAAACUUUUCCCUGGA	|||||||	CGUGAUCCUCGAUGUAGGGACCC	miR-11989	276754
ENST00000246747	ENSBTAG00000002238	ENSG00000213465	ENST00000246747.4	9913	bta-miR-11989	-1.76118	0.0175435	0.0514539	8mer-1a	62	69	-0.589	-0.032	-0.091	-0.098	0	-0.021	0	0.022	0	0	0	0	0	-0.596	-0.101	-0.007	0	0	0.182	-0.024	0	-1.355	99	1	-1.355	99	CGCCACCAAGCACUAUCCCUGGA	||| |||||||	CGUGAUCCUCGAUGUAGGGACCC	miR-11989	277396
ENST00000247161	ENSBTAG00000015817	ENSG00000126767	ENST00000247161.3	9913	bta-miR-30b-3p	-2.5959	0.0261168	0.0701798	8mer-1a	1209	1216	-0.589	-0.008	-0.235	-0.098	0	-0.021	0	0	0	0.015	0	0	0	-0.596	-0.119	0.071	0	0	0.222	-0.024	0	-1.382	99	1	-1.382	99	CUGUUUGUUUUACUUCCUCCCAA	|||||||	UUCAUUUGUAGGUGGAGGGUC	miR-30-3p	278763
ENST00000247225	ENSBTAG00000004430	ENSG00000126821	ENST00000247225.6	9913	bta-miR-449b	2.13975	0.0065144	0.0234662	8mer-1a	553	560	-0.589	-0.008	-0.232	-0.098	-0.018	0	0	0	0	0.015	0	0	0	-0.596	-0.13	0.073	0	0	0.14	0	0	-1.443	99	1	-1.443	99	UACUGCCUCUUUUUACACUGCCA	|||||||	CGGUCGAUUGUUAUGUGACGGA	miR-34/449	279897
ENST00000247225	ENSBTAG00000004430	ENSG00000126821	ENST00000247225.6	9913	bta-miR-34b	-2.01721	0.0257079	0.0694692	8mer-1a	553	560	-0.589	-0.016	-0.232	-0.098	-0.018	0	0	0	0	0.015	0	0	0	-0.596	-0.13	0.073	0	0	0.14	0	0	-1.451	99	1	-1.451	99	UACUGCCUCUUUUUACACUGCCA	|||||||	GUUAGUCGAUUAAUGUGACGGA	miR-34/449	279897
ENST00000247225	ENSBTAG00000004430	ENSG00000126821	ENST00000247225.6	9913	bta-miR-449a	1.61668	0.00358597	0.014255	8mer-1a	553	560	-0.589	-0.008	-0.232	-0.098	0	0	0	0	0	0.015	0	0	0	-0.596	-0.13	0.073	0	0	0.14	0	0	-1.425	99	1	-1.425	99	UACUGCCUCUUUUUACACUGCCA	|||||||	UGGUCGAUUGUUAUGUGACGGU	miR-34/449	279897
ENST00000247225	ENSBTAG00000004430	ENSG00000126821	ENST00000247225.6	9913	bta-miR-34c	-2.05952	3.46897e-06	2.82809e-05	8mer-1a	553	560	-0.589	-0.016	-0.232	-0.098	-0.018	0	0	0	0	0.015	0	0	0	-0.596	-0.13	0.073	0	0	0.14	0	0	-1.451	99	1	-1.451	99	UACUGCCUCUUUUUACACUGCCA	|||||||	GUUAGUCGAUUGAUGUGACGGA	miR-34/449	279897
ENST00000247470	ENSBTAG00000020535	ENSG00000103490	ENST00000247470.9	9913	bta-miR-12030	7.28159	5.34543e-14	1.7141e-12	8mer-1a	1119	1126	-0.589	-0.008	-0.15	-0.098	0	-0.021	0	0	0.012	0	0	0	0	-0.596	-0.091	-0.002	0	0	0	-0.135	0	-1.678	99	1	-1.678	99	CUUUCUCAUCACAUAGCCCCGGA	|||||||	CCGGCGAGGCCCGGGGCCC	miR-12030	280751
ENST00000247655	ENSBTAG00000039555	ENSG00000127184	ENST00000247655.3	9913	bta-miR-2457	2.32818	0.00618142	0.0232286	8mer-1a	284	291	-0.589	0	-0.259	-0.098	0	0	0	0	0.012	0	0	0	0	-0.596	-0.058	-0.107	0	0	0.092	0.06	0	-1.543	99	1	-1.543	99	AUUGGUCAAGAAUUUGUUGGCAA	|||||||	UCGCGCCGAGACGUCAACCGUU	miR-2457	280994
ENST00000247655	ENSBTAG00000040564	ENSG00000127184	ENST00000247655.3	9913	bta-miR-2457	2.32818	0.00618142	0.0232286	8mer-1a	284	291	-0.589	0	-0.259	-0.098	0	0	0	0	0.012	0	0	0	0	-0.596	-0.058	-0.107	0	0	0.092	0.06	0	-1.543	99	1	-1.543	99	AUUGGUCAAGAAUUUGUUGGCAA	|||||||	UCGCGCCGAGACGUCAACCGUU	miR-2457	280994
ENST00000247843	ENSBTAG00000002256	ENSG00000127337	ENST00000247843.2	9913	bta-miR-23a	-1.51773	9.59486e-12	1.92297e-10	8mer-1a	170	177	-0.589	-0.024	-0.257	-0.098	-0.018	0	0	0	0	0	0	0	0	-0.596	-0.117	0.012	0	0	0.177	0.198	0	-1.312	99	1	-1.312	99	UUACCAGCAAUCUUUAAUGUGAA	|||||||	ACCUUUAGGGACCGUUACACUA	miR-23-3p	281367
ENST00000248564	ENSBTAG00000000820	ENSG00000127920	ENST00000248564.5	9913	bta-miR-2457	2.32818	0.00618142	0.0232286	8mer-1a	306	313	-0.589	-0.016	-0.147	-0.098	0	0	0	0	0.012	0	0	0	0	-0.596	-0.022	-0.088	0	0	0.092	0.06	0	-1.392	99	1	-1.392	99	CUCUGCAGAAAGAGUGUUGGCAA	|||||||	UCGCGCCGAGACGUCAACCGUU	miR-2457	286276
ENST00000248594	ENSBTAG00000003825	ENSG00000127947	ENST00000248594.6	9913	bta-miR-503-5p	12.5183	8.38767e-06	6.20688e-05	7mer-m8	250	256	-0.224	-0.066	-0.151	-0.052	0	0	0	0	0	-0.008	0	0	0	-0.308	-0.117	0.063	0	0	0.039	0.005	-0.009	-0.828	99	1	-0.828	99	CUUAACCCUGUUACACGCUGCUU	||||| |||||||	GUCAUGACAAGG-GCGACGAU	miR-503-5p/6519	286587
ENST00000248598	ENSBTAG00000009717	ENSG00000127951	ENST00000248598.5	9913	bta-miR-1277	1.78417	0.0230411	0.063694	8mer-1a	1857	1864	-0.589	-0.032	-0.256	-0.098	0	0	0	0.022	0	0	0	0	0	-0.596	-0.119	0.072	0	0	-0.163	0.132	0	-1.627	99	1	-1.627	99	CAAAUAAUUCAUUAA--UCUACGUA	||| |||||||	UUUUAUGUAUAUAUAGAUGCAU	miR-1277	286626
ENST00000248598	ENSBTAG00000009717	ENSG00000127951	ENST00000248598.5	9913	bta-miR-296-3p	-1.77794	0.000125563	0.000726047	8mer-1a	950	957	-0.589	-0.008	-0.23	-0.098	0	0	0.06	0	0	0.015	0	0	0	-0.596	-0.106	0.072	0	0	0.06	0.067	0	-1.353	99	1	-1.353	99	UUCAAAUAUGUAUUUCAACCCUA	|||||||	CCUUUCGGAGGCGGGUUGGGAG	miR-296-3p	286754
ENST00000249064	ENSBTAG00000003557	ENSG00000159873	ENST00000249064.4	9913	bta-miR-381	1.53779	0.0157056	0.0469218	8mer-1a	515	522	-0.589	-0.032	-0.207	-0.098	0	0	0	0	0	0.015	0	0	0	-0.596	-0.068	0.03	0	0	0.167	0.22	0	-1.158	99	1	-1.158	99	ACAGAGGCUCUGAAACUUGUAUA	|||||| |||||||	UGUCUCUCGAACGG-GAACAUAU	miR-381	288960
ENST00000249269	ENSBTAG00000006876	ENSG00000105819	ENST00000249269.4	9913	bta-miR-362-3p	2.42883	7.89081e-12	1.72522e-10	8mer-1a	777	784	-0.589	-0.04	-0.207	-0.098	-0.018	0	0	0	0.012	0	0	0	0	-0.596	-0.011	0.082	0	0	0.145	0.055	0	-1.265	99	1	-1.265	99	UGCCCAUCUGAAUCUGGUGUGUA	||||| |||||||	CUUAGGAACUUAU-CCACACAA	miR-329/362-3p	289835
ENST00000249299	ENSBTAG00000012649	ENSG00000128534	ENST00000249299.2	9913	bta-miR-1277	1.78417	0.0230411	0.063694	8mer-1a	1866	1873	-0.589	-0.024	-0.125	-0.098	0	0	0	0.022	0	0	0	0	0	-0.596	-0.084	-0.065	0	0	-0.163	0.132	0	-1.59	99	1	-1.59	99	AAACACACCAGGGGAUCUACGUA	|||||||	UUUUAUGUAUAUAUAGAUGCAU	miR-1277	290079
ENST00000249299	ENSBTAG00000012649	ENSG00000128534	ENST00000249299.2	9913	bta-miR-2284j	2.38148	1.02463e-05	7.33074e-05	8mer-1a	260	267	-0.589	-0.024	-0.18	-0.098	0	0	0.06	0	0	0	0	0	0	-0.596	-0.094	-0.065	0	0	0.222	0.302	0	-1.062	99	1	-1.062	99	AAUGAUUAUUUUGAGAACUUUUA	|||||||	UUUUGGACUUGCUUGAAAAG	miR-2284ab/2284c/2284d/2284j/2284k/2284m/2284n/2284v	290234
ENST00000249299	ENSBTAG00000012649	ENSG00000128534	ENST00000249299.2	9913	bta-miR-2285bc	1.90961	2.47072e-05	0.000167382	8mer-1a	1451	1458	-0.589	-0.016	-0.277	-0.098	-0.018	0	0	0	0	0	0	0	0	-0.596	-0.09	-0.065	0	0	0.173	0.215	0	-1.361	99	1	-1.361	99	GGCUUUUGUAGUAUAAGGUUUUA	|||||||	GGUUUUCCCAGUAAGUCCAAAAA	miR-2285bc	290274
ENST00000249299	ENSBTAG00000012649	ENSG00000128534	ENST00000249299.2	9913	bta-miR-23a	-1.51773	9.59486e-12	1.92297e-10	8mer-1a	2409	2416	-0.589	-0.056	-0.21	-0.098	-0.018	0	0	0	0	0	0	0	0	-0.596	-0.1	-0.065	0	0	0.177	0.198	0	-1.357	99	1	-1.357	99	AUAGUGUCCCUUUAUAAUGUGAA	||||| |||||||	ACCUUUAGGGACCG-UUACACUA	miR-23-3p	290339
ENST00000249299	ENSBTAG00000012649	ENSG00000128534	ENST00000249299.2	9913	bta-miR-499	1.85598	0.00043775	0.00214855	8mer-1a	565	572	-0.589	-0.016	-0.247	-0.098	0	0	0	0	0	0	0	0	0	-0.596	-0.108	-0.065	0	0	0.088	0.191	0	-1.44	99	1	-1.44	99	AAAUUUAUUCCAUAUAGUCUUAA	|||||||	UUUGUAGUGACGUUCAGAAUU	miR-499	290597
ENST00000249299	ENSBTAG00000012649	ENSG00000128534	ENST00000249299.2	9913	bta-miR-23a	-1.51773	9.59486e-12	1.92297e-10	8mer-1a	2272	2279	-0.589	-0.008	-0.227	-0.098	-0.018	0	0	0	0	0	0	0	0	-0.596	-0.091	-0.065	0	0	0.177	0.198	0	-1.317	99	1	-1.317	99	AAAUUCUGGAUUUUUAAUGUGAA	|||||||	ACCUUUAGGGACCGUUACACUA	miR-23-3p	290336
ENST00000249299	ENSBTAG00000012649	ENSG00000128534	ENST00000249299.2	9913	bta-miR-2285cr	5.60865	3.94488e-05	0.000256417	8mer-1a	1069	1076	-0.589	-0.008	-0.195	-0.098	-0.018	0	0	0	0.012	0	0	0	0	-0.596	-0.103	-0.065	0	0	0.162	0.232	0	-1.266	99	1	-1.266	99	UCCAAUGUUUCAACAGAACUUUA	|||||||	UCUUUGGACUUGCUUGAAAA	miR-2285cr	290318
ENST00000249299	ENSBTAG00000012649	ENSG00000128534	ENST00000249299.2	9913	bta-miR-2284d	-2.98803	0.025278	0.0686932	8mer-1a	260	267	-0.589	0	-0.18	-0.098	-0.018	0	0	0	0	0	0	0	0	-0.596	-0.094	-0.065	0	0	0.222	0.302	0	-1.116	99	1	-1.116	99	AAUGAUUAUUUUGAGAACUUUUA	|||||||	CUUUUUGGGAUUGCUUGAAAAA	miR-2284ab/2284c/2284d/2284j/2284k/2284m/2284n/2284v	290234
ENST00000249356	ENSBTAG00000046588	ENSG00000128590	ENST00000249356.3	9913	bta-miR-32	1.51471	1.74321e-08	1.82279e-07	8mer-1a	865	872	-0.589	-0.04	-0.266	-0.098	0	0	0	0	0.012	0	0	0	0	-0.596	-0.105	0.01	0	0	0.109	0.141	0	-1.422	99	1	-1.422	99	GUGCAACCUUAUUAU-GUGCAAUA	|||| |||||||	UACGUUGAAUCAGUACACGUUAU	miR-25/32/92	291208
ENST00000249700	ENSBTAG00000014011	ENSG00000128872	ENST00000249700.4	9913	bta-miR-744	-2.33637	1.05129e-17	5.61858e-16	8mer-1a	6041	6048	-0.589	-0.008	-0.148	-0.098	0	0	0	0	0.012	0	0	0	0	-0.596	-0.108	0.051	0	0	0.017	-0.141	0	-1.608	99	1	-1.608	99	UCGAAAUGUCCUCCAGCCCCGCA	|||||||	ACGACAAUCGGGAUCGGGGCGU	miR-744	295076
ENST00000249700	ENSBTAG00000014011	ENSG00000128872	ENST00000249700.4	9913	bta-miR-95	-1.56703	0.00254009	0.0106242	8mer-1a	321	328	-0.589	-0.016	-0.258	-0.098	0	0	0	0	0	0.015	0	0	0	-0.596	-0.09	0.051	0	0	-0.148	0.091	0	-1.638	99	1	-1.638	99	GAACUUUUUUUUUAACCGUUGAA	|||||||	ACGAGUUAUUUAUGGGCAACUU	miR-95	295096
ENST00000250018	ENSBTAG00000005343	ENSG00000129167	ENST00000250018.2	9913	bta-miR-495	2.70908	0.000119181	0.000699098	8mer-1a	2615	2622	-0.589	-0.016	-0.223	-0.098	-0.018	0	0	0	0.012	0	0	0	0	-0.596	-0.099	0.073	0	0	0.218	0.235	0	-1.101	99	1	-1.101	99	AUUUAUGAUUUGAAAGUUUGUUA	|||||||	UUCUUCACGUGGUACAAACAAA	miR-495	296993
ENST00000250457	ENSBTAG00000008172	ENSG00000129521	ENST00000250457.3	9913	bta-miR-339a	-1.69062	5.84635e-18	3.51512e-16	8mer-1a	1533	1540	-0.589	-0.008	-0.241	-0.098	0	0	0	0	0.012	0	0	0	0	-0.596	-0.063	0.016	0	0	0.13	-0.003	0	-1.44	99	1	-1.44	99	UGUAAGCACAAUGAAGACAGGGA	|||||||	CACUCGAGGACCUCCUGUCCCU	miR-339	300387
ENST00000250559	ENSBTAG00000008967	ENSG00000127314	ENST00000250559.9	9913	bta-miR-378d	1.70441	0.00108896	0.00489526	8mer-1a	399	406	-0.589	0	-0.195	-0.098	0	-0.021	0	0	0	0	0	0	0	-0.596	-0.112	-0.007	0	0	0.064	0.118	0	-1.436	99	1	-1.436	99	UAGCAUAAUAAAAGAAAGUCCAA	|||||||	CCAGAAGACUGAGGUUCAGGUC	miR-378d	300765
ENST00000251739	ENSBTAG00000014255	ENSG00000004766	ENST00000251739.5	9913	bta-miR-495	2.70908	0.000119181	0.000699098	8mer-1a	1252	1259	-0.589	-0.024	-0.229	-0.098	-0.018	0	0	0	0.012	0	0	0	0	-0.596	-0.064	0.045	0	0	0.218	0.235	0	-1.108	99	1	-1.108	99	AUAAGGACAGUGGAUGUUUGUUA	|||||||	UUCUUCACGUGGUACAAACAAA	miR-495	309395
ENST00000251739	ENSBTAG00000014255	ENSG00000004766	ENST00000251739.5	9913	bta-miR-183	-1.83268	0.00236714	0.0100761	8mer-1a	1333	1340	-0.589	-0.016	-0.239	-0.098	0	0	0	0	0.012	0	0	0	0	-0.596	-0.061	0.045	0	0	0.091	0.054	0	-1.397	99	1	-1.397	99	AUUUUACAAUCAGUUGUGCCAUA	|||||||	GUCACUUAAGAUGGUCACGGUAU	miR-183	309333
ENST00000251739	ENSBTAG00000014255	ENSG00000004766	ENST00000251739.5	9913	bta-miR-2389	3.49404	0.0135318	0.0433919	8mer-1a	1028	1035	-0.589	-0.024	-0.207	-0.098	0	0	0.06	0	0.012	0	0	0	0	-0.596	-0.104	0.045	0	0	0.101	-0.029	0	-1.429	99	1	-1.429	99	GUUUUUUCCCCUAAUGUCCCCUA	|||||||	GAGGCUGAGGGCUCAGGGGAG	miR-2389	309373
ENST00000252137	ENSBTAG00000018534	ENSG00000100056	ENST00000252137.6	9913	bta-miR-2474	1.89568	0.00956822	0.0324107	8mer-1a	1348	1355	-0.589	-0.032	-0.058	-0.098	0	0	0	0	0.012	0	0	0	0	-0.596	-0.09	0.078	0	0	-0.143	-0.08	0	-1.596	99	1	-1.596	99	UCCAGCUUGCAGUCAGCCCGGUA	||||||| |||||||	AGAGGAAGGUCGAC-------CGGGCCAU	miR-2474	313943
ENST00000253329	ENSBTAG00000016980	ENSG00000131013	ENST00000253329.2	9913	bta-miR-15b	-1.67492	1.62349e-11	3.1236e-10	8mer-1a	646	653	-0.589	-0.016	-0.245	-0.098	0	0	0	0.022	0	0	0	0	0	-0.596	-0.085	0.082	0	0	0.164	0.034	0	-1.327	99	1	-1.327	99	UGCUGUUGUACACAAUGCUGCUA	|||||||	ACAUUUGGUACUACACGACGAU	miR-15/16/195/424-5p/497	326941
ENST00000253329	ENSBTAG00000016980	ENSG00000131013	ENST00000253329.2	9913	bta-miR-424-5p	1.75241	7.19303e-05	0.00044357	8mer-1a	646	653	-0.589	-0.032	-0.245	-0.098	0	-0.021	0	0.022	0	0	0	0	0	-0.596	-0.085	0.082	0	0	0.164	0.034	0	-1.364	99	1	-1.364	99	UGCUGUUGUACACAA--UGCUGCUA	||| |||||||	AGUUUUGUACUUAACGACGAC	miR-15/16/195/424-5p/497	326941
ENST00000253413	ENSBTAG00000014238	ENSG00000131100	ENST00000253413.5	9913	bta-miR-491	-1.7398	0.03826	0.0968582	8mer-1a	537	544	-0.589	0	-0.192	-0.098	-0.018	0	0	0.022	0	0	0	0	0	-0.596	-0.101	0.011	0	0	0.17	-0.03	0	-1.421	99	1	-1.421	99	AUACAAUCCUGCUUUUCCCCACA	|||||||	GGAGUACCUUCCCAAGGGGUGA	miR-491	328268
ENST00000254101	ENSBTAG00000014387	ENSG00000131791	ENST00000254101.3	9913	bta-miR-15a	1.89809	8.24381e-23	7.93055e-21	8mer-1a	3138	3145	-0.589	-0.016	-0.245	-0.098	0	0	0	0.022	0	0	0	0	0	-0.596	-0.093	0.028	0	0	0.164	0.034	0	-1.389	99	1	-1.389	99	UUGGUACUCUAUGUAUGCUGCUA	|||||||	UGUUUGGUAAUACACGACGAU	miR-15/16/195/424-5p/497	336347
ENST00000254101	ENSBTAG00000014387	ENSG00000131791	ENST00000254101.3	9913	bta-miR-15b	-1.67492	1.62349e-11	3.1236e-10	8mer-1a	3138	3145	-0.589	-0.024	-0.245	-0.098	0	0	0	0.022	0	0	0	0	0	-0.596	-0.093	0.028	0	0	0.164	0.034	0	-1.397	99	1	-1.397	99	UUGGUACUCUAUGUAUGCUGCUA	|||||||	ACAUUUGGUACUACACGACGAU	miR-15/16/195/424-5p/497	336347
ENST00000254101	ENSBTAG00000014387	ENSG00000131791	ENST00000254101.3	9913	bta-miR-424-5p	1.75241	7.19303e-05	0.00044357	8mer-1a	3138	3145	-0.589	-0.024	-0.245	-0.098	0	-0.021	0	0.022	0	0	0	0	0	-0.596	-0.093	0.028	0	0	0.164	0.034	0	-1.418	99	1	-1.418	99	UUGGUACUCUAUGUAUGCUGCUA	|||||||	AGUUUUGUACUUAACGACGAC	miR-15/16/195/424-5p/497	336347
ENST00000254250	ENSBTAG00000007629	ENSG00000131931	ENST00000254250.3	9913	bta-miR-449a	1.61668	0.00358597	0.014255	8mer-1a	1091	1098	-0.589	-0.048	-0.164	-0.098	0	0	0	0	0	0.015	0	0	0	-0.596	-0.088	0.006	0	0	0.14	0	0	-1.422	99	1	-1.422	99	UUCUGAGUAAACAAG-CACUGCCA	||||| |||||||	UGGUCGAUUGUUAUGUGACGGU	miR-34/449	338626
ENST00000254250	ENSBTAG00000007629	ENSG00000131931	ENST00000254250.3	9913	bta-miR-449b	2.13975	0.0065144	0.0234662	8mer-1a	1091	1098	-0.589	-0.048	-0.164	-0.098	-0.018	0	0	0	0	0.015	0	0	0	-0.596	-0.088	0.006	0	0	0.14	0	0	-1.44	99	1	-1.44	99	UUCUGAGUAAACAAG-CACUGCCA	||||| |||||||	CGGUCGAUUGUUAUGUGACGGA	miR-34/449	338626
ENST00000254250	ENSBTAG00000007629	ENSG00000131931	ENST00000254250.3	9913	bta-miR-582	-2.19654	0.00200856	0.00870374	8mer-1a	157	164	-0.589	-0.008	-0.281	-0.098	0	0	0	0	0	0	0	0	0	-0.596	-0.102	0.006	0	0	0.141	0.194	0	-1.333	99	1	-1.333	99	AGAUAUAUACUGUAAAACUGUAA	|||||||	UCAUUGACCAACUUGUUGACAUU	miR-582	338717
ENST00000254351	ENSBTAG00000011154	ENSG00000115884	ENST00000254351.4	9913	bta-miR-2415-3p	-2.35611	0.00650214	0.0234662	8mer-1a	1485	1492	-0.589	-0.032	-0.173	-0.098	0	-0.021	0	0	0	0	0	0	0	-0.596	-0.06	0.039	0	0	0.153	-0.02	0	-1.397	99	1	-1.397	99	UGCCAAGGUUGUACAAGGCCUGA	||| |||||||	CGCAGCCAGGUCG-UCCGGACC	miR-2415-3p	339771
ENST00000254644	ENSBTAG00000004823	ENSG00000132313	ENST00000254644.8	9913	bta-miR-744	-2.33637	1.05129e-17	5.61858e-16	8mer-1a	212	219	-0.589	-0.016	-0.069	-0.098	0	0	0	0	0.012	0	0	0	0	-0.596	-0.043	-0.016	0	0	0.017	-0.141	0	-1.539	99	1	-1.539	99	UAGAGAUGAGGACGUGCCCCGCA	|||||||	ACGACAAUCGGGAUCGGGGCGU	miR-744	344008
ENST00000254644	ENSBTAG00000004823	ENSG00000132313	ENST00000254644.8	9913	bta-miR-7	2.09985	9.03009e-11	1.44782e-09	8mer-1a	593	600	-0.589	-0.016	-0.197	-0.098	0	0	0	0	0.012	0	0	0	0	-0.596	-0.09	-0.016	0	0	0.15	0.075	0	-1.365	99	1	-1.365	99	CUUGUGUAUUUCCAAGUCUUCCA	|||||||	UUGUUGUUUUAGUGAUCAGAAGGU	miR-7	344006
ENST00000254667	ENSBTAG00000002435	ENSG00000132334	ENST00000254667.3	9913	bta-miR-185	-1.57401	5.2303e-06	4.10121e-05	8mer-1a	2429	2436	-0.589	-0.048	-0.177	-0.098	0	0	0	0.022	0	0	0	0	0	-0.596	-0.108	0.115	-0.118	0	0.18	0.045	0	-1.372	99	1	-1.372	99	UGACUCUUUACUGUU--UCUCUCCA	|||| |||||||	AGUCCUUGACGGAAAGAGAGGU	miR-185	345397
ENST00000254722	ENSBTAG00000009705	ENSG00000132386	ENST00000254722.4	9913	bta-miR-6523a	3.66942	1.47927e-09	1.87245e-08	8mer-1a	23	30	-0.589	-0.056	-0.239	-0.098	0	0	0	0	0	0	0	0	0	-0.596	-0.117	0.067	0	0	0.172	-0.02	0	-1.476	99	1	-1.476	99	ACUAAAUGUUCAAAU--ACCCCAGA	||||| |||||||	GGGACGAGUUUCAAUGGGGUCU	miR-6523a	346882
ENST00000254799	ENSBTAG00000008577	ENSG00000132463	ENST00000254799.6	9913	bta-miR-2339	3.23915	7.55696e-12	1.72522e-10	8mer-1a	3361	3368	-0.589	-0.016	-0.255	-0.098	0	0	0	0.022	0	0	0	0	0	-0.596	-0.089	0.08	0	0	0.139	0.057	0	-1.345	99	1	-1.345	99	UUUCUAAUGUAAACUUCCAGUGA	|||||||	UCGAGACGAUCCAGGUCACU	miR-2339	347801
ENST00000254799	ENSBTAG00000008577	ENSG00000132463	ENST00000254799.6	9913	bta-miR-362-3p	2.42883	7.89081e-12	1.72522e-10	8mer-1a	2983	2990	-0.589	-0.016	-0.224	-0.098	-0.018	0	0	0	0.012	0	0	0	0	-0.596	-0.104	0.08	0	0	0.145	0.055	0	-1.353	99	1	-1.353	99	UUAGCUAUUCUAAUAGGUGUGUA	|||||||||||	CUUAGGAACUUAUCCACACAA	miR-329/362-3p	347861
ENST00000254810	ENSBTAG00000024909	ENSG00000132475	ENST00000254810.4	9913	bta-miR-1260b	-1.96354	0.0108483	0.0364896	8mer-1a	1717	1724	-0.589	-0.032	-0.101	-0.098	-0.018	0	0	0	0.012	0	0	0	0	-0.596	-0.062	-0.034	-0.118	0	0.16	-0.03	0	-1.506	99	1	-1.506	99	AGUGGAAUGUGUGAU-GGUGGGAA	||| |||||||	ACCACCGUCACCACCCUA	miR-1260	348372
ENST00000254810	ENSBTAG00000024909	ENSG00000132475	ENST00000254810.4	9913	bta-miR-362-3p	2.42883	7.89081e-12	1.72522e-10	8mer-1a	596	603	-0.589	-0.032	-0.226	-0.098	-0.018	0	0	0	0.012	0	0	0	0	-0.596	-0.057	-0.034	0	0	0.145	0.055	0	-1.438	99	1	-1.438	99	GAGUGUUGUCUUUAA--GGUGUGUA	||| |||||||	CUUAGGAACUUAUCCACACAA	miR-329/362-3p	348457
ENST00000254810	ENSBTAG00000017016	ENSG00000132475	ENST00000254810.4	9913	bta-miR-1260b	-1.96354	0.0108483	0.0364896	8mer-1a	1717	1724	-0.589	-0.032	-0.101	-0.098	-0.018	0	0	0	0.012	0	0	0	0	-0.596	-0.062	-0.034	-0.118	0	0.16	-0.03	0	-1.506	99	1	-1.506	99	AGUGGAAUGUGUGAU-GGUGGGAA	||| |||||||	ACCACCGUCACCACCCUA	miR-1260	348372
ENST00000254810	ENSBTAG00000017016	ENSG00000132475	ENST00000254810.4	9913	bta-miR-362-3p	2.42883	7.89081e-12	1.72522e-10	8mer-1a	596	603	-0.589	-0.032	-0.226	-0.098	-0.018	0	0	0	0.012	0	0	0	0	-0.596	-0.057	-0.034	0	0	0.145	0.055	0	-1.438	99	1	-1.438	99	GAGUGUUGUCUUUAA--GGUGUGUA	||| |||||||	CUUAGGAACUUAUCCACACAA	miR-329/362-3p	348457
ENST00000254958	ENSBTAG00000012817	ENSG00000101384	ENST00000254958.5	9913	bta-miR-2285bf	1.60537	8.9303e-05	0.000543731	8mer-1a	658	665	-0.589	-0.008	-0.228	-0.098	-0.018	0	0	0	0	0.015	0	0	0	-0.596	-0.077	0.165	0	0	0.109	0.182	0	-1.143	99	1	-1.143	99	UUUUAUUUAUAUGUACGUGUUUA	|||||||	GUUUUUCAAACAAGCACAAAA	miR-2285bf	350289
ENST00000254976	ENSBTAG00000008323	ENSG00000132639	ENST00000254976.2	9913	bta-miR-6523a	3.66942	1.47927e-09	1.87245e-08	8mer-1a	1216	1223	-0.589	-0.016	-0.184	-0.098	0	0	0	0	0	0	0	0	0	-0.596	-0.06	0.003	0	0	0.172	-0.02	0	-1.388	99	1	-1.388	99	UAUUAAAAAUUAUAGACCCCAGA	|||||||	GGGACGAGUUUCAAUGGGGUCU	miR-6523a	351046
ENST00000255390	ENSBTAG00000021780	ENSG00000133028	ENST00000255390.5	9913	bta-miR-2318	6.434	1.20145e-16	5.2536e-15	8mer-1a	1577	1584	-0.589	-0.024	-0.162	-0.098	0	0	0.06	0.022	0	0	0	0	0	-0.596	-0.12	0.038	-0.118	0	0.064	0.183	0	-1.34	99	1	-1.34	99	CACAGUACCAUUCCUUCAUACAA	|||||||	CCAGUCUAUUAAGUAGUAUGUG	miR-2318	356159
ENST00000255476	ENSBTAG00000005351	ENSG00000133111	ENST00000255476.2	9913	bta-miR-2284d	-2.98803	0.025278	0.0686932	8mer-1a	1049	1056	-0.589	-0.04	-0.221	-0.098	-0.018	0	0	0	0	0	0	0	0	-0.596	-0.125	0.032	0	0	0.222	0.302	0	-1.131	99	1	-1.131	99	AUUUUCUCCUAGUAAAACUUUUA	|||| |||||||	CUUUUUGGGAUUGC-UUGAAAAA	miR-2284ab/2284c/2284d/2284j/2284k/2284m/2284n/2284v	357431
ENST00000255476	ENSBTAG00000005351	ENSG00000133111	ENST00000255476.2	9913	bta-miR-1271	-1.83256	1.08017e-09	1.44322e-08	8mer-1a	1080	1087	-0.589	-0.032	-0.212	-0.098	0	-0.021	0	0	0.012	0	0	0	0	-0.596	-0.093	0.032	0	0	0.123	0.06	0	-1.414	99	1	-1.414	99	AGCUUACCAAUAAGAGUGCCAAA	||||| |||||||	ACUCAUGAAUGAUC-----CACGGUUC	miR-96/1271	357561
ENST00000255476	ENSBTAG00000005351	ENSG00000133111	ENST00000255476.2	9913	bta-miR-2284j	2.38148	1.02463e-05	7.33074e-05	8mer-1a	1049	1056	-0.589	-0.032	-0.221	-0.098	0	0	0.06	0	0	0	0	0	0	-0.596	-0.125	0.032	0	0	0.222	0.302	0	-1.045	99	1	-1.045	99	AUUUUCUCCUAGUAAAACUUUUA	||| |||||||	UUUUGGACUUGCUUGAAAAG	miR-2284ab/2284c/2284d/2284j/2284k/2284m/2284n/2284v	357431
ENST00000255476	ENSBTAG00000005351	ENSG00000133111	ENST00000255476.2	9913	bta-miR-2415-3p	-2.35611	0.00650214	0.0234662	8mer-1a	1133	1140	-0.589	-0.016	-0.222	-0.098	0	-0.021	0	0	0	0	0	0	0	-0.596	-0.081	0.032	0	0	0.153	-0.02	0	-1.458	99	1	-1.458	99	GAAUAAUAAGUGCAUAGGCCUGA	|||||||	CGCAGCCAGGUCGUCCGGACC	miR-2415-3p	357477
ENST00000255759	ENSBTAG00000032640	ENSG00000133393	ENST00000255759.6	9913	bta-miR-1343-3p	-2.93366	9.88383e-16	3.65702e-14	8mer-1a	1102	1109	-0.589	-0.016	-0.159	-0.098	0	-0.021	0	0	0	0.015	0	0	0	-0.596	-0.096	-0.012	0	0	0.205	-0.024	0	-1.391	99	1	-1.391	99	AGGAUUUGGUUUACACCCAGGAA	|||||||	CUCUCACGCCCGGGGUCCUC	miR-1343-3p	358675
ENST00000255759	ENSBTAG00000032640	ENSG00000133393	ENST00000255759.6	9913	bta-miR-11991	1.90393	5.37164e-06	4.10121e-05	8mer-1a	660	667	-0.589	-0.024	-0.21	-0.098	-0.018	0	0	0	0	0.015	0	0	0	-0.596	-0.076	-0.012	0	0	0.143	0.144	0	-1.321	99	1	-1.321	99	GAUACAAGGUAUAUUCAGAACAA	|||||||	AUGUUAGUUCUAUGUCUUGUA	miR-11991	358659
ENST00000255759	ENSBTAG00000032640	ENSG00000133393	ENST00000255759.6	9913	bta-miR-328	-1.50233	0.000238261	0.00127337	8mer-1a	472	479	-0.589	-0.016	-0.156	-0.098	0	-0.021	0	0	0	0	0	0	0	-0.596	-0.061	-0.012	0	0	0.102	-0.048	0	-1.495	99	1	-1.495	99	CAGAUGAGCUAUGAAAGGGCCAA	|||||||	UGCCUUCCCGUCUCUCCCGGUC	miR-328	358759
ENST00000255764	ENSBTAG00000008130	ENSG00000133398	ENST00000255764.3	9913	bta-miR-502a	-1.75063	1.6566e-08	1.77072e-07	8mer-1a	441	448	-0.589	-0.032	-0.202	-0.098	-0.018	0	0	0	0.012	0	0	0	0	-0.596	-0.061	-0.035	0	0	0.056	0.054	0	-1.509	99	1	-1.509	99	UAUAUUUUUGAGUGUGGUGCAUA	||| |||||||	ACUUAGGAACGGGU-CCACGUAA	miR-502a	358902
ENST00000256015	ENSBTAG00000020330	ENSG00000133639	ENST00000256015.3	9913	bta-miR-183	-1.83268	0.00236714	0.0100761	8mer-1a	159	166	-0.589	-0.016	-0.182	-0.098	0	0	0	0	0.012	0	0	0	0	-0.596	-0.063	-0.014	0	0	0.091	0.054	0	-1.401	99	1	-1.401	99	UUUUUUUAAGUGACAGUGCCAUA	|||||||	GUCACUUAAGAUGGUCACGGUAU	miR-183	360463
ENST00000256015	ENSBTAG00000020330	ENSG00000133639	ENST00000256015.3	9913	bta-miR-130b	1.83156	2.08287e-11	3.85331e-10	8mer-1a	348	355	-0.589	-0.008	-0.22	-0.098	0	-0.021	0	0.022	0	0	0	0	0	-0.596	-0.08	-0.014	0	0	0.105	0.121	0	-1.378	99	1	-1.378	99	ACUUGCAGAGAAGAUUUGCACUA	|||||||	UACGGGAAAGUAGUAACGUGAC	miR-130/301/454	360430
ENST00000256015	ENSBTAG00000020330	ENSG00000133639	ENST00000256015.3	9913	bta-miR-301a	-1.56797	8.66897e-12	1.81295e-10	8mer-1a	348	355	-0.589	-0.016	-0.22	-0.098	0	-0.021	0	0.022	0	0	0	0	0	-0.596	-0.08	-0.014	0	0	0.105	0.121	0	-1.386	99	1	-1.386	99	ACUUGCAGAGAAGAUUUGCACUA	|||||||	UACGAAACUGUUAUGAUAACGUGAC	miR-130/301/454	360430
ENST00000256015	ENSBTAG00000020330	ENSG00000133639	ENST00000256015.3	9913	bta-miR-2285bf	1.60537	8.9303e-05	0.000543731	8mer-1a	2506	2513	-0.589	-0.016	-0.208	-0.098	-0.018	0	0	0	0	0.015	0	0	0	-0.596	-0.093	-0.014	0	0	0.109	0.182	0	-1.326	99	1	-1.326	99	ACUGGCCCCAAGAUUCGUGUUUA	|||||||	GUUUUUCAAACAAGCACAAAA	miR-2285bf	360530
ENST00000256015	ENSBTAG00000020330	ENSG00000133639	ENST00000256015.3	9913	bta-miR-11989	-1.76118	0.0175435	0.0514539	8mer-1a	2345	2352	-0.589	-0.008	-0.201	-0.098	0	-0.021	0	0.022	0	0	0	0	0	-0.596	-0.08	-0.014	0	0	0.182	-0.024	0	-1.427	99	1	-1.427	99	CUUUAACCUUAACAUUCCCUGGA	|||||||	CGUGAUCCUCGAUGUAGGGACCC	miR-11989	360401
ENST00000256104	ENSBTAG00000037526	ENSG00000170323	ENST00000256104.4	9913	bta-miR-378d	1.70441	0.00108896	0.00489526	8mer-1a	597	604	-0.589	-0.024	-0.228	-0.098	0	-0.021	0	0	0	0	0	0	0	-0.596	-0.119	-0.037	0	0	0.064	0.118	0	-1.53	99	1	-1.53	99	AAUCUGUCUAGAAUUAAGUCCAA	|||||||	CCAGAAGACUGAGGUUCAGGUC	miR-378d	362586
ENST00000256104	ENSBTAG00000037526	ENSG00000170323	ENST00000256104.4	9913	bta-miR-11989	-1.76118	0.0175435	0.0514539	8mer-1a	730	737	-0.589	0	-0.302	-0.098	0	-0.021	0	0.022	0	0	0	0	0	-0.596	-0.072	-0.037	0	0	0.182	-0.024	0	-1.535	99	1	-1.535	99	UAUGCAAAUAAAAUUUCCCUGGA	|||||||	CGUGAUCCUCGAUGUAGGGACCC	miR-11989	362517
ENST00000256319	ENSBTAG00000011987	ENSG00000133935	ENST00000256319.6	9913	bta-miR-6523a	3.66942	1.47927e-09	1.87245e-08	8mer-1a	1179	1186	-0.589	-0.032	-0.163	-0.098	0	0	0	0	0	0	0	0	0	-0.596	-0.107	-0.032	0	0	0.172	-0.02	0	-1.465	99	1	-1.465	99	CACACCUGAAAGAAAACCCCAGA	|||| |||||||	GGGACGAGUUUCAA-UGGGGUCU	miR-6523a	365174
ENST00000256366	ENSBTAG00000007586	ENSG00000213463	ENST00000256366.4	9913	bta-miR-2313-3p	-1.61916	0.0361054	0.0918872	8mer-1a	3542	3549	-0.589	-0.024	-0.235	-0.098	0	-0.021	0	0	0.012	0	0	0	0	-0.596	-0.079	-0.028	0	0	0.11	0.084	0	-1.464	99	1	-1.464	99	GUGUGUGGAUGUAUUGGAACUGA	|||||||	CCGUACGUCGCACCUUGACC	miR-2313-3p	365701
ENST00000256366	ENSBTAG00000007586	ENSG00000213463	ENST00000256366.4	9913	bta-miR-424-3p	5.6087	5.4059e-16	2.16687e-14	8mer-1a	505	512	-0.589	-0.008	-0.238	-0.098	0	-0.021	0	0	0	0	0	0	0	-0.596	-0.08	-0.028	0	0	-0.006	0.243	0	-1.421	99	1	-1.421	99	GAGAAGAACAUUUCUACGUUUUA	|||||||	UAUCGUCGCGGAGUGCAAAAC	miR-424-3p	365876
ENST00000256366	ENSBTAG00000007586	ENSG00000213463	ENST00000256366.4	9913	bta-miR-11998	-2.75683	0.0143501	0.0448209	8mer-1a	3899	3906	-0.589	-0.032	-0.222	-0.098	0	0	0	0	0	0.015	0	0	0	-0.596	-0.044	-0.028	0	0	0.117	0.127	0	-1.35	99	1	-1.35	99	UUCAAUAGUUCAAAA----CUAGAGAA	|||| |||||||	CAACCCUUUUGUGUGAUCUCUU	miR-11998	365442
ENST00000256366	ENSBTAG00000007586	ENSG00000213463	ENST00000256366.4	9913	bta-miR-22-5p	1.89757	7.03912e-08	6.63885e-07	8mer-1a	492	499	-0.589	-0.016	-0.23	-0.098	-0.018	0	0	0	0.012	0	0	0	0	-0.596	-0.089	-0.028	0	0	0.133	0.162	0	-1.357	99	1	-1.357	99	AACAAAGAUGAAUGAGAAGAACA	|||||||	AUUUCGAACGGUGACUUCUUGA	miR-22-5p	365585
ENST00000256367	ENSBTAG00000045604	ENSG00000133985	ENST00000256367.2	9913	bta-miR-665	2.76223	1.94798e-06	1.61548e-05	8mer-1a	3161	3168	-0.589	-0.024	-0.167	-0.098	-0.018	0	0	0	0	0.015	0	0	0	-0.596	-0.063	0.01	0	0	0.055	0.079	0	-1.396	99	1	-1.396	99	UGCCCCAUCAUCCUACUACUGGA	|||||||	UCCCCGGAGCCGGAUGACCA	miR-665	366594
ENST00000256429	ENSBTAG00000037457	ENSG00000134046	ENST00000256429.3	9913	bta-miR-130b	1.83156	2.08287e-11	3.85331e-10	8mer-1a	3572	3579	-0.589	0	-0.277	-0.098	0	-0.021	0	0.022	0	0	0	0	0	-0.596	-0.074	0.028	0	0	0.105	0.121	0	-1.379	99	1	-1.379	99	GUCCAAAAUAAAUAUUUGCACUA	|||||||	UACGGGAAAGUAGUAACGUGAC	miR-130/301/454	367961
ENST00000256429	ENSBTAG00000037457	ENSG00000134046	ENST00000256429.3	9913	bta-miR-301a	-1.56797	8.66897e-12	1.81295e-10	8mer-1a	3572	3579	-0.589	-0.04	-0.277	-0.098	0	-0.021	0	0.022	0	0	0	0	0	-0.596	-0.074	0.028	0	0	0.105	0.121	0	-1.419	99	1	-1.419	99	GUCCAAAAUAAAUAUUUGCACUA	|||| |||||||	UACGAAACUGUUAUGAU--AACGUGAC	miR-130/301/454	367961
ENST00000256433	ENSBTAG00000017330	ENSG00000134049	ENST00000256433.3	9913	bta-miR-141	2.64374	9.02737e-22	6.2141e-20	8mer-1a	1170	1177	-0.589	-0.04	-0.218	-0.098	0	0	0	0	0	0.015	0	0	0	-0.596	-0.059	-0.079	0	0	0.154	0.148	0	-1.362	99	1	-1.362	99	UUAGUAUAUACCUGUCAGUGUUA	|||| |||||||	GGUAGAAAUGGUCUGUCACAAU	miR-141/200a	368398
ENST00000256433	ENSBTAG00000017330	ENSG00000134049	ENST00000256433.3	9913	bta-miR-502b	-2.39961	3.70361e-17	1.78144e-15	8mer-1a	937	944	-0.589	-0.016	-0.232	-0.098	-0.018	0	0	0	0.012	0	0	0	0	-0.596	-0.074	-0.079	0	0	0.078	0.051	0	-1.561	99	1	-1.561	99	CACUAGAGCAUUCAUGGUGGAUA	|||||||	CUUAGGAACGGGUCCACCUAA	miR-502b	368588
ENST00000256442	ENSBTAG00000014239	ENSG00000134057	ENST00000256442.5	9913	bta-miR-141	2.64374	9.02737e-22	6.2141e-20	8mer-1a	1214	1221	-0.589	-0.04	-0.244	-0.098	0	0	0	0	0	0.015	0	0	0	-0.596	-0.102	0.069	0	0	0.154	0.148	0	-1.283	99	1	-1.283	99	UUGCUUUUAGAUUUUCAGUGUUA	|||| |||||||	GGUAGAAAUGGUCU-GUCACAAU	miR-141/200a	368735
ENST00000256442	ENSBTAG00000014239	ENSG00000134057	ENST00000256442.5	9913	bta-miR-362-3p	2.42883	7.89081e-12	1.72522e-10	8mer-1a	1280	1287	-0.589	-0.032	-0.198	-0.098	-0.018	0	0	0	0.012	0	0	0	0	-0.596	-0.066	0.069	0	0	0.145	0.055	0	-1.316	99	1	-1.316	99	AAAUUUUUCCUGUUA--GGUGUGUA	|||| |||||||	CUUAGGAACUUAUCCACACAA	miR-329/362-3p	368843
ENST00000256545	ENSBTAG00000007385	ENSG00000134153	ENST00000256545.4	9913	bta-miR-499	1.85598	0.00043775	0.00214855	8mer-1a	301	308	-0.589	-0.008	-0.253	-0.098	0	0	0	0	0	0	0	0	0	-0.596	-0.103	0.017	0	0	0.088	0.191	0	-1.351	99	1	-1.351	99	AUGUAUAUUAAAAUAAGUCUUAA	|||||||	UUUGUAGUGACGUUCAGAAUU	miR-499	371964
ENST00000256545	ENSBTAG00000007385	ENSG00000134153	ENST00000256545.4	9913	bta-miR-487b	1.56384	0.0122711	0.0400241	8mer-1a	274	281	-0.589	-0.04	-0.258	-0.098	-0.018	0	0	0	0.012	0	0	0	0	-0.596	-0.096	0.017	0	0	-0.218	0.152	0	-1.732	99	1	-1.732	99	AAUAAAUUAUAUGAA---GUACGAUA	|||| |||||||	UUCACCUACUGGGACAUGCUAA	miR-487b	371945
ENST00000256854	ENSBTAG00000019271	ENSG00000134440	ENST00000256854.5	9913	bta-miR-2285bu	1.54015	0.00455695	0.0175351	8mer-1a	2161	2168	-0.589	-0.008	-0.237	-0.098	-0.018	0	0	0	0	0.015	0	0	0	-0.596	-0.071	0.092	0	0	0.062	0.058	0	-1.39	99	1	-1.39	99	AUGUUACUAAAAAAACAGGUCUA	|||||||	GGUUUUUCAAGUAAGUCCAGAA	miR-2285bu	376997
ENST00000256951	ENSBTAG00000036078	ENSG00000134531	ENST00000256951.5	9913	bta-miR-129-5p	-1.69506	0.00812844	0.0281279	8mer-1a	2249	2256	-0.589	-0.04	-0.276	-0.098	0	-0.021	0	0	0.012	0	0	0	0	-0.596	-0.1	-0.021	0	0	0.229	0.24	0	-1.26	99	1	-1.26	99	CAUUAAGCCUUUUAAGCAAAAAA	||||| |||||||	UCGUUCGGGUCUGGCGUUUUUC	miR-129-5p	378467
ENST00000256951	ENSBTAG00000036078	ENSG00000134531	ENST00000256951.5	9913	bta-miR-129	-1.69503	0.00828121	0.0282859	8mer-1a	2249	2256	-0.589	-0.04	-0.276	-0.098	0	-0.021	0	0	0.012	0	0	0	0	-0.596	-0.1	-0.021	0	0	0.229	0.24	0	-1.26	99	1	-1.26	99	CAUUAAGCCUUUUAAGCAAAAAA	||||| |||||||	UCGUUCGGGUCUGGCGUUUUUC	miR-129-5p	378467
ENST00000256951	ENSBTAG00000036078	ENSG00000134531	ENST00000256951.5	9913	bta-miR-362-3p	2.42883	7.89081e-12	1.72522e-10	8mer-1a	2408	2415	-0.589	-0.016	-0.201	-0.098	-0.018	0	0	0	0.012	0	0	0	0	-0.596	-0.022	-0.021	0	0	0.145	0.055	0	-1.349	99	1	-1.349	99	AAAGCAAUUCGCAAAGGUGUGUA	|||||||	CUUAGGAACUUAUCCACACAA	miR-329/362-3p	378659
ENST00000256953	ENSBTAG00000002174	ENSG00000134533	ENST00000256953.2	9913	bta-miR-12003	2.19332	0.028035	0.0740926	8mer-1a	1245	1252	-0.589	-0.008	-0.21	-0.098	-0.018	0	0	0	0	0.015	0	0	0	-0.596	-0.073	0	0	0	0.043	0.086	0	-1.448	99	1	-1.448	99	GGAGGCUUUAAUUCACCAAUGCA	|||||||	CUUGGAUACCGGUUGGGUUACGA	miR-12003	378860
ENST00000257181	ENSBTAG00000002720	ENSG00000134748	ENST00000257181.9	9913	bta-miR-491	-1.7398	0.03826	0.0968582	8mer-1a	2116	2123	-0.589	-0.032	-0.203	-0.098	-0.018	0	0	0.022	0	0	0	0	0	-0.596	-0.109	0.041	0	0	0.17	-0.03	0	-1.442	99	1	-1.442	99	CUAAAUGGUUUAUACUCCCCACA	|||| |||||||	GGAGUACCUUCCCA-AGGGGUGA	miR-491	380389
ENST00000257787	ENSBTAG00000003764	ENSG00000135334	ENST00000257787.5	9913	bta-miR-139	-1.78315	7.81102e-07	6.83109e-06	8mer-1a	323	330	-0.589	0	-0.233	-0.098	0	0	0	0	0	0	0	0	0	-0.596	-0.115	0.002	0	0	0.097	0.134	0	-1.398	99	1	-1.398	99	GGUUGUGUAAAUAAAACUGUAGA	|||||||	UGACCUCUGUGCACGUGACAUCU	miR-139	388195
ENST00000257963	ENSBTAG00000013555	ENSG00000135503	ENST00000257963.4	9913	bta-miR-21-3p	3.64727	1.08059e-50	2.59883e-48	8mer-1a	2899	2906	-0.589	-0.032	-0.234	-0.098	-0.018	0	0	0	0	0.015	0	0	0	-0.596	-0.125	0.079	0	0	0.184	0.061	0	-1.353	99	1	-1.353	99	GAGCCUGUCCAAUUUCUGCUGUA	||| |||||||	UCUGUCGGGUAGCUGACGACAA	miR-21-3p	392699
ENST00000258301	ENSBTAG00000020458	ENSG00000135823	ENST00000258301.5	9913	bta-miR-22-5p	1.89757	7.03912e-08	6.63885e-07	8mer-1a	2616	2623	-0.589	-0.016	-0.181	-0.098	-0.018	0	0	0	0.012	0	0	0	0	-0.596	-0.08	0.023	-0.118	0	0.133	0.162	0	-1.366	99	1	-1.366	99	AAUUUCUGUUUAUUGGAAGAACA	|||||||	AUUUCGAACGGUGACUUCUUGA	miR-22-5p	396975
ENST00000258301	ENSBTAG00000020458	ENSG00000135823	ENST00000258301.5	9913	bta-miR-2457	2.32818	0.00618142	0.0232286	8mer-1a	2049	2056	-0.589	-0.008	-0.189	-0.098	0	0	0	0	0.012	0	0	0	0	-0.596	-0.068	0.023	0	0	0.092	0.06	0	-1.361	99	1	-1.361	99	UUGGGGAUAUUAAGAGUUGGCAA	|||||||	UCGCGCCGAGACGUCAACCGUU	miR-2457	397096
ENST00000258399	ENSBTAG00000016572	ENSG00000135913	ENST00000258399.3	9913	bta-miR-502a	-1.75063	1.6566e-08	1.77072e-07	8mer-1a	1170	1177	-0.589	0	-0.262	-0.098	-0.018	0	0	0	0.012	0	0	0	0	-0.596	-0.109	0.145	0	0	0.056	0.054	0	-1.405	99	1	-1.405	99	CUAACAAAUAACAAAGGUGCAUA	|||||||	ACUUAGGAACGGGUCCACGUAA	miR-502a	398770
ENST00000258418	ENSBTAG00000040055	ENSG00000135932	ENST00000258418.5	9913	bta-miR-107	2.04379	2.1131e-27	3.388e-25	8mer-1a	1299	1306	-0.589	-0.048	-0.262	-0.098	-0.018	0	0	0	0	0	0	0	0	-0.596	-0.103	0.049	0	0	0.14	0.054	0	-1.471	99	1	-1.471	99	AUGUCCUGUUCCUUAAUGCUGCA	||||| |||||||	CUAUCGGGACAUGU---UACGACGA	miR-103/107	399365
ENST00000258439	ENSBTAG00000015667	ENSG00000135956	ENST00000258439.3	9913	bta-miR-2389	3.49404	0.0135318	0.0433919	8mer-1a	424	431	-0.589	-0.024	-0.035	-0.098	0	0	0.06	0	0.012	0	0	0	0	-0.596	-0.096	0.016	0	0	0.101	-0.029	0	-1.278	99	1	-1.278	99	UAGCUGUCCCCACGUGUCCCCUA	|||||||	GAGGCUGAGGGCUCAGGGGAG	miR-2389	400469
ENST00000258457	ENSBTAG00000012332	ENSG00000135974	ENST00000258457.2	9913	bta-miR-545-3p	-2.21519	9.75669e-05	0.000579378	8mer-1a	307	314	-0.589	-0.056	-0.281	-0.098	-0.018	0	0	0.022	0	0	0	0	0	-0.596	-0.104	0.014	0	0	0.155	0.204	0	-1.347	99	1	-1.347	99	UCUGGUAUAAAAUAUUUGUUGAA	||||| |||||||	GUGUGUUAUUUACA-AACAACUA	miR-545-3p	401190
ENST00000258534	ENSBTAG00000017287	ENSG00000136048	ENST00000258534.8	9913	bta-miR-2313-3p	-1.61916	0.0361054	0.0918872	8mer-1a	1195	1202	-0.589	-0.016	-0.17	-0.098	0	-0.021	0	0	0.012	0	0	0	0	-0.596	-0.099	0.016	0	0	0.11	0.084	0	-1.367	99	1	-1.367	99	GGUUGGUGGUAACUUGGAACUGA	|||||||	CCGUACGUCGCACCUUGACC	miR-2313-3p	402430
ENST00000258662	ENSBTAG00000019501	ENSG00000136159	ENST00000258662.2	9913	bta-miR-1388-3p	1.92026	1.11832e-09	1.45382e-08	8mer-1a	95	102	-0.589	-0.016	-0.175	-0.098	-0.018	0	0	0	0	0.015	0	0	0	-0.596	-0.077	-0.017	0	0	0.169	0.054	0	-1.348	99	1	-1.348	99	AACAACUCCAUUUUACCUGAGAA	|||||||	ACGCCCGACUGUUUGGACUCUA	miR-1388-3p	403357
ENST00000258662	ENSBTAG00000019501	ENSG00000136159	ENST00000258662.2	9913	bta-miR-11991	1.90393	5.37164e-06	4.10121e-05	8mer-1a	77	84	-0.589	-0.024	-0.204	-0.098	-0.018	0	0	0	0	0.015	0	0	0	-0.596	-0.109	-0.017	0	0	0.143	0.144	0	-1.353	99	1	-1.353	99	AAAAUAUCUACAUUUCAGAACAA	|||||||	AUGUUAGUUCUAUGUCUUGUA	miR-11991	403334
ENST00000258888	ENSBTAG00000001618	ENSG00000136383	ENST00000258888.5	9913	bta-miR-1343-3p	-2.93366	9.88383e-16	3.65702e-14	8mer-1a	4000	4007	-0.589	-0.016	-0.192	-0.098	0	-0.021	0	0	0	0.015	0	0	0	-0.596	-0.086	0.204	-0.236	0	0.205	-0.024	0	-1.434	99	1	-1.434	99	ACAGAUCACUUGAUUCCCAGGAA	|||||||	CUCUCACGCCCGGGGUCCUC	miR-1343-3p	407300
ENST00000258888	ENSBTAG00000001618	ENSG00000136383	ENST00000258888.5	9913	bta-miR-1343-3p	-2.93366	9.88383e-16	3.65702e-14	8mer-1a	1533	1540	-0.589	-0.008	-0.172	-0.098	0	-0.021	0	0	0	0.015	0	0	0	-0.596	-0.114	0.204	-0.236	0	0.205	-0.024	0	-1.434	99	1	-1.434	99	AUGCAAAGAAAGGAACCCAGGAA	|||||||	CUCUCACGCCCGGGGUCCUC	miR-1343-3p	407296
ENST00000259053	ENSBTAG00000038195	ENSG00000241399	ENST00000259053.4	9913	bta-miR-10164-3p	7.74985	1.37833e-58	6.62979e-56	8mer-1a	2369	2376	-0.589	-0.016	-0.24	-0.098	0	-0.021	0	0	0	0	0	0	0	-0.596	-0.067	0.014	0	0	0.116	0.209	0	-1.288	99	1	-1.288	99	GAGCAAAUGUUUAGAAACAGUUA	|||||||	CGUCGGUUCGGAGGAUUGUCAAC	miR-10164-3p	411513
ENST00000259053	ENSBTAG00000038195	ENSG00000241399	ENST00000259053.4	9913	bta-miR-11991	1.90393	5.37164e-06	4.10121e-05	8mer-1a	181	188	-0.589	-0.024	-0.229	-0.098	-0.018	0	0	0	0	0.015	0	0	0	-0.596	-0.123	0.014	0	0	0.143	0.144	0	-1.361	99	1	-1.361	99	GGAUCAUUAUAAAAACAGAACAA	|||||||	AUGUUAGUUCUAUGUCUUGUA	miR-11991	411535
ENST00000259053	ENSBTAG00000038195	ENSG00000241399	ENST00000259053.4	9913	bta-miR-30b-3p	-2.5959	0.0261168	0.0701798	8mer-1a	218	225	-0.589	-0.024	-0.161	-0.098	0	-0.021	0	0	0	0.015	0	0	0	-0.596	-0.083	0.014	0	0	0.222	-0.024	0	-1.345	99	1	-1.345	99	UAAUGGUUUUAACCACCUCCCAA	|||||||	UUCAUUUGUAGGUGGAGGGUC	miR-30-3p	411668
ENST00000259229	ENSBTAG00000015841	ENSG00000136710	ENST00000259229.2	9913	bta-miR-1260b	-1.96354	0.0108483	0.0364896	8mer-1a	147	154	-0.589	-0.016	-0.194	-0.098	-0.018	0	0	0	0.012	0	0	0	0	-0.596	-0.056	-0.009	0	0	0.16	-0.03	0	-1.434	99	1	-1.434	99	UUUCCAACUUUGUUAGGUGGGAA	|||||||	ACCACCGUCACCACCCUA	miR-1260	412600
ENST00000259239	ENSBTAG00000003225	ENSG00000136718	ENST00000259239.3	9913	bta-miR-2285bf	1.60537	8.9303e-05	0.000543731	8mer-1a	74	81	-0.589	-0.016	-0.056	-0.098	-0.018	0	0	0	0	0.015	0	0	0	-0.596	-0.081	0.034	0	0	0.109	0.182	0	-1.114	99	1	-1.114	99	UAGUUGCUGUAGCACCGUGUUUA	|||||||	GUUUUUCAAACAAGCACAAAA	miR-2285bf	412893
ENST00000259365	ENSBTAG00000014719	ENSG00000136842	ENST00000259365.4	9913	bta-miR-10167-3p	1.91957	4.4207e-05	0.000279784	8mer-1a	1014	1021	-0.589	-0.024	-0.175	-0.098	0	-0.021	0	0	0	0	0	0	0	-0.596	-0.078	0.053	0	0	0.143	-0.026	0	-1.411	99	1	-1.411	99	AGGAAACCUGGCCAAACCACCCA	|||||||	GACUGGGCGGGGCUGGUGGGC	miR-10167-3p	415560
ENST00000259400	ENSBTAG00000008016	ENSG00000136874	ENST00000259400.6	9913	bta-miR-34b	-2.01721	0.0257079	0.0694692	8mer-1a	4636	4643	-0.589	-0.016	-0.18	-0.098	-0.018	0	0	0	0	0.015	0	0	0	-0.596	-0.121	0.038	0	0	0.14	0	0	-1.425	99	1	-1.425	99	GACCAUUCCUCACAUCACUGCCA	|||||||	GUUAGUCGAUUAAUGUGACGGA	miR-34/449	416880
ENST00000259400	ENSBTAG00000008016	ENSG00000136874	ENST00000259400.6	9913	bta-miR-449b	2.13975	0.0065144	0.0234662	8mer-1a	4636	4643	-0.589	-0.024	-0.18	-0.098	-0.018	0	0	0	0	0.015	0	0	0	-0.596	-0.121	0.038	0	0	0.14	0	0	-1.433	99	1	-1.433	99	GACCAUUCCUCACAUCACUGCCA	|||||||	CGGUCGAUUGUUAUGUGACGGA	miR-34/449	416880
ENST00000259400	ENSBTAG00000008016	ENSG00000136874	ENST00000259400.6	9913	bta-miR-1388-3p	1.92026	1.11832e-09	1.45382e-08	8mer-1a	2626	2633	-0.589	-0.032	-0.237	-0.098	-0.018	0	0	0	0	0.015	0	0	0	-0.596	-0.105	0.038	0	0	0.169	0.054	0	-1.399	99	1	-1.399	99	GCCUUGUUGAUAUAACCUGAGAA	||| |||||||	ACGCCCGACUGUUU-GGACUCUA	miR-1388-3p	416510
ENST00000259400	ENSBTAG00000008016	ENSG00000136874	ENST00000259400.6	9913	bta-miR-449a	1.61668	0.00358597	0.014255	8mer-1a	4636	4643	-0.589	-0.024	-0.18	-0.098	0	0	0	0	0	0.015	0	0	0	-0.596	-0.121	0.038	0	0	0.14	0	0	-1.415	99	1	-1.415	99	GACCAUUCCUCACAUCACUGCCA	|||||||	UGGUCGAUUGUUAUGUGACGGU	miR-34/449	416880
ENST00000259400	ENSBTAG00000008016	ENSG00000136874	ENST00000259400.6	9913	bta-miR-34c	-2.05952	3.46897e-06	2.82809e-05	8mer-1a	4636	4643	-0.589	-0.016	-0.18	-0.098	-0.018	0	0	0	0	0.015	0	0	0	-0.596	-0.121	0.038	0	0	0.14	0	0	-1.425	99	1	-1.425	99	GACCAUUCCUCACAUCACUGCCA	|||||||	GUUAGUCGAUUGAUGUGACGGA	miR-34/449	416880
ENST00000259400	ENSBTAG00000008016	ENSG00000136874	ENST00000259400.6	9913	bta-miR-7	2.09985	9.03009e-11	1.44782e-09	8mer-1a	5251	5258	-0.589	-0.032	-0.24	-0.098	0	0	0	0	0.012	0	0	0	0	-0.596	-0.103	0.038	0	0	0.15	0.075	0	-1.383	99	1	-1.383	99	UAACCCCCCAAUGAU--GUCUUCCA	||| |||||||	UUGUUGUUUUAGUGAUCAGAAGGU	miR-7	417113
ENST00000259455	ENSBTAG00000013810	ENSG00000136928	ENST00000259455.2	9913	bta-miR-491	-1.7398	0.03826	0.0968582	8mer-1a	2141	2148	-0.589	-0.016	-0.26	-0.098	-0.018	0	0	0.022	0	0	0	0	0	-0.596	-0.126	0.127	0	0	0.17	-0.03	0	-1.414	99	1	-1.414	99	CAAUUUUUUUUAAUUUCCCCACA	|||||||	GGAGUACCUUCCCAAGGGGUGA	miR-491	417415
ENST00000259512	ENSBTAG00000020693	ENSG00000136986	ENST00000259512.4	9913	bta-miR-22-5p	1.89757	7.03912e-08	6.63885e-07	8mer-1a	216	223	-0.589	-0.032	-0.228	-0.098	-0.018	0	0	0	0.012	0	0	0	0	-0.596	-0.072	0.012	0	0	0.133	0.162	0	-1.314	99	1	-1.314	99	AGUCCUUACUGCUAA-GAAGAACA	||| |||||||	AUUUCGAACGGUGACUUCUUGA	miR-22-5p	418259
ENST00000259605	ENSBTAG00000005519	ENSG00000137075	ENST00000259605.6	9913	bta-miR-107	2.04379	2.1131e-27	3.388e-25	8mer-1a	541	548	-0.589	-0.008	-0.258	-0.098	-0.018	0	0	0	0	0	0	0	0	-0.596	-0.064	0.086	-0.118	0	0.14	0.054	0	-1.469	99	1	-1.469	99	UGUGUAGUUUUAAUUAUGCUGCA	|||||||	CUAUCGGGACAUGUUACGACGA	miR-103/107	418975
ENST00000259727	ENSBTAG00000015743	ENSG00000137198	ENST00000259727.4	9913	bta-miR-503-5p	12.5183	8.38767e-06	6.20688e-05	7mer-m8	586	592	-0.224	-0.077	-0.131	-0.052	0	0	0	0	0	-0.008	0	0	0	-0.308	-0.105	0.026	0	0	0.039	0.005	-0.001	-0.836	99	1	-0.836	99	CUGUCACUGUGCUCACGCUGCUU	||||| |||||||	GUCAUGACAAGG--GCGACGAU	miR-503-5p/6519	420615
ENST00000259727	ENSBTAG00000015743	ENSG00000137198	ENST00000259727.4	9913	bta-miR-432	1.78521	0.0210501	0.0595607	8mer-1a	2033	2040	-0.589	-0.04	-0.209	-0.098	0	0	0	0	0	0.015	0	0	0	-0.596	-0.078	0.05	0	0	0.116	0.09	0	-1.339	99	1	-1.339	99	UCUAACAGGUAUGAA---CUCCAAGA	|||| |||||||	GGUGGGUUACUGGAUGAGGUUCU	miR-432	420567
ENST00000259939	ENSBTAG00000009055	ENSG00000137393	ENST00000259939.3	9913	bta-miR-1388-3p	1.92026	1.11832e-09	1.45382e-08	8mer-1a	1347	1354	-0.589	-0.008	-0.241	-0.098	-0.018	0	0	0	0	0.015	0	0	0	-0.596	-0.118	0.038	0	0	0.169	0.054	0	-1.392	99	1	-1.392	99	UAACAACAAAAAAUACCUGAGAA	|||||||	ACGCCCGACUGUUUGGACUCUA	miR-1388-3p	422005
ENST00000259939	ENSBTAG00000009055	ENSG00000137393	ENST00000259939.3	9913	bta-miR-15b	-1.67492	1.62349e-11	3.1236e-10	8mer-1a	1624	1631	-0.589	-0.016	-0.182	-0.098	0	0	0	0.022	0	0	0	0	0	-0.596	-0.107	0.038	0	0	0.164	0.034	0	-1.33	99	1	-1.33	99	ACUAGACUAUUGUAUUGCUGCUA	|||||||	ACAUUUGGUACUACACGACGAU	miR-15/16/195/424-5p/497	422029
ENST00000259939	ENSBTAG00000009055	ENSG00000137393	ENST00000259939.3	9913	bta-miR-424-5p	1.75241	7.19303e-05	0.00044357	8mer-1a	1624	1631	-0.589	-0.016	-0.182	-0.098	0	-0.021	0	0.022	0	0	0	0	0	-0.596	-0.107	0.038	0	0	0.164	0.034	0	-1.351	99	1	-1.351	99	ACUAGACUAUUGUAUUGCUGCUA	|||||||	AGUUUUGUACUUAACGACGAC	miR-15/16/195/424-5p/497	422029
ENST00000259939	ENSBTAG00000009055	ENSG00000137393	ENST00000259939.3	9913	bta-miR-15a	1.89809	8.24381e-23	7.93055e-21	8mer-1a	1624	1631	-0.589	-0.024	-0.182	-0.098	0	0	0	0.022	0	0	0	0	0	-0.596	-0.107	0.038	0	0	0.164	0.034	0	-1.338	99	1	-1.338	99	ACUAGACUAUUGUAUUGCUGCUA	|||||||	UGUUUGGUAAUACACGACGAU	miR-15/16/195/424-5p/497	422029
ENST00000259939	ENSBTAG00000009055	ENSG00000137393	ENST00000259939.3	9913	bta-miR-2285bf	1.60537	8.9303e-05	0.000543731	8mer-1a	1024	1031	-0.589	0	-0.2	-0.098	-0.018	0	0	0	0	0.015	0	0	0	-0.596	-0.09	0.038	0	0	0.109	0.182	0	-1.247	99	1	-1.247	99	AGUACACACAAAAUACGUGUUUA	|||||||	GUUUUUCAAACAAGCACAAAA	miR-2285bf	422102
ENST00000260257	ENSBTAG00000004949	ENSG00000255561	ENST00000260257.4	9913	bta-miR-339a	-1.69062	5.84635e-18	3.51512e-16	8mer-1a	249	256	-0.589	-0.008	-0.243	-0.098	0	0	0	0	0.012	0	0	0	0	-0.596	-0.096	0.104	0	0	0.13	-0.003	0	-1.387	99	1	-1.387	99	UUGAUCAUGAGUAAUGACAGGGA	|||||||	CACUCGAGGACCUCCUGUCCCU	miR-339	427572
ENST00000260408	ENSBTAG00000005481	ENSG00000137845	ENST00000260408.3	9913	bta-miR-6523a	3.66942	1.47927e-09	1.87245e-08	8mer-1a	1630	1637	-0.589	-0.016	-0.245	-0.098	0	0	0	0	0	0	0	0	0	-0.596	-0.11	0.117	0	0	0.172	-0.02	0	-1.385	99	1	-1.385	99	AAUUUUGUACAUGAAACCCCAGA	|||||||	GGGACGAGUUUCAAUGGGGUCU	miR-6523a	431514
ENST00000260443	ENSBTAG00000001342	ENSG00000137876	ENST00000260443.4	9913	bta-miR-22-5p	1.89757	7.03912e-08	6.63885e-07	8mer-1a	494	501	-0.589	-0.016	-0.23	-0.098	-0.018	0	0	0	0.012	0	0	0	0	-0.596	-0.097	-0.018	0	0	0.133	0.162	0	-1.355	99	1	-1.355	99	UUUAUUAGCAUCUUAGAAGAACA	|||||||	AUUUCGAACGGUGACUUCUUGA	miR-22-5p	431633
ENST00000260443	ENSBTAG00000001342	ENSG00000137876	ENST00000260443.4	9913	bta-miR-487a	2.74456	0.0152936	0.0463681	8mer-1a	420	427	-0.589	-0.008	-0.204	-0.098	-0.018	0	0	0	0.012	0	0	0	0	-0.596	-0.088	-0.018	0	0	0.071	0.204	0	-1.332	99	1	-1.332	99	AGGAACUAACAAUCUGUAUGAUA	|||||||	UGACCUACAGGGACAUACUAA	miR-487a	431703
ENST00000260665	ENSBTAG00000016368	ENSG00000138095	ENST00000260665.7	9913	bta-miR-212	-1.88446	0.000918361	0.00420697	8mer-1a	1169	1176	-0.589	-0.024	-0.178	-0.098	-0.018	0	0	0	0.012	0	0	0	0	-0.596	-0.074	0.174	-0.236	0	0.143	0.006	0	-1.478	99	1	-1.478	99	GGUUGACAGAGGGAAGCCAAGGA	|||||||	UCAUUCGUCAGAUCUCGGUUCCA	miR-212	435471
ENST00000260746	ENSBTAG00000004318	ENSG00000138175	ENST00000260746.5	9913	bta-miR-503-5p	12.5183	8.38767e-06	6.20688e-05	8mer-1a	932	939	-0.589	-0.016	-0.128	-0.098	0	0	0	0	0	0.015	0	0	0	-0.596	-0.071	-0.008	0	0	0.054	0.007	0	-1.43	99	1	-1.43	99	AUGAUCACAAUAGGCCGCUGCUA	|||||||	GUCAUGACAAGGGCGACGAU	miR-503-5p/6519	436331
ENST00000260746	ENSBTAG00000004318	ENSG00000138175	ENST00000260746.5	9913	bta-miR-484	1.51868	7.56334e-11	1.25447e-09	8mer-1a	2160	2167	-0.589	-0.016	-0.1	-0.098	0	0	0	0	0.012	0	0	0	0	-0.596	-0.098	-0.008	0	0	0.153	-0.003	0	-1.343	99	1	-1.343	99	CAGGGUAGAUGAGAGGAGCCUGA	|||||||	UAGCCCUCCCCUGACUCGGACU	miR-484	436298
ENST00000261038	ENSBTAG00000005071	ENSG00000138463	ENST00000261038.5	9913	bta-miR-378d	1.70441	0.00108896	0.00489526	8mer-1a	1215	1222	-0.589	-0.024	-0.263	-0.098	0	-0.021	0	0	0	0	0	0	0	-0.596	-0.121	0.079	0	0	0.064	0.118	0	-1.451	99	1	-1.451	99	AAAUAAUCUCUCAAAAAGUCCAA	|||||||	CCAGAAGACUGAGGUUCAGGUC	miR-378d	440416
ENST00000261192	ENSBTAG00000013825	ENSG00000060982	ENST00000261192.7	9913	bta-miR-339a	-1.69062	5.84635e-18	3.51512e-16	8mer-1a	3270	3277	-0.589	-0.016	-0.214	-0.098	0	0	0	0	0.012	0	0	0	0	-0.596	-0.056	0.06	0	0	0.13	-0.003	0	-1.37	99	1	-1.37	99	GUGCACUAAAGCUUAGACAGGGA	|||||||	CACUCGAGGACCUCCUGUCCCU	miR-339	445197
ENST00000261192	ENSBTAG00000013825	ENSG00000060982	ENST00000261192.7	9913	bta-miR-2389	3.49404	0.0135318	0.0433919	8mer-1a	486	493	-0.589	-0.016	-0.123	-0.098	0	0	0.06	0	0.012	0	0	0	0	-0.596	-0.065	0.06	-0.118	0	0.101	-0.029	0	-1.401	99	1	-1.401	99	UACAUUUCUUUCAAGGUCCCCUA	|||||||	GAGGCUGAGGGCUCAGGGGAG	miR-2389	445114
ENST00000261226	ENSBTAG00000014375	ENSG00000057704	ENST00000261226.4	9913	bta-miR-2339	3.23915	7.55696e-12	1.72522e-10	8mer-1a	2448	2455	-0.589	-0.024	-0.272	-0.098	0	0	0	0.022	0	0	0	0	0	-0.596	-0.066	0.079	0	0	0.139	0.057	0	-1.348	99	1	-1.348	99	UUAAGAAUUCUUAUUUCCAGUGA	|||||||	UCGAGACGAUCCAGGUCACU	miR-2339	447147
ENST00000261233	ENSBTAG00000007636	ENSG00000090376	ENST00000261233.4	9913	bta-miR-504	-1.50797	0.00316765	0.0128037	8mer-1a	2011	2018	-0.589	-0.024	-0.195	-0.098	-0.018	0	0	0	0	0.015	0	0	0	-0.596	-0.11	0.092	0	0	0.097	-0.003	0	-1.429	99	1	-1.429	99	GAAAUCAUCAGAAAUCAGGGUCA	|||||||	CUGUCUCACGUCUGGUCCCAGA	miR-504	448005
ENST00000261233	ENSBTAG00000007636	ENSG00000090376	ENST00000261233.4	9913	bta-miR-2285bf	1.60537	8.9303e-05	0.000543731	8mer-1a	4704	4711	-0.589	-0.016	-0.167	-0.098	-0.018	0	0	0	0	0.015	0	0	0	-0.596	-0.072	0.092	0	0	0.109	0.182	0	-1.158	99	1	-1.158	99	CAGACCACAGAAUAGCGUGUUUA	|||||||	GUUUUUCAAACAAGCACAAAA	miR-2285bf	447733
ENST00000261263	ENSBTAG00000019370	ENSG00000080371	ENST00000261263.3	9913	bta-miR-381	1.53779	0.0157056	0.0469218	8mer-1a	1294	1301	-0.589	-0.008	-0.257	-0.098	0	0	0	0	0	0.015	0	0	0	-0.596	-0.092	-0.013	0	0	0.167	0.22	0	-1.251	99	1	-1.251	99	UUAUAAAAUUAUAUUCUUGUAUA	|||||||	UGUCUCUCGAACGGGAACAUAU	miR-381	450228
ENST00000261263	ENSBTAG00000019370	ENSG00000080371	ENST00000261263.3	9913	bta-miR-503-3p	2.45956	0.0082917	0.0282859	8mer-1a	4154	4161	-0.589	-0.016	-0.217	-0.098	0	0	0.06	0	0	0	0	0	0	-0.596	-0.121	-0.013	0	0	0.048	0.211	0	-1.331	99	1	-1.331	99	AUUUCUUCAUUAUCAAAUACUCA	|||||||	GGCCCGUCGUCUUUGUUAUGAGG	miR-496/503-3p	450281
ENST00000261263	ENSBTAG00000019370	ENSG00000080371	ENST00000261263.3	9913	bta-miR-12044	2.72013	5.83114e-07	5.19403e-06	8mer-1a	3124	3131	-0.589	-0.016	-0.287	-0.098	-0.018	0	0	0	0	0	0	0	0	-0.596	-0.12	-0.013	0	0	0.074	0.197	0	-1.466	99	1	-1.466	99	UACUUUAUUUCUUUUAAUCCAUA	|||||||	UCGUUAGUCUUCAUUAGGUAA	miR-12044	449932
ENST00000261263	ENSBTAG00000019370	ENSG00000080371	ENST00000261263.3	9913	bta-miR-378c	1.71725	2.80565e-11	4.99821e-10	8mer-1a	2097	2104	-0.589	-0.032	-0.239	-0.098	-0.018	0	0	0	0	0	0	0	0	-0.596	-0.099	-0.013	0	0	0.093	0.058	0	-1.533	99	1	-1.533	99	AUAUUAAUGAUAUAAAGUCCAGA	||| |||||||	UGAAGACUGAGGUUCAGGUCA	miR-378/378c	450219
ENST00000261263	ENSBTAG00000019370	ENSG00000080371	ENST00000261263.3	9913	bta-miR-1271	-1.83256	1.08017e-09	1.44322e-08	8mer-1a	3073	3080	-0.589	-0.032	-0.27	-0.098	0	-0.021	0	0	0.012	0	0	0	0	-0.596	-0.082	-0.013	0	0	0.123	0.06	0	-1.506	99	1	-1.506	99	GGCAAAUUAUGCAUUGUGCCAAA	||| |||||||	ACUCAUGAAUGAUC--CACGGUUC	miR-96/1271	450345
ENST00000261263	ENSBTAG00000019370	ENSG00000080371	ENST00000261263.3	9913	bta-miR-381	1.53779	0.0157056	0.0469218	8mer-1a	2854	2861	-0.589	-0.008	-0.237	-0.098	0	0	0	0	0	0.015	0	0	0	-0.596	-0.084	-0.013	0	0	0.167	0.22	0	-1.223	99	1	-1.223	99	AAAUCUUAAUAUUAGCUUGUAUA	|||||||	UGUCUCUCGAACGGGAACAUAU	miR-381	450229
ENST00000261263	ENSBTAG00000019370	ENSG00000080371	ENST00000261263.3	9913	bta-miR-199b	-1.51141	2.13555e-08	2.18554e-07	8mer-1a	1263	1270	-0.589	-0.056	-0.245	-0.098	0	-0.021	0	0	0	0	0	0	0	-0.596	-0.079	-0.013	0	0	0.125	0.061	-0.005	-1.516	99	1	-1.516	99	AUGUAGUUAUAGUGA--ACACUGGA	||||| |||||||	CUUGUCUAUCAGAUUUGUGACCC	miR-199-5p	450028
ENST00000261263	ENSBTAG00000019370	ENSG00000080371	ENST00000261263.3	9913	bta-miR-11989	-1.76118	0.0175435	0.0514539	8mer-1a	1506	1513	-0.589	-0.024	-0.158	-0.098	0	-0.021	0	0.022	0	0	0	0	0	-0.596	-0.08	-0.013	0	0	0.182	-0.024	0	-1.399	99	1	-1.399	99	GAUAAAAUGGAAUGGUCCCUGGA	|||||||	CGUGAUCCUCGAUGUAGGGACCC	miR-11989	449902
ENST00000261318	ENSBTAG00000047139	ENSG00000111412	ENST00000261318.3	9913	bta-miR-141	2.64374	9.02737e-22	6.2141e-20	8mer-1a	5391	5398	-0.589	-0.032	-0.259	-0.098	0	0	0	0	0	0.015	0	0	0	-0.596	-0.09	0.002	0	0	0.154	0.148	0	-1.345	99	1	-1.345	99	AGCUAUACCUUAAUA--CAGUGUUA	||| |||||||	GGUAGAAAUGGUCUGUCACAAU	miR-141/200a	452685
ENST00000261318	ENSBTAG00000047139	ENSG00000111412	ENST00000261318.3	9913	bta-miR-1343-3p	-2.93366	9.88383e-16	3.65702e-14	8mer-1a	1461	1468	-0.589	-0.016	-0.208	-0.098	0	-0.021	0	0	0	0.015	0	0	0	-0.596	-0.074	0.002	0	0	0.205	-0.024	0	-1.404	99	1	-1.404	99	GUUUUAAUGUUAGAUCCCAGGAA	|||||||	CUCUCACGCCCGGGGUCCUC	miR-1343-3p	452645
ENST00000261318	ENSBTAG00000047139	ENSG00000111412	ENST00000261318.3	9913	bta-miR-148b	-1.5312	1.83325e-14	6.29852e-13	8mer-1a	3392	3399	-0.589	-0.016	-0.207	-0.098	0	0	0	0.022	0	0	0	0	0	-0.596	-0.066	0.002	0	0	0.119	0.06	0	-1.369	99	1	-1.369	99	GGCUACUGUAAGUAAUGCACUGA	|||||||	UGUUUCAAGACACUACGUGACU	miR-148/152	452707
ENST00000261318	ENSBTAG00000047139	ENSG00000111412	ENST00000261318.3	9913	bta-miR-2285bf	1.60537	8.9303e-05	0.000543731	8mer-1a	1294	1301	-0.589	-0.024	-0.109	-0.098	-0.018	0	0	0	0	0.015	0	0	0	-0.596	-0.085	0.002	0	0	0.109	0.182	0	-1.211	99	1	-1.211	99	ACAGCCCGCUUUCAGCGUGUUUA	|||||||	GUUUUUCAAACAAGCACAAAA	miR-2285bf	452862
ENST00000261318	ENSBTAG00000047139	ENSG00000111412	ENST00000261318.3	9913	bta-miR-1271	-1.83256	1.08017e-09	1.44322e-08	8mer-1a	5058	5065	-0.589	-0.016	-0.192	-0.098	0	-0.021	0	0	0.012	0	0	0	0	-0.596	-0.083	0.002	0	0	0.123	0.06	0	-1.398	99	1	-1.398	99	AAAAUUCUGAUUUUUGUGCCAAA	|||||||	ACUCAUGAAUGAUCCACGGUUC	miR-96/1271	453383
ENST00000261318	ENSBTAG00000047139	ENSG00000111412	ENST00000261318.3	9913	bta-miR-21-3p	3.64727	1.08059e-50	2.59883e-48	8mer-1a	4636	4643	-0.589	-0.016	-0.105	-0.098	-0.018	0	0	0	0	0.015	0	0	0	-0.596	-0.08	0.002	-0.236	0	0.184	0.061	0	-1.476	99	1	-1.476	99	CGACUCGAUUCACCUCUGCUGUA	|||||||	UCUGUCGGGUAGCUGACGACAA	miR-21-3p	452764
ENST00000261318	ENSBTAG00000047139	ENSG00000111412	ENST00000261318.3	9913	bta-miR-1260b	-1.96354	0.0108483	0.0364896	8mer-1a	339	346	-0.589	-0.032	-0.198	-0.098	-0.018	0	0	0	0.012	0	0	0	0	-0.596	-0.062	0.002	0	0	0.16	-0.03	0	-1.449	99	1	-1.449	99	GGACUUCUUUGGAGU-GGUGGGAA	||| |||||||	ACCACCGUCACCACCCUA	miR-1260	452619
ENST00000261332	ENSBTAG00000010255	ENSG00000172466	ENST00000261332.6	9913	bta-miR-2457	2.32818	0.00618142	0.0232286	8mer-1a	2241	2248	-0.589	0.016	-0.214	-0.098	0	0	0	0	0.012	0	0	0	0	-0.596	-0.095	0.055	0	0	0.092	0.06	0	-1.357	99	1	-1.357	99	GAAAAAAGUAUUAGAGUUGGCAA	|||||||	UCGCGCCGAGACGUCAACCGUU	miR-2457	454000
ENST00000261332	ENSBTAG00000010255	ENSG00000172466	ENST00000261332.6	9913	bta-miR-11997	2.50985	0.0290244	0.0762882	8mer-1a	2926	2933	-0.589	-0.024	-0.273	-0.098	-0.018	0	0	0	0	0.015	0	0	0	-0.596	-0.083	0.055	0	0	0.095	0.067	0	-1.449	99	1	-1.449	99	AUGAUGGCUAUUAAACCUUGGUA	|||||||	AGAGCCGGGUGUGGGAACCAA	miR-11997	453753
ENST00000261401	ENSBTAG00000007993	ENSG00000110880	ENST00000261401.3	9913	bta-miR-1343-3p	-2.93366	9.88383e-16	3.65702e-14	8mer-1a	3559	3566	-0.589	-0.016	-0.249	-0.098	0	-0.021	0	0	0	0.015	0	0	0	-0.596	-0.079	0.078	0	0	0.205	-0.024	0	-1.374	99	1	-1.374	99	AUAAAUGUCUUAAUUCCCAGGAA	|||||||	CUCUCACGCCCGGGGUCCUC	miR-1343-3p	457007
ENST00000261401	ENSBTAG00000007993	ENSG00000110880	ENST00000261401.3	9913	bta-miR-2285bf	1.60537	8.9303e-05	0.000543731	8mer-1a	2293	2300	-0.589	-0.024	-0.118	-0.098	-0.018	0	0	0	0	0.015	0	0	0	-0.596	-0.025	0.078	0	0	0.109	0.182	0	-1.084	99	1	-1.084	99	UUACAAAACGGUGUCCGUGUUUA	|||||||	GUUUUUCAAACAAGCACAAAA	miR-2285bf	457159
ENST00000261402	ENSBTAG00000010457	ENSG00000074590	ENST00000261402.2	9913	bta-miR-10167-3p	1.91957	4.4207e-05	0.000279784	8mer-1a	3303	3310	-0.589	-0.016	-0.25	-0.098	0	-0.021	0	0	0	0	0	0	0	-0.596	-0.075	0.109	0	0	0.143	-0.026	0	-1.419	99	1	-1.419	99	AAAAAAAGCUGGAUAACCACCCA	|||||||	GACUGGGCGGGGCUGGUGGGC	miR-10167-3p	457487
ENST00000261425	ENSBTAG00000006044	ENSG00000109790	ENST00000261425.3	9913	bta-miR-378c	1.71725	2.80565e-11	4.99821e-10	8mer-1a	2899	2906	-0.589	0	-0.263	-0.098	-0.018	0	0	0	0	0	0	0	0	-0.596	-0.127	0.115	0	0	0.093	0.058	0	-1.425	99	1	-1.425	99	AAGCAUAAAAUAGAAAGUCCAGA	|||||||	UGAAGACUGAGGUUCAGGUCA	miR-378/378c	458543
ENST00000261427	ENSBTAG00000020175	ENSG00000078140	ENST00000261427.5	9913	bta-miR-153	-2.23691	3.24523e-05	0.00021383	8mer-1a	2907	2914	-0.589	-0.008	-0.271	-0.098	0	0	0	0	0	0.015	0	0	0	-0.596	-0.054	0.001	0	0	0.086	0.132	0	-1.382	99	1	-1.382	99	UGAUAGUGCAUAAAACUAUGCAA	|||||||	CUAGUGAAAACACUGAUACGUU	miR-153	458782
ENST00000261427	ENSBTAG00000020175	ENSG00000078140	ENST00000261427.5	9913	bta-miR-12003	2.19332	0.028035	0.0740926	8mer-1a	1322	1329	-0.589	-0.016	-0.201	-0.098	-0.018	0	0	0	0	0.015	0	0	0	-0.596	-0.091	0.001	0	0	0.043	0.086	0	-1.464	99	1	-1.464	99	AUUAAAUAUUCAGGACCAAUGCA	|||||||	CUUGGAUACCGGUUGGGUUACGA	miR-12003	458724
ENST00000261427	ENSBTAG00000020175	ENSG00000078140	ENST00000261427.5	9913	bta-miR-2285bu	1.54015	0.00455695	0.0175351	8mer-1a	2378	2385	-0.589	-0.04	-0.177	-0.098	-0.018	0	0	0	0	0.015	0	0	0	-0.596	-0.081	0.001	0	0	0.062	0.058	0	-1.463	99	1	-1.463	99	AGAACAGUAAAAGUA----CAGGUCUA	|||||| |||||||	GGUUUUUCAAGUAAGUCCAGAA	miR-2285bu	458862
ENST00000261435	ENSBTAG00000000175	ENSG00000078177	ENST00000261435.6	9913	bta-miR-495	2.70908	0.000119181	0.000699098	8mer-1a	1258	1265	-0.589	0	-0.26	-0.098	-0.018	0	0	0	0.012	0	0	0	0	-0.596	-0.091	0.199	-0.118	0	0.218	0.235	0	-1.106	99	1	-1.106	99	UCCAUAAAAAUAUAUGUUUGUUA	|||||||||	UUCUUCACGUGGUACAAACAAA	miR-495	459391
ENST00000261438	ENSBTAG00000017488	ENSG00000109787	ENST00000261438.5	9913	bta-miR-365-3p	-1.51644	0.000285941	0.0015114	8mer-1a	2870	2877	-0.589	-0.016	-0.238	-0.098	0	0	0	0	0.012	0	0	0	0	-0.596	-0.076	0.05	0	0	0.067	0.06	0	-1.424	99	1	-1.424	99	ACCUAUGUCAUAAAUGGGCAUUA	|||||||	UAUUCCUAAAAAUCCCCGUAAU	miR-365-3p	459749
ENST00000261438	ENSBTAG00000017488	ENSG00000109787	ENST00000261438.5	9913	bta-miR-2285bf	1.60537	8.9303e-05	0.000543731	8mer-1a	1416	1423	-0.589	-0.024	-0.198	-0.098	-0.018	0	0	0	0	0.015	0	0	0	-0.596	-0.085	0.05	0	0	0.109	0.182	0	-1.252	99	1	-1.252	99	AAACUGAAAAUGACUCGUGUUUA	|||||||	GUUUUUCAAACAAGCACAAAA	miR-2285bf	459649
ENST00000261438	ENSBTAG00000017488	ENSG00000109787	ENST00000261438.5	9913	bta-miR-381	1.53779	0.0157056	0.0469218	8mer-1a	3472	3479	-0.589	-0.024	-0.269	-0.098	0	0	0	0	0	0.015	0	0	0	-0.596	-0.052	0.05	0	0	0.167	0.22	0	-1.176	99	1	-1.176	99	UACAGUACUUUAAUACUUGUAUA	|||||||	UGUCUCUCGAACGGGAACAUAU	miR-381	459766
ENST00000261438	ENSBTAG00000017488	ENSG00000109787	ENST00000261438.5	9913	bta-miR-2285bc	1.90961	2.47072e-05	0.000167382	8mer-1a	3138	3145	-0.589	-0.048	-0.238	-0.098	-0.018	0	0	0	0	0	0	0	0	-0.596	-0.089	0.05	0	0	0.173	0.215	0	-1.238	99	1	-1.238	99	AAUCUCAAAGGUCUA--AGGUUUUA	|||| |||||||	GGUUUUCCCAGUAAGUCCAAAAA	miR-2285bc	459638
ENST00000261520	ENSBTAG00000005328	ENSG00000128915	ENST00000261520.4	9913	bta-miR-328	-1.50233	0.000238261	0.00127337	8mer-1a	834	841	-0.589	-0.008	-0.222	-0.098	0	-0.021	0	0	0	0	0	0	0	-0.596	-0.092	0.145	0	0	0.102	-0.048	0	-1.427	99	1	-1.427	99	AGGUGAAUUUAGGAAAGGGCCAA	|||||||	UGCCUUCCCGUCUCUCCCGGUC	miR-328	464480
ENST00000261558	ENSBTAG00000013043	ENSG00000053770	ENST00000261558.3	9913	bta-miR-328	-1.50233	0.000238261	0.00127337	8mer-1a	3519	3526	-0.589	-0.016	-0.188	-0.098	0	-0.021	0	0	0	0	0	0	0	-0.596	-0.084	0.082	0	0	0.102	-0.048	0	-1.456	99	1	-1.456	99	UAACCUUUUAAAGCAAGGGCCAA	|||||||	UGCCUUCCCGUCUCUCCCGGUC	miR-328	467996
ENST00000261558	ENSBTAG00000013043	ENSG00000053770	ENST00000261558.3	9913	bta-miR-141	2.64374	9.02737e-22	6.2141e-20	8mer-1a	2743	2750	-0.589	-0.04	-0.309	-0.098	0	0	0	0	0	0.015	0	0	0	-0.596	-0.096	0.082	0	0	0.154	0.148	0	-1.329	99	1	-1.329	99	AAAAUUUUAAUGAAACAGUGUUA	|||| |||||||	GGUAGAAAUGGUCU-GUCACAAU	miR-141/200a	467611
ENST00000261558	ENSBTAG00000013043	ENSG00000053770	ENST00000261558.3	9913	bta-miR-1271	-1.83256	1.08017e-09	1.44322e-08	8mer-1a	2415	2422	-0.589	-0.032	-0.256	-0.098	0	-0.021	0	0	0.012	0	0	0	0	-0.596	-0.107	0.082	0	0	0.123	0.06	0	-1.422	99	1	-1.422	99	CUAAAUUCCCUUUUA--GUGCCAAA	||| |||||||	ACUCAUGAAUGAUCCACGGUUC	miR-96/1271	468399
ENST00000261593	ENSBTAG00000020160	ENSG00000134758	ENST00000261593.3	9913	bta-miR-15b	-1.67492	1.62349e-11	3.1236e-10	8mer-1a	1402	1409	-0.589	0	-0.26	-0.098	0	0	0	0.022	0	0	0	0	0	-0.596	-0.051	0.019	0	0	0.164	0.034	0	-1.355	99	1	-1.355	99	AUCUCAGAAGUAGUUUGCUGCUA	|||||||	ACAUUUGGUACUACACGACGAU	miR-15/16/195/424-5p/497	469549
ENST00000261593	ENSBTAG00000020160	ENSG00000134758	ENST00000261593.3	9913	bta-miR-424-5p	1.75241	7.19303e-05	0.00044357	8mer-1a	1402	1409	-0.589	-0.008	-0.26	-0.098	0	-0.021	0	0.022	0	0	0	0	0	-0.596	-0.051	0.019	0	0	0.164	0.034	0	-1.384	99	1	-1.384	99	AUCUCAGAAGUAGUUUGCUGCUA	|||||||	AGUUUUGUACUUAACGACGAC	miR-15/16/195/424-5p/497	469549
ENST00000261593	ENSBTAG00000020160	ENSG00000134758	ENST00000261593.3	9913	bta-miR-15a	1.89809	8.24381e-23	7.93055e-21	8mer-1a	1402	1409	-0.589	0	-0.26	-0.098	0	0	0	0.022	0	0	0	0	0	-0.596	-0.051	0.019	0	0	0.164	0.034	0	-1.355	99	1	-1.355	99	AUCUCAGAAGUAGUUUGCUGCUA	|||||||	UGUUUGGUAAUACACGACGAU	miR-15/16/195/424-5p/497	469549
ENST00000261636	ENSBTAG00000011883	ENSG00000120805	ENST00000261636.8	9913	bta-miR-15b	-1.67492	1.62349e-11	3.1236e-10	8mer-1a	1153	1160	-0.589	-0.008	-0.153	-0.098	0	0	0	0.022	0	0	0	0	0	-0.596	-0.101	-0.009	0	0	0.164	0.034	0	-1.334	99	1	-1.334	99	AAAAAUUAGACUUACUGCUGCUA	|||||||	ACAUUUGGUACUACACGACGAU	miR-15/16/195/424-5p/497	470696
ENST00000261636	ENSBTAG00000011883	ENSG00000120805	ENST00000261636.8	9913	bta-miR-15a	1.89809	8.24381e-23	7.93055e-21	8mer-1a	1153	1160	-0.589	-0.016	-0.153	-0.098	0	0	0	0.022	0	0	0	0	0	-0.596	-0.101	-0.009	0	0	0.164	0.034	0	-1.342	99	1	-1.342	99	AAAAAUUAGACUUACUGCUGCUA	|||||||	UGUUUGGUAAUACACGACGAU	miR-15/16/195/424-5p/497	470696
ENST00000261636	ENSBTAG00000011883	ENSG00000120805	ENST00000261636.8	9913	bta-miR-424-5p	1.75241	7.19303e-05	0.00044357	8mer-1a	1153	1160	-0.589	-0.016	-0.153	-0.098	0	-0.021	0	0.022	0	0	0	0	0	-0.596	-0.101	-0.009	0	0	0.164	0.034	0	-1.363	99	1	-1.363	99	AAAAAUUAGACUUACUGCUGCUA	|||||||	AGUUUUGUACUUAACGACGAC	miR-15/16/195/424-5p/497	470696
ENST00000261647	ENSBTAG00000013270	ENSG00000011295	ENST00000261647.5	9913	bta-miR-15a	1.89809	8.24381e-23	7.93055e-21	8mer-1a	284	291	-0.589	-0.04	-0.228	-0.098	0	0	0	0.022	0	0	0	0	0	-0.596	-0.06	0.054	0	0	0.164	0.034	0	-1.337	99	1	-1.337	99	UUUGGUUCAUUGAUUUGCUGCUA	|||| |||||||	UGUUUGGUAAUAC-ACGACGAU	miR-15/16/195/424-5p/497	471259
ENST00000261647	ENSBTAG00000013270	ENSG00000011295	ENST00000261647.5	9913	bta-miR-15b	-1.67492	1.62349e-11	3.1236e-10	8mer-1a	284	291	-0.589	-0.032	-0.228	-0.098	0	0	0	0.022	0	0	0	0	0	-0.596	-0.06	0.054	0	0	0.164	0.034	0	-1.329	99	1	-1.329	99	UUUGGUUCAUUGAUUUGCUGCUA	||| |||||||	ACAUUUGGUACUAC-ACGACGAU	miR-15/16/195/424-5p/497	471259
ENST00000261647	ENSBTAG00000013270	ENSG00000011295	ENST00000261647.5	9913	bta-miR-424-5p	1.75241	7.19303e-05	0.00044357	8mer-1a	284	291	-0.589	-0.032	-0.228	-0.098	0	-0.021	0	0.022	0	0	0	0	0	-0.596	-0.06	0.054	0	0	0.164	0.034	0	-1.35	99	1	-1.35	99	UUUGGUUCAUUGAUUUGCUGCUA	||| |||||||	AGUUUUGUACUUA-ACGACGAC	miR-15/16/195/424-5p/497	471259
ENST00000261653	ENSBTAG00000007988	ENSG00000111450	ENST00000261653.6	9913	bta-miR-141	2.64374	9.02737e-22	6.2141e-20	8mer-1a	312	319	-0.589	-0.032	-0.314	-0.098	0	0	0	0	0	0.015	0	0	0	-0.596	-0.071	0.033	0	0	0.154	0.148	0	-1.35	99	1	-1.35	99	UUUUUUAAUAUAUUUCAGUGUUA	|||| |||||||	GGUAGAAAUGGUCU---GUCACAAU	miR-141/200a	471516
ENST00000261681	ENSBTAG00000011767	ENSG00000072415	ENST00000261681.4	9913	bta-miR-296-3p	-1.77794	0.000125563	0.000726047	8mer-1a	1935	1942	-0.589	-0.016	-0.23	-0.098	0	0	0.06	0	0	0.015	0	0	0	-0.596	-0.115	0.111	0	0	0.06	0.067	0	-1.331	99	1	-1.331	99	ACUGACAACUGUUUUCAACCCUA	|||||||	CCUUUCGGAGGCGGGUUGGGAG	miR-296-3p	473122
ENST00000261681	ENSBTAG00000011767	ENSG00000072415	ENST00000261681.4	9913	bta-miR-760-3p	2.33229	1.03636e-05	7.33074e-05	8mer-1a	246	253	-0.589	-0.008	-0.229	-0.098	0	-0.021	0	0	0	0.015	0	0	0	-0.596	-0.076	0.111	-0.118	0	0.159	-0.003	0	-1.453	99	1	-1.453	99	AAUGGAAGUUUUCAACAGAGCCA	|||||||	AGGGGUGUCUGGGUCUCGGC	miR-760-3p/1842	473258
ENST00000261681	ENSBTAG00000011767	ENSG00000072415	ENST00000261681.4	9913	bta-miR-1842	1.82338	0.000168279	0.000930368	8mer-1a	246	253	-0.589	-0.008	-0.229	-0.098	0	0	0	0	0	0.015	0	0	0	-0.596	-0.076	0.111	-0.118	0	0.159	-0.003	0	-1.432	99	1	-1.432	99	AAUGGAAGUUUUCAACAGAGCCA	|||||||	ACUCGGCUGGAGUGUCUCGGU	miR-760-3p/1842	473258
ENST00000261681	ENSBTAG00000011767	ENSG00000072415	ENST00000261681.4	9913	bta-miR-2285bf	1.60537	8.9303e-05	0.000543731	8mer-1a	359	366	-0.589	-0.008	-0.129	-0.098	-0.018	0	0	0	0	0.015	0	0	0	-0.596	-0.08	0.111	0	0	0.109	0.182	0	-1.101	99	1	-1.101	99	AUAUACACAAUGGUCCGUGUUUA	|||||||	GUUUUUCAAACAAGCACAAAA	miR-2285bf	473060
ENST00000261721	ENSBTAG00000021341	ENSG00000064726	ENST00000261721.4	9913	bta-miR-381	1.53779	0.0157056	0.0469218	8mer-1a	294	301	-0.589	-0.056	-0.251	-0.098	0	0	0	0	0	0.015	0	0	0	-0.596	-0.079	0.082	0	0	0.167	0.22	0	-1.185	99	1	-1.185	99	CUGUUUCAGCUUUAUCUUGUAUA	||||| |||||||	UGUCUCUCGAACGGGAACAUAU	miR-381	475447
ENST00000261783	ENSBTAG00000001945	ENSG00000081181	ENST00000261783.3	9913	bta-miR-11997	2.50985	0.0290244	0.0762882	8mer-1a	260	267	-0.589	0.008	-0.266	-0.098	-0.018	0	0	0	0	0.015	0	0	0	-0.596	-0.089	0.035	0	0	0.095	0.067	0	-1.436	99	1	-1.436	99	AAAUGACAUUUAUUACCUUGGUA	|||||||	AGAGCCGGGUGUGGGAACCAA	miR-11997	477831
ENST00000261861	ENSBTAG00000012681	ENSG00000103647	ENST00000261861.5	9913	bta-miR-503-5p	12.5183	8.38767e-06	6.20688e-05	8mer-1a	1687	1694	-0.589	0	0.015	-0.098	0	0	0	0	0	0.015	0	0	0	-0.596	-0.05	0.074	0	0	0.054	0.007	0	-1.168	99	1	-1.168	99	UCACCCCCCAGACCCCGCUGCUA	|||||||||	GUCAUGACAAGGGCGACGAU	miR-503-5p/6519	481144
ENST00000261867	ENSBTAG00000021019	ENSG00000104154	ENST00000261867.4	9913	bta-miR-6119-3p	-1.56237	0.00014356	0.000811213	8mer-1a	1698	1705	-0.589	-0.048	-0.254	-0.098	0	0	0.06	0.022	0	0	0	0	0	-0.596	-0.099	0.069	0	0	0.142	0.23	0	-1.161	99	1	-1.161	99	AUCUAUUUAAAAUAAUGAUUUGA	||||| |||||||	AACCUCUCAUUUUUU-ACUAAACG	miR-6119-3p	481729
ENST00000261868	ENSBTAG00000000359	ENSG00000104131	ENST00000261868.5	9913	bta-miR-30b-3p	-2.5959	0.0261168	0.0701798	8mer-1a	947	954	-0.589	-0.016	-0.211	-0.098	0	-0.021	0	0	0	0.015	0	0	0	-0.596	-0.08	0.023	0	0	0.222	-0.024	0	-1.375	99	1	-1.375	99	UUAAAUUUUGUGUUACCUCCCAA	|||||||	UUCAUUUGUAGGUGGAGGGUC	miR-30-3p	481848
ENST00000261881	ENSBTAG00000000372	ENSG00000075131	ENST00000261881.4	9913	bta-miR-95	-1.56703	0.00254009	0.0106242	8mer-1a	244	251	-0.589	-0.016	-0.174	-0.098	0	0	0	0	0	0.015	0	0	0	-0.596	-0.1	0.038	0	0	-0.148	0.091	0	-1.577	99	1	-1.577	99	UUUGCUGCUUGUGUUCCGUUGAA	|||||||	ACGAGUUAUUUAUGGGCAACUU	miR-95	482977
ENST00000261900	ENSBTAG00000005861	ENSG00000129315	ENST00000261900.3	9913	bta-miR-2284d	-2.98803	0.025278	0.0686932	8mer-1a	3332	3339	-0.589	-0.016	-0.224	-0.098	-0.018	0	0	0	0	0	0	0	0	-0.596	-0.117	0.117	-0.118	0	0.222	0.302	0	-1.135	99	1	-1.135	99	CUUGGGAACUGAUUUAACUUUUA	|||||||	CUUUUUGGGAUUGCUUGAAAAA	miR-2284ab/2284c/2284d/2284j/2284k/2284m/2284n/2284v	485281
ENST00000261900	ENSBTAG00000005861	ENSG00000129315	ENST00000261900.3	9913	bta-miR-2284v	-2.91807	2.78187e-12	7.04251e-11	8mer-1a	3332	3339	-0.589	-0.008	-0.224	-0.098	-0.018	0	0	0	0	0	0	0	0	-0.596	-0.117	0.117	-0.118	0	0.222	0.302	0	-1.127	99	1	-1.127	99	CUUGGGAACUGAUUUAACUUUUA	|||||||	UUUGGGGUUUGCUUGAAAAA	miR-2284ab/2284c/2284d/2284j/2284k/2284m/2284n/2284v	485281
ENST00000261900	ENSBTAG00000005861	ENSG00000129315	ENST00000261900.3	9913	bta-miR-2284j	2.38148	1.02463e-05	7.33074e-05	8mer-1a	3332	3339	-0.589	-0.04	-0.224	-0.098	0	0	0.06	0	0	0	0	0	0	-0.596	-0.117	0.117	-0.118	0	0.222	0.302	0	-1.081	99	1	-1.081	99	CUUGGGAACUGAUUUAACUUUUA	|||| |||||||	UUUUGGACUUGCUUGAAAAG	miR-2284ab/2284c/2284d/2284j/2284k/2284m/2284n/2284v	485281
ENST00000261973	ENSBTAG00000017177	ENSG00000119707	ENST00000261973.7	9913	bta-miR-1343-3p	-2.93366	9.88383e-16	3.65702e-14	8mer-1a	3327	3334	-0.589	-0.016	-0.242	-0.098	0	-0.021	0	0	0	0.015	0	0	0	-0.596	-0.096	0.131	-0.118	0	0.205	-0.024	0	-1.449	99	1	-1.449	99	GGAAAUGUUUUUAAACCCAGGAA	|||||||	CUCUCACGCCCGGGGUCCUC	miR-1343-3p	488052
ENST00000262041	ENSBTAG00000003238	ENSG00000106511	ENST00000262041.5	9913	bta-miR-15b	-1.67492	1.62349e-11	3.1236e-10	8mer-1a	791	798	-0.589	-0.016	-0.19	-0.098	0	0	0	0.022	0	0	0	0	0	-0.596	-0.095	0.038	0	0	0.164	0.034	0	-1.326	99	1	-1.326	99	GCAUUUUCUAUCAACUGCUGCUA	|||||||	ACAUUUGGUACUACACGACGAU	miR-15/16/195/424-5p/497	491751
ENST00000262065	ENSBTAG00000000205	ENSG00000108960	ENST00000262065.3	9913	bta-miR-32	1.51471	1.74321e-08	1.82279e-07	8mer-1a	345	352	-0.589	-0.04	-0.209	-0.098	0	0	0	0	0.012	0	0	0	0	-0.596	-0.096	0.013	0	0	0.109	0.141	0	-1.353	99	1	-1.353	99	AGAUUGUAAAAGUCA-GUGCAAUA	||||| |||||||	UACGUUGAAUCAGUACACGUUAU	miR-25/32/92	493468
ENST00000262093	ENSBTAG00000006393	ENSG00000066926	ENST00000262093.5	9913	bta-miR-1388-3p	1.92026	1.11832e-09	1.45382e-08	8mer-1a	3716	3723	-0.589	0	-0.178	-0.098	-0.018	0	0	0	0	0.015	0	0	0	-0.596	-0.05	0.068	-0.118	0	0.169	0.054	0	-1.341	99	1	-1.341	99	AAAUAAUCAUUUUACCCUGAGAA	|||||||	ACGCCCGACUGUUUGGACUCUA	miR-1388-3p	494100
ENST00000262096	ENSBTAG00000044194	ENSG00000104219	ENST00000262096.8	9913	bta-miR-487a	2.74456	0.0152936	0.0463681	8mer-1a	648	655	-0.589	-0.032	-0.202	-0.098	-0.018	0	0	0	0.012	0	0	0	0	-0.596	-0.103	0.044	0	0	0.071	0.204	0	-1.307	99	1	-1.307	99	CCUGCUGGAAAAGAA-GUAUGAUA	||||| |||||||	UGACCUACAGGGACAUACUAA	miR-487a	495605
ENST00000262158	ENSBTAG00000012441	ENSG00000101665	ENST00000262158.2	9913	bta-miR-424-5p	1.75241	7.19303e-05	0.00044357	8mer-1a	53	60	-0.589	-0.032	-0.185	-0.098	0	-0.021	0	0.022	0	0	0	0	0	-0.596	-0.114	0.065	0	0	0.164	0.034	0	-1.35	99	1	-1.35	99	CAGUCCAAACUACUU-UGCUGCUA	|||| |||||||	AGUUUUGUACUUAACGACGAC	miR-15/16/195/424-5p/497	499446
ENST00000262158	ENSBTAG00000012441	ENSG00000101665	ENST00000262158.2	9913	bta-miR-15a	1.89809	8.24381e-23	7.93055e-21	8mer-1a	53	60	-0.589	-0.032	-0.185	-0.098	0	0	0	0.022	0	0	0	0	0	-0.596	-0.114	0.065	0	0	0.164	0.034	0	-1.329	99	1	-1.329	99	CAGUCCAAACUACUU--UGCUGCUA	||||| |||||||	UGUUUGGUAAUACACGACGAU	miR-15/16/195/424-5p/497	499446
ENST00000262193	ENSBTAG00000007685	ENSG00000008018	ENST00000262193.6	9913	bta-miR-11989	-1.76118	0.0175435	0.0514539	8mer-1a	248	255	-0.589	-0.016	-0.188	-0.098	0	-0.021	0	0.022	0	0	0	0	0	-0.596	-0.097	0.017	0	0	0.182	-0.024	0	-1.408	99	1	-1.408	99	UGCUAAGAUCUAUCAUCCCUGGA	|||||||	CGUGAUCCUCGAUGUAGGGACCC	miR-11989	501332
ENST00000262207	ENSBTAG00000004411	ENSG00000121005	ENST00000262207.4	9913	bta-miR-2457	2.32818	0.00618142	0.0232286	8mer-1a	1098	1105	-0.589	-0.024	-0.253	-0.098	0	0	0	0	0.012	0	0	0	0	-0.596	-0.097	0.083	0	0	0.092	0.06	0	-1.41	99	1	-1.41	99	UAGAAAUUAUCUUCAGUUGGCAA	|||||||	UCGCGCCGAGACGUCAACCGUU	miR-2457	501959
ENST00000262225	ENSBTAG00000039630	ENSG00000086598	ENST00000262225.3	9913	bta-miR-30b-3p	-2.5959	0.0261168	0.0701798	8mer-1a	217	224	-0.589	-0.032	-0.105	-0.098	0	-0.021	0	0	0	0.015	0	0	0	-0.596	-0.114	0.001	0	0	0.222	-0.024	0	-1.341	99	1	-1.341	99	CUCCAUUAUACAGGC-CCUCCCAA	||| |||||||	UUCAUUUGUAGGUGGAGGGUC	miR-30-3p	502750
ENST00000262244	ENSBTAG00000000804	ENSG00000120162	ENST00000262244.5	9913	bta-miR-424-5p	1.75241	7.19303e-05	0.00044357	8mer-1a	1616	1623	-0.589	-0.016	-0.17	-0.098	0	-0.021	0	0.022	0	0	0	0	0	-0.596	-0.11	0.007	0	0	0.164	0.034	0	-1.373	99	1	-1.373	99	CUCAUGGAAUUCAAAUGCUGCUA	|||||||	AGUUUUGUACUUAACGACGAC	miR-15/16/195/424-5p/497	504338
ENST00000262244	ENSBTAG00000000804	ENSG00000120162	ENST00000262244.5	9913	bta-miR-15a	1.89809	8.24381e-23	7.93055e-21	8mer-1a	1616	1623	-0.589	-0.024	-0.17	-0.098	0	0	0	0.022	0	0	0	0	0	-0.596	-0.11	0.007	0	0	0.164	0.034	0	-1.36	99	1	-1.36	99	CUCAUGGAAUUCAAAUGCUGCUA	|||||||	UGUUUGGUAAUACACGACGAU	miR-15/16/195/424-5p/497	504338
ENST00000262244	ENSBTAG00000000804	ENSG00000120162	ENST00000262244.5	9913	bta-miR-15b	-1.67492	1.62349e-11	3.1236e-10	8mer-1a	1616	1623	-0.589	-0.016	-0.17	-0.098	0	0	0	0.022	0	0	0	0	0	-0.596	-0.11	0.007	0	0	0.164	0.034	0	-1.352	99	1	-1.352	99	CUCAUGGAAUUCAAAUGCUGCUA	|||||||	ACAUUUGGUACUACACGACGAU	miR-15/16/195/424-5p/497	504338
ENST00000262244	ENSBTAG00000000804	ENSG00000120162	ENST00000262244.5	9913	bta-miR-1388-3p	1.92026	1.11832e-09	1.45382e-08	8mer-1a	2238	2245	-0.589	-0.04	-0.158	-0.098	-0.018	0	0	0	0	0.015	0	0	0	-0.596	-0.087	0.007	0	0	0.169	0.054	0	-1.341	99	1	-1.341	99	UUGGCUUGACUACAUCCUGAGAA	|||| |||||||	ACGCCCGACUGUUU--GGACUCUA	miR-1388-3p	504304
ENST00000262244	ENSBTAG00000000804	ENSG00000120162	ENST00000262244.5	9913	bta-miR-378c	1.71725	2.80565e-11	4.99821e-10	8mer-1a	2855	2862	-0.589	-0.008	-0.188	-0.098	-0.018	0	0	0	0	0	0	0	0	-0.596	-0.098	0.007	0	0	0.093	0.058	0	-1.437	99	1	-1.437	99	UUAAUGUUCCAAAGAAGUCCAGA	|||||||	UGAAGACUGAGGUUCAGGUCA	miR-378/378c	504615
ENST00000262244	ENSBTAG00000000804	ENSG00000120162	ENST00000262244.5	9913	bta-miR-2284w	-1.61939	1.25732e-05	8.76479e-05	8mer-1a	3640	3647	-0.589	-0.032	-0.233	-0.098	-0.018	0	0	0	0	0	0	0	0	-0.596	-0.128	0.007	0	0	0.118	0.206	0	-1.363	99	1	-1.363	99	UUAAGAAAGAUCCAAAAACUCUA	||||| |||||||	CUCUUUGGGCUUGUUUGAGAA	miR-2284w	504428
ENST00000262302	ENSBTAG00000016561	ENSG00000095906	ENST00000262302.9	9913	bta-miR-2285bf	1.60537	8.9303e-05	0.000543731	8mer-1a	308	315	-0.589	0	-0.056	-0.098	-0.018	0	0	0	0	0.015	0	0	0	-0.596	-0.042	0.027	0	0	0.109	0.182	0	-1.066	99	1	-1.066	99	AACGCAUCACACAGCCGUGUUUA	|||||||	GUUUUUCAAACAAGCACAAAA	miR-2285bf	506443
ENST00000262384	ENSBTAG00000019938	ENSG00000102921	ENST00000262384.3	9913	bta-miR-424-5p	1.75241	7.19303e-05	0.00044357	8mer-1a	203	210	-0.589	-0.048	-0.265	-0.098	0	-0.021	0	0.022	0	0	0	0	0	-0.596	-0.113	0.137	0	0	0.164	0.034	0	-1.373	99	1	-1.373	99	UAUAUAUAUACAUUA--UGCUGCUA	|||| |||||||	AGUUUUGUACUUAACGACGAC	miR-15/16/195/424-5p/497	510555
ENST00000262384	ENSBTAG00000019938	ENSG00000102921	ENST00000262384.3	9913	bta-miR-15b	-1.67492	1.62349e-11	3.1236e-10	8mer-1a	203	210	-0.589	-0.032	-0.265	-0.098	0	0	0	0.022	0	0	0	0	0	-0.596	-0.113	0.137	0	0	0.164	0.034	0	-1.336	99	1	-1.336	99	UAUAUAUAUACAUUA--UGCUGCUA	||| |||||||	ACAUUUGGUACUACACGACGAU	miR-15/16/195/424-5p/497	510555
ENST00000262384	ENSBTAG00000019938	ENSG00000102921	ENST00000262384.3	9913	bta-miR-15a	1.89809	8.24381e-23	7.93055e-21	8mer-1a	203	210	-0.589	-0.048	-0.265	-0.098	0	0	0	0.022	0	0	0	0	0	-0.596	-0.113	0.137	0	0	0.164	0.034	0	-1.352	99	1	-1.352	99	UAUAUAUAUACAUUA--UGCUGCUA	||||| |||||||	UGUUUGGUAAUACACGACGAU	miR-15/16/195/424-5p/497	510555
ENST00000262424	ENSBTAG00000021176	ENSG00000103196	ENST00000262424.5	9913	bta-miR-339a	-1.69062	5.84635e-18	3.51512e-16	8mer-1a	4631	4638	-0.589	-0.016	-0.188	-0.098	0	0	0	0	0.012	0	0	0	0	-0.596	-0.105	0.083	0	0	0.13	-0.003	0	-1.37	99	1	-1.37	99	UAUUUUAACCAAGAAGACAGGGA	|||||||	CACUCGAGGACCUCCUGUCCCU	miR-339	512941
ENST00000262426	ENSBTAG00000000009	ENSG00000103241	ENST00000262426.4	9913	bta-miR-2457	2.32818	0.00618142	0.0232286	8mer-1a	1049	1056	-0.589	-0.008	-0.238	-0.098	0	0	0	0	0.012	0	0	0	0	-0.596	-0.099	0.058	0	0	0.092	0.06	0	-1.406	99	1	-1.406	99	UAAUGGUGUAACUUUGUUGGCAA	|||||||	UCGCGCCGAGACGUCAACCGUU	miR-2457	513548
ENST00000262428	ENSBTAG00000016315	ENSG00000103187	ENST00000262428.4	9913	bta-miR-378c	1.71725	2.80565e-11	4.99821e-10	8mer-1a	756	763	-0.589	-0.008	-0.15	-0.098	-0.018	0	0	0	0	0	0	0	0	-0.596	-0.06	-0.048	0	0	0.093	0.058	0	-1.416	99	1	-1.416	99	GGGGGCAAAGGUCUAAGUCCAGA	|||||||	UGAAGACUGAGGUUCAGGUCA	miR-378/378c	513802
ENST00000262428	ENSBTAG00000016315	ENSG00000103187	ENST00000262428.4	9913	bta-miR-503-5p	12.5183	8.38767e-06	6.20688e-05	8mer-1a	400	407	-0.589	-0.032	-0.086	-0.098	0	0	0	0	0	0.015	0	0	0	-0.596	-0.045	-0.048	0	0	0.054	0.007	0	-1.418	99	1	-1.418	99	CUGGCACCUGGGUCACGCUGCUA	||| |||||||	GUCAUGACAAGG-GCGACGAU	miR-503-5p/6519	513827
ENST00000262455	ENSBTAG00000009804	ENSG00000023318	ENST00000262455.6	9913	bta-miR-34b	-2.01721	0.0257079	0.0694692	8mer-1a	2820	2827	-0.589	-0.032	-0.263	-0.098	-0.018	0	0	0	0	0.015	0	0	0	-0.596	-0.103	0.065	0	0	0.14	0	0	-1.479	99	1	-1.479	99	UGCAGAAAACACUAA---CACUGCCA	|||| |||||||	GUUAGUCGAUUAAUGUGACGGA	miR-34/449	516145
ENST00000262455	ENSBTAG00000009804	ENSG00000023318	ENST00000262455.6	9913	bta-miR-34c	-2.05952	3.46897e-06	2.82809e-05	8mer-1a	2820	2827	-0.589	-0.032	-0.263	-0.098	-0.018	0	0	0	0	0.015	0	0	0	-0.596	-0.103	0.065	0	0	0.14	0	0	-1.479	99	1	-1.479	99	UGCAGAAAACACUAA---CACUGCCA	|||| |||||||	GUUAGUCGAUUGAUGUGACGGA	miR-34/449	516145
ENST00000262455	ENSBTAG00000009804	ENSG00000023318	ENST00000262455.6	9913	bta-miR-449b	2.13975	0.0065144	0.0234662	8mer-1a	2820	2827	-0.589	-0.04	-0.263	-0.098	-0.018	0	0	0	0	0.015	0	0	0	-0.596	-0.103	0.065	0	0	0.14	0	0	-1.487	99	1	-1.487	99	UGCAGAAAACACUAACACUGCCA	|||| |||||||	CGGUCGAUUGUUAU-GUGACGGA	miR-34/449	516145
ENST00000262455	ENSBTAG00000009804	ENSG00000023318	ENST00000262455.6	9913	bta-miR-449a	1.61668	0.00358597	0.014255	8mer-1a	2820	2827	-0.589	-0.04	-0.263	-0.098	0	0	0	0	0	0.015	0	0	0	-0.596	-0.103	0.065	0	0	0.14	0	0	-1.469	99	1	-1.469	99	UGCAGAAAACACUAACACUGCCA	|||| |||||||	UGGUCGAUUGUUAU-GUGACGGU	miR-34/449	516145
ENST00000262457	ENSBTAG00000009806	ENSG00000119509	ENST00000262457.2	9913	bta-miR-22-5p	1.89757	7.03912e-08	6.63885e-07	8mer-1a	822	829	-0.589	-0.016	-0.202	-0.098	-0.018	0	0	0	0.012	0	0	0	0	-0.596	-0.097	0.153	-0.354	0	0.133	0.162	0	-1.51	99	1	-1.51	99	UGCAUUCCAGCUCUUGAAGAACA	|||||||	AUUUCGAACGGUGACUUCUUGA	miR-22-5p	516354
ENST00000262487	ENSBTAG00000017188	ENSG00000101230	ENST00000262487.4	9913	bta-miR-6523a	3.66942	1.47927e-09	1.87245e-08	8mer-1a	743	750	-0.589	-0.032	-0.167	-0.098	0	0	0	0	0	0	0	0	0	-0.596	-0.114	0.071	0	0	0.172	-0.02	0	-1.373	99	1	-1.373	99	UAAUUCUACUAAAAG--ACCCCAGA	|||| |||||||	GGGACGAGUUUCAAUGGGGUCU	miR-6523a	517770
ENST00000262493	ENSBTAG00000003794	ENSG00000087258	ENST00000262493.6	9913	bta-miR-7863	6.81419	0.000603414	0.00287369	8mer-1a	996	1003	-0.589	-0.04	-0.199	-0.098	-0.018	0	0	0	0	0.015	0	0	0	-0.596	-0.083	0.052	0	0	0.066	0.057	0	-1.433	99	1	-1.433	99	CACAGUUCUCAUGAU-CAGUCCAA	|||| |||||||	CGAGGAGUCCACUGUCAGGUA	miR-7863	517923
ENST00000262498	ENSBTAG00000013874	ENSG00000070761	ENST00000262498.3	9913	bta-miR-129	-1.69503	0.00828121	0.0282859	8mer-1a	73	80	-0.589	-0.016	-0.207	-0.098	0	-0.021	0	0	0.012	0	0	0	0	-0.596	-0.122	-0.003	0	0	0.229	0.24	0	-1.171	99	1	-1.171	99	UAUCUGGAGGACAAUGCAAAAAA	|||||||	UCGUUCGGGUCUGGCGUUUUUC	miR-129-5p	518747
ENST00000262498	ENSBTAG00000013874	ENSG00000070761	ENST00000262498.3	9913	bta-miR-129-5p	-1.69506	0.00812844	0.0281279	8mer-1a	73	80	-0.589	-0.016	-0.207	-0.098	0	-0.021	0	0	0.012	0	0	0	0	-0.596	-0.122	-0.003	0	0	0.229	0.24	0	-1.171	99	1	-1.171	99	UAUCUGGAGGACAAUGCAAAAAA	|||||||	UCGUUCGGGUCUGGCGUUUUUC	miR-129-5p	518747
ENST00000262551	ENSBTAG00000011824	ENSG00000106809	ENST00000262551.4	9913	bta-miR-10167-3p	1.91957	4.4207e-05	0.000279784	8mer-1a	910	917	-0.589	-0.016	-0.148	-0.098	0	-0.021	0	0	0	0	0	0	0	-0.596	-0.132	0.037	0	0	0.143	-0.026	0	-1.446	99	1	-1.446	99	CACACCACCUUCCCAACCACCCA	|||||||	GACUGGGCGGGGCUGGUGGGC	miR-10167-3p	520234
ENST00000262593	ENSBTAG00000047975	ENSG00000101134	ENST00000262593.5	9913	bta-miR-424-3p	5.6087	5.4059e-16	2.16687e-14	8mer-1a	598	605	-0.589	0	-0.255	-0.098	0	-0.021	0	0	0	0	0	0	0	-0.596	-0.129	0.038	0	0	-0.006	0.243	0	-1.413	99	1	-1.413	99	AUGUACCUUCCAAAAACGUUUUA	|||||||	UAUCGUCGCGGAGUGCAAAAC	miR-424-3p	520791
ENST00000262644	ENSBTAG00000015637	ENSG00000104331	ENST00000262644.4	9913	bta-miR-495	2.70908	0.000119181	0.000699098	8mer-1a	332	339	-0.589	-0.016	-0.222	-0.098	-0.018	0	0	0	0.012	0	0	0	0	-0.596	-0.089	0.054	0	0	0.218	0.235	0	-1.109	99	1	-1.109	99	UAUCAUGAAUCUUCAGUUUGUUA	|||||||	UUCUUCACGUGGUACAAACAAA	miR-495	522532
ENST00000262644	ENSBTAG00000015637	ENSG00000104331	ENST00000262644.4	9913	bta-miR-2389	3.49404	0.0135318	0.0433919	8mer-1a	5069	5076	-0.589	-0.032	-0.146	-0.098	0	0	0.06	0	0.012	0	0	0	0	-0.596	-0.113	0.054	0	0	0.101	-0.029	0	-1.376	99	1	-1.376	99	CCCUGCCUCACCCAUGUCCCCUA	||| |||||||	GAGGCUGAGGGCU--CAGGGGAG	miR-2389	522349
ENST00000262646	ENSBTAG00000000948	ENSG00000104388	ENST00000262646.7	9913	bta-miR-2284d	-2.98803	0.025278	0.0686932	8mer-1a	2196	2203	-0.589	-0.008	-0.248	-0.098	-0.018	0	0	0	0	0	0	0	0	-0.596	-0.111	-0.001	0	0	0.222	0.302	0	-1.145	99	1	-1.145	99	AUCGCUAAAAAAUAUAACUUUUA	|||||||	CUUUUUGGGAUUGCUUGAAAAA	miR-2284ab/2284c/2284d/2284j/2284k/2284m/2284n/2284v	522807
ENST00000262646	ENSBTAG00000000948	ENSG00000104388	ENST00000262646.7	9913	bta-miR-381	1.53779	0.0157056	0.0469218	8mer-1a	131	138	-0.589	-0.016	-0.249	-0.098	0	0	0	0	0	0.015	0	0	0	-0.596	-0.102	-0.001	0	0	0.167	0.22	0	-1.249	99	1	-1.249	99	UUAAUCCUUCAAAUUCUUGUAUA	|||||||	UGUCUCUCGAACGGGAACAUAU	miR-381	522934
ENST00000262646	ENSBTAG00000000948	ENSG00000104388	ENST00000262646.7	9913	bta-miR-2284v	-2.91807	2.78187e-12	7.04251e-11	8mer-1a	2196	2203	-0.589	-0.016	-0.248	-0.098	-0.018	0	0	0	0	0	0	0	0	-0.596	-0.111	-0.001	0	0	0.222	0.302	0	-1.153	99	1	-1.153	99	AUCGCUAAAAAAUAUAACUUUUA	|||||||	UUUGGGGUUUGCUUGAAAAA	miR-2284ab/2284c/2284d/2284j/2284k/2284m/2284n/2284v	522807
ENST00000262646	ENSBTAG00000000948	ENSG00000104388	ENST00000262646.7	9913	bta-miR-2284j	2.38148	1.02463e-05	7.33074e-05	8mer-1a	2196	2203	-0.589	-0.008	-0.248	-0.098	0	0	0.06	0	0	0	0	0	0	-0.596	-0.111	-0.001	0	0	0.222	0.302	0	-1.067	99	1	-1.067	99	AUCGCUAAAAAAUAUAACUUUUA	|||||||	UUUUGGACUUGCUUGAAAAG	miR-2284ab/2284c/2284d/2284j/2284k/2284m/2284n/2284v	522807
ENST00000262646	ENSBTAG00000000948	ENSG00000104388	ENST00000262646.7	9913	bta-miR-6523a	3.66942	1.47927e-09	1.87245e-08	8mer-1a	2677	2684	-0.589	0	-0.165	-0.098	0	0	0	0	0	0	0	0	0	-0.596	-0.085	-0.001	0	0	0.172	-0.02	0	-1.382	99	1	-1.382	99	AGAGAAUAGAGCCUAACCCCAGA	|||||||	GGGACGAGUUUCAAUGGGGUCU	miR-6523a	522999
ENST00000262659	ENSBTAG00000031453	ENSG00000101331	ENST00000262659.8	9913	bta-miR-363	1.5841	4.43515e-10	6.27444e-09	8mer-1a	804	811	-0.589	-0.016	-0.146	-0.098	-0.018	0	0	0	0	0.015	0	0	0	-0.596	-0.093	0.069	0	0	0.029	0.094	0	-1.349	99	1	-1.349	99	CUGGCCAUACUAAAUCGUGCAAA	|||||||	GCGUCUACCUAUGGCACGUUA	miR-363	523549
ENST00000262662	ENSBTAG00000011059	ENSG00000123080	ENST00000262662.1	9913	bta-miR-2284j	2.38148	1.02463e-05	7.33074e-05	8mer-1a	1027	1034	-0.589	-0.008	-0.201	-0.098	0	0	0.06	0	0	0	0	0	0	-0.596	-0.12	-0.015	0	0	0.222	0.302	0	-1.043	99	1	-1.043	99	UAUAAUAAAUAUAGAAACUUUUA	|||||||	UUUUGGACUUGCUUGAAAAG	miR-2284ab/2284c/2284d/2284j/2284k/2284m/2284n/2284v	523680
ENST00000262662	ENSBTAG00000011059	ENSG00000123080	ENST00000262662.1	9913	bta-miR-2284d	-2.98803	0.025278	0.0686932	8mer-1a	1027	1034	-0.589	-0.008	-0.201	-0.098	-0.018	0	0	0	0	0	0	0	0	-0.596	-0.12	-0.015	0	0	0.222	0.302	0	-1.121	99	1	-1.121	99	UAUAAUAAAUAUAGAAACUUUUA	|||||||	CUUUUUGGGAUUGCUUGAAAAA	miR-2284ab/2284c/2284d/2284j/2284k/2284m/2284n/2284v	523680
ENST00000262662	ENSBTAG00000011059	ENSG00000123080	ENST00000262662.1	9913	bta-miR-532	1.62954	5.82851e-09	6.83783e-08	8mer-1a	1094	1101	-0.589	-0.016	-0.261	-0.098	0	-0.021	0	0	0	0	0	0	0	-0.596	-0.099	-0.015	0	0	0.079	0.121	0	-1.495	99	1	-1.495	99	CAAAACUUUUUAGUAAAGGCAUA	|||||||	UGCCAGGAUGUGAGUUCCGUAC	miR-532	523805
ENST00000262741	ENSBTAG00000002979	ENSG00000117461	ENST00000262741.5	9913	bta-miR-2285bf	1.60537	8.9303e-05	0.000543731	8mer-1a	1063	1070	-0.589	-0.032	-0.185	-0.098	-0.018	0	0	0	0	0.015	0	0	0	-0.596	-0.114	0.076	0	0	0.109	0.182	0	-1.25	99	1	-1.25	99	UGCAGAAAUAGUCAA--CGUGUUUA	||| |||||||	GUUUUUCAAACAAGCACAAAA	miR-2285bf	525544
ENST00000262848	ENSBTAG00000014367	ENSG00000183943	ENST00000262848.5	9913	bta-miR-665	2.76223	1.94798e-06	1.61548e-05	8mer-1a	191	198	-0.589	0	-0.14	-0.098	-0.018	0	0	0	0	0.015	0	0	0	-0.596	-0.087	-0.046	0	0	0.055	0.079	0	-1.425	99	1	-1.425	99	CUGGAAUUAUUUAACCUACUGGA	|||||||	UCCCCGGAGCCGGAUGACCA	miR-665	529273
ENST00000262971	ENSBTAG00000000753	ENSG00000105229	ENST00000262971.2	9913	bta-miR-2285bu	1.54015	0.00455695	0.0175351	8mer-1a	1213	1220	-0.589	-0.032	-0.179	-0.098	-0.018	0	0	0	0	0.015	0	0	0	-0.596	-0.088	0.086	0	0	0.062	0.058	0	-1.379	99	1	-1.379	99	GAAGCAAUAUCAUUUCAGGUCUA	||||| |||||||	GGUUUUUCAAGUAA-GUCCAGAA	miR-2285bu	533576
ENST00000262995	ENSBTAG00000002813	ENSG00000109458	ENST00000262995.4	9913	bta-miR-495	2.70908	0.000119181	0.000699098	8mer-1a	633	640	-0.589	-0.016	-0.239	-0.098	-0.018	0	0	0	0.012	0	0	0	0	-0.596	-0.1	0.117	0	0	0.218	0.235	0	-1.074	99	1	-1.074	99	UGGAACCUUGUUAUAGUUUGUUA	|||||||	UUCUUCACGUGGUACAAACAAA	miR-495	534541
ENST00000263097	ENSBTAG00000020764	ENSG00000064666	ENST00000263097.4	9913	bta-miR-7863	6.81419	0.000603414	0.00287369	8mer-1a	396	403	-0.589	-0.056	-0.136	-0.098	-0.018	0	0	0	0	0.015	0	0	0	-0.596	-0.047	0.034	-0.118	0	0.066	0.057	0	-1.486	99	1	-1.486	99	GAGAAGGUCAGGCCACAGUCCAA	||||| |||||||	CGAGGAGUCCACUGUCAGGUA	miR-7863	538223
ENST00000263102	ENSBTAG00000003189	ENSG00000108091	ENST00000263102.6	9913	bta-miR-11998	-2.75683	0.0143501	0.0448209	8mer-1a	1298	1305	-0.589	-0.048	-0.244	-0.098	0	0	0	0	0	0.015	0	0	0	-0.596	-0.106	0.079	0	0	0.117	0.127	0	-1.343	99	1	-1.343	99	GACGGAAAUAACUUACUAGAGAA	||||| |||||||	CAACCCUUUUGUGU--GAUCUCUU	miR-11998	538380
ENST00000263102	ENSBTAG00000003189	ENSG00000108091	ENST00000263102.6	9913	bta-miR-11997	2.50985	0.0290244	0.0762882	8mer-1a	966	973	-0.589	0	-0.239	-0.098	-0.018	0	0	0	0	0.015	0	0	0	-0.596	-0.056	0.079	0	0	0.095	0.067	0	-1.34	99	1	-1.34	99	AACAUUAUAGGAAUACCUUGGUA	|||||||	AGAGCCGGGUGUGGGAACCAA	miR-11997	538379
ENST00000263102	ENSBTAG00000003189	ENSG00000108091	ENST00000263102.6	9913	bta-miR-503-5p	12.5183	8.38767e-06	6.20688e-05	8mer-1a	3342	3349	-0.589	-0.008	-0.119	-0.098	0	0	0	0	0	0.015	0	0	0	-0.596	-0.054	0.079	0	0	0.054	0.007	0	-1.309	99	1	-1.309	99	AGAGCCAGCCAUUGACGCUGCUA	|||||||	GUCAUGACAAGGGCGACGAU	miR-503-5p/6519	538709
ENST00000263168	ENSBTAG00000014295	ENSG00000116489	ENST00000263168.3	9913	bta-miR-381	1.53779	0.0157056	0.0469218	8mer-1a	2100	2107	-0.589	-0.032	-0.175	-0.098	0	0	0	0	0	0.015	0	0	0	-0.596	-0.106	0.033	0	0	0.167	0.22	0	-1.161	99	1	-1.161	99	UGAAGUCCUUGGUUUCUUGUAUA	|||| |||||||	UGUCUCUCGAACGG--GAACAUAU	miR-381	539726
ENST00000263174	ENSBTAG00000017655	ENSG00000099260	ENST00000263174.4	9913	bta-miR-223	1.7795	0.000224295	0.0012122	8mer-1a	330	337	-0.589	-0.056	-0.271	-0.098	0	0	0	0	0	0	0	0	0	-0.596	-0.119	0.092	0	0	0.08	0.139	0	-1.418	99	1	-1.418	99	CAACUAUAUUUUAUUAACUGACA	||||| |||||||	ACCCCAUAAACUGUUUGACUGU	miR-223	539840
ENST00000263238	ENSBTAG00000003401	ENSG00000115091	ENST00000263238.2	9913	bta-miR-7863	6.81419	0.000603414	0.00287369	8mer-1a	1013	1020	-0.589	-0.04	-0.205	-0.098	-0.018	0	0	0	0	0.015	0	0	0	-0.596	-0.099	0.063	0	0	0.066	0.057	0	-1.444	99	1	-1.444	99	UGUAUAACUCAUUUG-CAGUCCAA	|||| |||||||	CGAGGAGUCCACUGUCAGGUA	miR-7863	541738
ENST00000263256	ENSBTAG00000047942	ENSG00000100418	ENST00000263256.6	9913	bta-miR-11991	1.90393	5.37164e-06	4.10121e-05	8mer-1a	176	183	-0.589	-0.032	-0.162	-0.098	-0.018	0	0	0	0	0.015	0	0	0	-0.596	-0.126	-0.015	0	0	0.143	0.144	0	-1.334	99	1	-1.334	99	ACAGCUGCUAAGACACAGAACAA	|||| |||||||	AUGUUAGUUCUAUGUCUUGUA	miR-11991	542316
ENST00000263256	ENSBTAG00000047942	ENSG00000100418	ENST00000263256.6	9913	bta-miR-2346	-2.27893	0.000865005	0.00400065	8mer-1a	87	94	-0.589	0	-0.207	-0.098	-0.018	0	0	0	0	0	0	0	0	-0.596	-0.122	-0.015	0	0	0.106	0.138	0	-1.401	99	1	-1.401	99	CUAUUUUAUAAUUUUACAUCAGA	|||||||	CGGUUUGGUGGAAGUGUAGUCA	miR-2346	542471
ENST00000263256	ENSBTAG00000047942	ENSG00000100418	ENST00000263256.6	9913	bta-miR-503-5p	12.5183	8.38767e-06	6.20688e-05	7mer-m8	252	258	-0.224	-0.044	-0.113	-0.052	0	0	0	0	0	-0.008	0	0	0	-0.308	-0.109	-0.006	0	0	0.039	0.005	-0.012	-0.832	99	1	-0.832	99	UGAGUUCACUUUUGACGCUGCUU	||| |||||||	GUCAUGACAAGGGCGACGAU	miR-503-5p/6519	542575
ENST00000263579	ENSBTAG00000002879	ENSG00000110063	ENST00000263579.4	9913	bta-miR-2457	2.32818	0.00618142	0.0232286	8mer-1a	1827	1834	-0.589	-0.008	-0.208	-0.098	0	0	0	0	0.012	0	0	0	0	-0.596	-0.081	0.047	0	0	0.092	0.06	0	-1.369	99	1	-1.369	99	CAUAGCAAAAUAAAUGUUGGCAA	|||||||	UCGCGCCGAGACGUCAACCGUU	miR-2457	551439
ENST00000263593	ENSBTAG00000009412	ENSG00000110013	ENST00000263593.3	9913	bta-miR-2285cr	5.60865	3.94488e-05	0.000256417	8mer-1a	2204	2211	-0.589	-0.024	-0.258	-0.098	-0.018	0	0	0	0.012	0	0	0	0	-0.596	-0.123	0.087	0	0	0.162	0.232	0	-1.213	99	1	-1.213	99	UGCACUAACUUAUAAGAACUUUA	|||||||	UCUUUGGACUUGCUUGAAAA	miR-2285cr	551847
ENST00000263657	ENSBTAG00000010604	ENSG00000115946	ENST00000263657.2	9913	bta-miR-2285cr	5.60865	3.94488e-05	0.000256417	8mer-1a	550	557	-0.589	-0.024	-0.238	-0.098	-0.018	0	0	0	0.012	0	0	0	0	-0.596	-0.106	0.021	0	0	0.162	0.232	0	-1.242	99	1	-1.242	99	CUUGACCAAAACUUUGAACUUUA	|||||||	UCUUUGGACUUGCUUGAAAA	miR-2285cr	553458
ENST00000263663	ENSBTAG00000007543	ENSG00000115750	ENST00000263663.5	9913	bta-miR-11998	-2.75683	0.0143501	0.0448209	8mer-1a	71	78	-0.589	-0.048	-0.257	-0.098	0	0	0	0	0	0.015	0	0	0	-0.596	-0.091	0.099	0	0	0.117	0.127	0	-1.321	99	1	-1.321	99	UUGUAAUAUAAAAUU--CUAGAGAA	|||| |||||||	CAACCCUUUUGUGUGAUCUCUU	miR-11998	553641
ENST00000263672	ENSBTAG00000006644	ENSG00000118363	ENST00000263672.6	9913	bta-miR-362-3p	2.42883	7.89081e-12	1.72522e-10	8mer-1a	461	468	-0.589	-0.032	-0.143	-0.098	-0.018	0	0	0	0.012	0	0	0	0	-0.596	-0.032	0.011	0	0	0.145	0.055	0	-1.285	99	1	-1.285	99	CACACCAUUUUUGUG--GGUGUGUA	||| |||||||	CUUAGGAACUUAUCCACACAA	miR-329/362-3p	554338
ENST00000263672	ENSBTAG00000006644	ENSG00000118363	ENST00000263672.6	9913	bta-miR-11977	1.80448	0.00148675	0.0065608	8mer-1a	967	974	-0.589	-0.008	-0.203	-0.098	0	0	0	0	0	0.015	0	0	0	-0.596	-0.094	0.011	0	0	0.133	0.075	0	-1.354	99	1	-1.354	99	UUAUAGGAGAGGAAACUGAGACA	|||||||	GAAGGACGACUUGACUCUGU	miR-11977	554225
ENST00000263805	ENSBTAG00000004079	ENSG00000103994	ENST00000263805.4	9913	bta-miR-2285bf	1.60537	8.9303e-05	0.000543731	8mer-1a	402	409	-0.589	-0.024	-0.202	-0.098	-0.018	0	0	0	0	0.015	0	0	0	-0.596	-0.081	0.201	0	0	0.109	0.182	0	-1.101	99	1	-1.101	99	UUAAACCGAUAGUCACGUGUUUA	|||||||	GUUUUUCAAACAAGCACAAAA	miR-2285bf	560778
ENST00000263849	ENSBTAG00000018902	ENSG00000104427	ENST00000263849.4	9913	bta-miR-2457	2.32818	0.00618142	0.0232286	8mer-1a	822	829	-0.589	-0.016	-0.233	-0.098	0	0	0	0	0.012	0	0	0	0	-0.596	-0.062	0.044	0	0	0.092	0.06	0	-1.386	99	1	-1.386	99	CUUCAUUUUUGCAAAGUUGGCAA	|||||||	UCGCGCCGAGACGUCAACCGUU	miR-2457	563253
ENST00000263849	ENSBTAG00000018902	ENSG00000104427	ENST00000263849.4	9913	bta-miR-2285cr	5.60865	3.94488e-05	0.000256417	8mer-1a	1744	1751	-0.589	-0.008	-0.245	-0.098	-0.018	0	0	0	0.012	0	0	0	0	-0.596	-0.092	0.044	0	0	0.162	0.232	0	-1.196	99	1	-1.196	99	AACCAUAUAAAGAAAGAACUUUA	|||||||	UCUUUGGACUUGCUUGAAAA	miR-2285cr	563216
ENST00000263849	ENSBTAG00000018902	ENSG00000104427	ENST00000263849.4	9913	bta-miR-582	-2.19654	0.00200856	0.00870374	8mer-1a	2181	2188	-0.589	-0.016	-0.299	-0.098	0	0	0	0	0	0	0	0	0	-0.596	-0.102	0.044	0	0	0.141	0.194	0	-1.321	99	1	-1.321	99	UUAAACUUAAAUUAAAACUGUAA	|||||||	UCAUUGACCAACUUGUUGACAUU	miR-582	563350
ENST00000263856	ENSBTAG00000013589	ENSG00000115561	ENST00000263856.4	9913	bta-miR-449a	1.61668	0.00358597	0.014255	8mer-1a	2106	2113	-0.589	-0.032	-0.19	-0.098	0	0	0	0	0	0.015	0	0	0	-0.596	-0.113	0.01	0	0	0.14	0	0	-1.453	99	1	-1.453	99	UUGGAUCUUAAAAGU-CACUGCCA	||| |||||||	UGGUCGAUUGUUAUGUGACGGU	miR-34/449	563955
ENST00000263856	ENSBTAG00000013589	ENSG00000115561	ENST00000263856.4	9913	bta-miR-34c	-2.05952	3.46897e-06	2.82809e-05	8mer-1a	2106	2113	-0.589	-0.024	-0.19	-0.098	-0.018	0	0	0	0	0.015	0	0	0	-0.596	-0.113	0.01	0	0	0.14	0	0	-1.463	99	1	-1.463	99	UUGGAUCUUAAAAGUCACUGCCA	|||||||	GUUAGUCGAUUGAUGUGACGGA	miR-34/449	563955
ENST00000263856	ENSBTAG00000013589	ENSG00000115561	ENST00000263856.4	9913	bta-miR-34b	-2.01721	0.0257079	0.0694692	8mer-1a	2106	2113	-0.589	-0.024	-0.19	-0.098	-0.018	0	0	0	0	0.015	0	0	0	-0.596	-0.113	0.01	0	0	0.14	0	0	-1.463	99	1	-1.463	99	UUGGAUCUUAAAAGUCACUGCCA	|||||||	GUUAGUCGAUUAAUGUGACGGA	miR-34/449	563955
ENST00000263856	ENSBTAG00000013589	ENSG00000115561	ENST00000263856.4	9913	bta-miR-449b	2.13975	0.0065144	0.0234662	8mer-1a	2106	2113	-0.589	-0.032	-0.19	-0.098	-0.018	0	0	0	0	0.015	0	0	0	-0.596	-0.113	0.01	0	0	0.14	0	0	-1.471	99	1	-1.471	99	UUGGAUCUUAAAAGU-CACUGCCA	||| |||||||	CGGUCGAUUGUUAUGUGACGGA	miR-34/449	563955
ENST00000263918	ENSBTAG00000018590	ENSG00000115808	ENST00000263918.4	9913	bta-miR-2285bf	1.60537	8.9303e-05	0.000543731	8mer-1a	4503	4510	-0.589	-0.016	-0.172	-0.098	-0.018	0	0	0	0	0.015	0	0	0	-0.596	-0.097	0.124	0	0	0.109	0.182	0	-1.156	99	1	-1.156	99	GAAAACUAACAUAUCCGUGUUUA	|||||||	GUUUUUCAAACAAGCACAAAA	miR-2285bf	566174
ENST00000263921	ENSBTAG00000032660	ENSG00000109220	ENST00000263921.3	9913	bta-miR-11989	-1.76118	0.0175435	0.0514539	8mer-1a	2601	2608	-0.589	-0.024	-0.14	-0.098	0	-0.021	0	0.022	0	0	0	0	0	-0.596	-0.052	-0.041	0	0	0.182	-0.024	0	-1.381	99	1	-1.381	99	CUGGGUUGGGAAGAUUCCCUGGA	|||||||	CGUGAUCCUCGAUGUAGGGACCC	miR-11989	566990
ENST00000263921	ENSBTAG00000032660	ENSG00000109220	ENST00000263921.3	9913	bta-miR-10164-3p	7.74985	1.37833e-58	6.62979e-56	8mer-1a	180	187	-0.589	-0.016	-0.159	-0.098	0	-0.021	0	0	0	0	0	0	0	-0.596	-0.097	-0.041	0	0	0.116	0.209	0	-1.292	99	1	-1.292	99	UUUGUCAAACUUUGCAACAGUUA	|||||||	CGUCGGUUCGGAGGAUUGUCAAC	miR-10164-3p	566973
ENST00000263921	ENSBTAG00000032660	ENSG00000109220	ENST00000263921.3	9913	bta-miR-2318	6.434	1.20145e-16	5.2536e-15	8mer-1a	513	520	-0.589	-0.032	-0.156	-0.098	0	0	0.06	0.022	0	0	0	0	0	-0.596	-0.131	-0.041	0	0	0.064	0.183	0	-1.314	99	1	-1.314	99	AUAACAUAUUCCUUCUCAUACAA	||| |||||||	CCAGUCUAUUAAGU--AGUAUGUG	miR-2318	567153
ENST00000263921	ENSBTAG00000032660	ENSG00000109220	ENST00000263921.3	9913	bta-miR-2284j	2.38148	1.02463e-05	7.33074e-05	8mer-1a	3212	3219	-0.589	-0.032	-0.157	-0.098	0	0	0.06	0	0	0	0	0	0	-0.596	-0.121	-0.041	0	0	0.222	0.302	0	-1.05	99	1	-1.05	99	UAUAUAGACUGUUUCAACUUUUA	||| |||||||	UUUUGGACUUGCUUGAAAAG	miR-2284ab/2284c/2284d/2284j/2284k/2284m/2284n/2284v	567092
ENST00000263921	ENSBTAG00000032660	ENSG00000109220	ENST00000263921.3	9913	bta-miR-23a	-1.51773	9.59486e-12	1.92297e-10	8mer-1a	1270	1277	-0.589	-0.024	-0.234	-0.098	-0.018	0	0	0	0	0	0	0	0	-0.596	-0.081	-0.041	0	0	0.177	0.198	0	-1.306	99	1	-1.306	99	GUGGUAUCGAGCAAUAAUGUGAA	|||||||	ACCUUUAGGGACCGUUACACUA	miR-23-3p	567138
ENST00000263921	ENSBTAG00000032660	ENSG00000109220	ENST00000263921.3	9913	bta-miR-141	2.64374	9.02737e-22	6.2141e-20	8mer-1a	2942	2949	-0.589	-0.016	-0.198	-0.098	0	0	0	0	0	0.015	0	0	0	-0.596	-0.102	-0.041	0	0	0.154	0.148	0	-1.323	99	1	-1.323	99	CCAUAGUUGUAUUUUCAGUGUUA	|||||||	GGUAGAAAUGGUCUGUCACAAU	miR-141/200a	567043
ENST00000263921	ENSBTAG00000032660	ENSG00000109220	ENST00000263921.3	9913	bta-miR-487a	2.74456	0.0152936	0.0463681	8mer-1a	1048	1055	-0.589	-0.024	-0.186	-0.098	-0.018	0	0	0	0.012	0	0	0	0	-0.596	-0.098	-0.041	0	0	0.071	0.204	0	-1.363	99	1	-1.363	99	CUUUUUUGAUUAACAGUAUGAUA	|||||||	UGACCUACAGGGACAUACUAA	miR-487a	567257
ENST00000263955	ENSBTAG00000013196	ENSG00000081320	ENST00000263955.4	9913	bta-miR-2284j	2.38148	1.02463e-05	7.33074e-05	8mer-1a	1389	1396	-0.589	-0.016	-0.278	-0.098	0	0	0.06	0	0	0	0	0	0	-0.596	-0.112	0.056	0	0	0.222	0.302	0	-1.049	99	1	-1.049	99	UCCAAAUAACUUAAAAACUUUUA	|||||||	UUUUGGACUUGCUUGAAAAG	miR-2284ab/2284c/2284d/2284j/2284k/2284m/2284n/2284v	567903
ENST00000263955	ENSBTAG00000013196	ENSG00000081320	ENST00000263955.4	9913	bta-miR-7	2.09985	9.03009e-11	1.44782e-09	8mer-1a	292	299	-0.589	-0.04	-0.242	-0.098	0	0	0	0	0.012	0	0	0	0	-0.596	-0.068	0.056	0	0	0.15	0.075	0	-1.34	99	1	-1.34	99	UGAAUUUAUCAGAAUGUCUUCCA	|||| |||||||	UUGUUGUUUUAGUGAU-CAGAAGGU	miR-7	568112
ENST00000263955	ENSBTAG00000013196	ENSG00000081320	ENST00000263955.4	9913	bta-miR-2284v	-2.91807	2.78187e-12	7.04251e-11	8mer-1a	1389	1396	-0.589	-0.016	-0.278	-0.098	-0.018	0	0	0	0	0	0	0	0	-0.596	-0.112	0.056	0	0	0.222	0.302	0	-1.127	99	1	-1.127	99	UCCAAAUAACUUAAAAACUUUUA	|||||||	UUUGGGGUUUGCUUGAAAAA	miR-2284ab/2284c/2284d/2284j/2284k/2284m/2284n/2284v	567903
ENST00000263955	ENSBTAG00000013196	ENSG00000081320	ENST00000263955.4	9913	bta-miR-2284d	-2.98803	0.025278	0.0686932	8mer-1a	1389	1396	-0.589	-0.016	-0.278	-0.098	-0.018	0	0	0	0	0	0	0	0	-0.596	-0.112	0.056	0	0	0.222	0.302	0	-1.127	99	1	-1.127	99	UCCAAAUAACUUAAAAACUUUUA	|||||||	CUUUUUGGGAUUGCUUGAAAAA	miR-2284ab/2284c/2284d/2284j/2284k/2284m/2284n/2284v	567903
ENST00000263960	ENSBTAG00000004659	ENSG00000115520	ENST00000263960.2	9913	bta-miR-582	-2.19654	0.00200856	0.00870374	8mer-1a	276	283	-0.589	-0.032	-0.219	-0.098	0	0	0	0	0	0	0	0	0	-0.596	-0.109	0.018	0	0	0.141	0.194	0	-1.29	99	1	-1.29	99	UUGAGCAGAAAUUGA--AACUGUAA	|||| |||||||	UCAUUGACCAACUUGUUGACAUU	miR-582	568449
ENST00000264161	ENSBTAG00000009949	ENSG00000115866	ENST00000264161.4	9913	bta-miR-10164-3p	7.74985	1.37833e-58	6.62979e-56	8mer-1a	268	275	-0.589	-0.032	-0.291	-0.098	0	-0.021	0	0	0	0	0	0	0	-0.596	-0.106	0.083	0	0	0.116	0.209	0	-1.325	99	1	-1.325	99	UAAACAGCAAUUUUAAACAGUUA	||| |||||||	CGUCGGUUCGGAGGA--UUGUCAAC	miR-10164-3p	578464
ENST00000264192	ENSBTAG00000008329	ENSG00000115165	ENST00000264192.3	9913	bta-miR-2285bu	1.54015	0.00455695	0.0175351	8mer-1a	1672	1679	-0.589	-0.024	-0.169	-0.098	-0.018	0	0	0	0	0.015	0	0	0	-0.596	-0.098	0.053	0	0	0.062	0.058	0	-1.404	99	1	-1.404	99	AAGGCAAACACUUCUCAGGUCUA	|||||||	GGUUUUUCAAGUAAGUCCAGAA	miR-2285bu	579515
ENST00000264220	ENSBTAG00000010571	ENSG00000128059	ENST00000264220.2	9913	bta-miR-2346	-2.27893	0.000865005	0.00400065	8mer-1a	357	364	-0.589	-0.008	-0.261	-0.098	-0.018	0	0	0	0	0	0	0	0	-0.596	-0.08	0.09	-0.118	0	0.106	0.138	0	-1.434	99	1	-1.434	99	AUCAUAUGAUUCAAUACAUCAGA	|||||||	CGGUUUGGUGGAAGUGUAGUCA	miR-2346	580756
ENST00000264230	ENSBTAG00000019362	ENSG00000084092	ENST00000264230.4	9913	bta-miR-2415-3p	-2.35611	0.00650214	0.0234662	8mer-1a	678	685	-0.589	-0.016	-0.262	-0.098	0	-0.021	0	0	0	0	0	0	0	-0.596	-0.103	0.112	0	0	0.153	-0.02	0	-1.44	99	1	-1.44	99	CUUACCUAAUCUAAAAGGCCUGA	|||||||	CGCAGCCAGGUCGUCCGGACC	miR-2415-3p	581602
ENST00000264255	ENSBTAG00000004544	ENSG00000115514	ENST00000264255.3	9913	bta-miR-665	2.76223	1.94798e-06	1.61548e-05	8mer-1a	298	305	-0.589	0.016	-0.271	-0.098	-0.018	0	0	0	0	0.015	0	0	0	-0.596	-0.079	0.012	0	0	0.055	0.079	0	-1.474	99	1	-1.474	99	AAUUGUGUUUUUAAUCUACUGGA	|||||||	UCCCCGGAGCCGGAUGACCA	miR-665	583781
ENST00000264335	ENSBTAG00000005664	ENSG00000108953	ENST00000264335.8	9913	bta-miR-665	2.76223	1.94798e-06	1.61548e-05	8mer-1a	797	804	-0.589	-0.008	-0.214	-0.098	-0.018	0	0	0	0	0.015	0	0	0	-0.596	-0.074	0.022	0	0	0.055	0.079	0	-1.426	99	1	-1.426	99	UGAAGCUAAUUUGUACUACUGGA	|||||||	UCCCCGGAGCCGGAUGACCA	miR-665	585950
ENST00000264428	ENSBTAG00000021764	ENSG00000109738	ENST00000264428.4	9913	bta-miR-1842	1.82338	0.000168279	0.000930368	8mer-1a	1191	1198	-0.589	-0.008	-0.248	-0.098	0	0	0	0	0	0.015	0	0	0	-0.596	-0.1	0.074	0	0	0.159	-0.003	0	-1.394	99	1	-1.394	99	AUUUCCUAGUAAUAUCAGAGCCA	|||||||	ACUCGGCUGGAGUGUCUCGGU	miR-760-3p/1842	588354
ENST00000264428	ENSBTAG00000021764	ENSG00000109738	ENST00000264428.4	9913	bta-miR-381	1.53779	0.0157056	0.0469218	8mer-1a	421	428	-0.589	-0.024	-0.265	-0.098	0	0	0	0	0	0.015	0	0	0	-0.596	-0.096	0.074	0	0	0.167	0.22	0	-1.192	99	1	-1.192	99	GAAAGCCAUCUUAUUCUUGUAUA	|||||||	UGUCUCUCGAACGGGAACAUAU	miR-381	588326
ENST00000264428	ENSBTAG00000021764	ENSG00000109738	ENST00000264428.4	9913	bta-miR-760-3p	2.33229	1.03636e-05	7.33074e-05	8mer-1a	1191	1198	-0.589	-0.008	-0.248	-0.098	0	-0.021	0	0	0	0.015	0	0	0	-0.596	-0.1	0.074	0	0	0.159	-0.003	0	-1.415	99	1	-1.415	99	AUUUCCUAGUAAUAUCAGAGCCA	|||||||	AGGGGUGUCUGGGUCUCGGC	miR-760-3p/1842	588354
ENST00000264433	ENSBTAG00000011970	ENSG00000052795	ENST00000264433.6	9913	bta-miR-503-5p	12.5183	8.38767e-06	6.20688e-05	8mer-1a	308	315	-0.589	-0.008	-0.122	-0.098	0	0	0	0	0	0.015	0	0	0	-0.596	0	0.152	0	0	0.054	0.007	0	-1.185	99	1	-1.185	99	CGACACAGGCAUCAUCGCUGCUA	|||||||	GUCAUGACAAGGGCGACGAU	miR-503-5p/6519	588826
ENST00000264498	ENSBTAG00000005691	ENSG00000138685	ENST00000264498.3	9913	bta-miR-15b	-1.67492	1.62349e-11	3.1236e-10	8mer-1a	5071	5078	-0.589	-0.016	-0.271	-0.098	0	0	0	0.022	0	0	0	0	0	-0.596	-0.1	0.032	0	0	0.164	0.034	0	-1.418	99	1	-1.418	99	AUAGUUAAAAAUUUUUGCUGCUA	|||||||	ACAUUUGGUACUACACGACGAU	miR-15/16/195/424-5p/497	592401
ENST00000264498	ENSBTAG00000005691	ENSG00000138685	ENST00000264498.3	9913	bta-miR-15a	1.89809	8.24381e-23	7.93055e-21	8mer-1a	5071	5078	-0.589	-0.024	-0.271	-0.098	0	0	0	0.022	0	0	0	0	0	-0.596	-0.1	0.032	0	0	0.164	0.034	0	-1.426	99	1	-1.426	99	AUAGUUAAAAAUUUUUGCUGCUA	|||||||	UGUUUGGUAAUACACGACGAU	miR-15/16/195/424-5p/497	592401
ENST00000264498	ENSBTAG00000005691	ENSG00000138685	ENST00000264498.3	9913	bta-miR-424-5p	1.75241	7.19303e-05	0.00044357	8mer-1a	5109	5116	-0.589	-0.016	-0.249	-0.098	0	-0.021	0	0.022	0	0	0	0	0	-0.596	-0.055	0.032	0	0	0.164	0.034	0	-1.372	99	1	-1.372	99	CAUGAAUCUUACUGAUGCUGCUA	|||||||	AGUUUUGUACUUAACGACGAC	miR-15/16/195/424-5p/497	592402
ENST00000264498	ENSBTAG00000005691	ENSG00000138685	ENST00000264498.3	9913	bta-miR-495	2.70908	0.000119181	0.000699098	8mer-1a	1916	1923	-0.589	-0.016	-0.225	-0.098	-0.018	0	0	0	0.012	0	0	0	0	-0.596	-0.035	0.032	0	0	0.218	0.235	0	-1.08	99	1	-1.08	99	UAAAACUUGUAUUAAGUUUGUUA	|||||||	UUCUUCACGUGGUACAAACAAA	miR-495	592716
ENST00000264498	ENSBTAG00000005691	ENSG00000138685	ENST00000264498.3	9913	bta-miR-15a	1.89809	8.24381e-23	7.93055e-21	8mer-1a	5109	5116	-0.589	-0.016	-0.249	-0.098	0	0	0	0.022	0	0	0	0	0	-0.596	-0.055	0.032	0	0	0.164	0.034	0	-1.351	99	1	-1.351	99	CAUGAAUCUUACUGAUGCUGCUA	|||||||	UGUUUGGUAAUACACGACGAU	miR-15/16/195/424-5p/497	592402
ENST00000264498	ENSBTAG00000005691	ENSG00000138685	ENST00000264498.3	9913	bta-miR-21-3p	3.64727	1.08059e-50	2.59883e-48	8mer-1a	864	871	-0.589	-0.016	-0.193	-0.098	-0.018	0	0	0	0	0.015	0	0	0	-0.596	-0.102	0.032	0	0	0.184	0.061	0	-1.32	99	1	-1.32	99	CAAAAACUUCUCGAACUGCUGUA	|||||||	UCUGUCGGGUAGCUGACGACAA	miR-21-3p	592433
ENST00000264498	ENSBTAG00000005691	ENSG00000138685	ENST00000264498.3	9913	bta-miR-15b	-1.67492	1.62349e-11	3.1236e-10	8mer-1a	5109	5116	-0.589	-0.016	-0.249	-0.098	0	0	0	0.022	0	0	0	0	0	-0.596	-0.055	0.032	0	0	0.164	0.034	0	-1.351	99	1	-1.351	99	CAUGAAUCUUACUGAUGCUGCUA	|||||||	ACAUUUGGUACUACACGACGAU	miR-15/16/195/424-5p/497	592402
ENST00000264498	ENSBTAG00000005691	ENSG00000138685	ENST00000264498.3	9913	bta-miR-424-5p	1.75241	7.19303e-05	0.00044357	8mer-1a	5071	5078	-0.589	-0.024	-0.271	-0.098	0	-0.021	0	0.022	0	0	0	0	0	-0.596	-0.1	0.032	0	0	0.164	0.034	0	-1.447	99	1	-1.447	99	AUAGUUAAAAAUUUUUGCUGCUA	|||||||	AGUUUUGUACUUAACGACGAC	miR-15/16/195/424-5p/497	592401
ENST00000264498	ENSBTAG00000005691	ENSG00000138685	ENST00000264498.3	9913	bta-miR-2339	3.23915	7.55696e-12	1.72522e-10	8mer-1a	235	242	-0.589	-0.016	-0.251	-0.098	0	0	0	0.022	0	0	0	0	0	-0.596	-0.102	0.032	0	0	0.139	0.057	0	-1.402	99	1	-1.402	99	CAGCAUUUCCUUUUAUCCAGUGA	|||||||	UCGAGACGAUCCAGGUCACU	miR-2339	592553
ENST00000264703	ENSBTAG00000018164	ENSG00000115226	ENST00000264703.3	9913	bta-miR-296-3p	-1.77794	0.000125563	0.000726047	8mer-1a	280	287	-0.589	-0.016	-0.134	-0.098	0	0	0.06	0	0	0.015	0	0	0	-0.596	-0.116	0.012	0	0	0.06	0.067	0	-1.335	99	1	-1.335	99	GGAGAGUCACUUGUUCAACCCUA	|||||||	CCUUUCGGAGGCGGGUUGGGAG	miR-296-3p	598091
ENST00000264711	ENSBTAG00000018239	ENSG00000115137	ENST00000264711.2	9913	bta-miR-2389	3.49404	0.0135318	0.0433919	8mer-1a	3129	3136	-0.589	-0.008	-0.152	-0.098	0	0	0.06	0	0.012	0	0	0	0	-0.596	-0.056	0.028	0	0	0.101	-0.029	0	-1.327	99	1	-1.327	99	AGGGUGUCAGUAUCUGUCCCCUA	|||||||	GAGGCUGAGGGCUCAGGGGAG	miR-2389	598994
ENST00000264711	ENSBTAG00000018239	ENSG00000115137	ENST00000264711.2	9913	bta-miR-11989	-1.76118	0.0175435	0.0514539	8mer-1a	2559	2566	-0.589	-0.016	-0.209	-0.098	0	-0.021	0	0.022	0	0	0	0	0	-0.596	-0.067	0.028	0	0	0.182	-0.024	0	-1.388	99	1	-1.388	99	AAAACUUGUUAGAAAUCCCUGGA	|||||||	CGUGAUCCUCGAUGUAGGGACCC	miR-11989	598745
ENST00000264735	ENSBTAG00000035844	ENSG00000127252	ENST00000264735.2	9913	bta-miR-2339	3.23915	7.55696e-12	1.72522e-10	8mer-1a	97	104	-0.589	-0.008	-0.222	-0.098	0	0	0	0.022	0	0	0	0	0	-0.596	-0.062	0.019	0	0	0.139	0.057	0	-1.338	99	1	-1.338	99	UUAUUGUUCCAAAUUUCCAGUGA	|||||||	UCGAGACGAUCCAGGUCACU	miR-2339	600344
ENST00000264896	ENSBTAG00000010956	ENSG00000138760	ENST00000264896.2	9913	bta-miR-487a	2.74456	0.0152936	0.0463681	8mer-1a	1890	1897	-0.589	-0.008	-0.257	-0.098	-0.018	0	0	0	0.012	0	0	0	0	-0.596	-0.121	0.079	0	0	0.071	0.204	0	-1.321	99	1	-1.321	99	UGACAUUUUUAAAUAGUAUGAUA	|||||||	UGACCUACAGGGACAUACUAA	miR-487a	606066
ENST00000264954	ENSBTAG00000010181	ENSG00000109519	ENST00000264954.4	9913	bta-miR-129	-1.69503	0.00828121	0.0282859	8mer-1a	1171	1178	-0.589	-0.008	-0.281	-0.098	0	-0.021	0	0	0.012	0	0	0	0	-0.596	-0.111	0.007	0	0	0.229	0.24	0	-1.216	99	1	-1.216	99	CCCAUUAUUAAAAUUGCAAAAAA	|||||||	UCGUUCGGGUCUGGCGUUUUUC	miR-129-5p	608818
ENST00000264954	ENSBTAG00000010181	ENSG00000109519	ENST00000264954.4	9913	bta-miR-129-5p	-1.69506	0.00812844	0.0281279	8mer-1a	1171	1178	-0.589	-0.008	-0.281	-0.098	0	-0.021	0	0	0.012	0	0	0	0	-0.596	-0.111	0.007	0	0	0.229	0.24	0	-1.216	99	1	-1.216	99	CCCAUUAUUAAAAUUGCAAAAAA	|||||||	UCGUUCGGGUCUGGCGUUUUUC	miR-129-5p	608818
ENST00000264968	ENSBTAG00000010388	ENSG00000071073	ENST00000264968.3	9913	bta-miR-15a	1.89809	8.24381e-23	7.93055e-21	8mer-1a	5429	5436	-0.589	-0.016	-0.256	-0.098	0	0	0	0.022	0	0	0	0	0	-0.596	-0.098	0.09	0	0	0.164	0.034	0	-1.343	99	1	-1.343	99	AUUUAUUUUCUAAUUUGCUGCUA	|||||||	UGUUUGGUAAUACACGACGAU	miR-15/16/195/424-5p/497	609818
ENST00000264968	ENSBTAG00000010388	ENSG00000071073	ENST00000264968.3	9913	bta-miR-2285an	1.60853	0.0210506	0.0595607	8mer-1a	2943	2950	-0.589	-0.016	-0.162	-0.098	-0.018	0	0	0	0	0.015	0	0	0	-0.596	-0.081	0.09	0	0	-0.015	0.013	0	-1.457	99	1	-1.457	99	GAAAACACGAAUGCACGGGCUUA	|||||||	GAUUUUUCAAGUAAGCCCGAAA	miR-2285an	609939
ENST00000264968	ENSBTAG00000010388	ENSG00000071073	ENST00000264968.3	9913	bta-miR-15b	-1.67492	1.62349e-11	3.1236e-10	8mer-1a	5429	5436	-0.589	-0.008	-0.256	-0.098	0	0	0	0.022	0	0	0	0	0	-0.596	-0.098	0.09	0	0	0.164	0.034	0	-1.335	99	1	-1.335	99	AUUUAUUUUCUAAUUUGCUGCUA	|||||||	ACAUUUGGUACUACACGACGAU	miR-15/16/195/424-5p/497	609818
ENST00000264968	ENSBTAG00000010388	ENSG00000071073	ENST00000264968.3	9913	bta-miR-424-5p	1.75241	7.19303e-05	0.00044357	8mer-1a	5429	5436	-0.589	-0.008	-0.256	-0.098	0	-0.021	0	0.022	0	0	0	0	0	-0.596	-0.098	0.09	0	0	0.164	0.034	0	-1.356	99	1	-1.356	99	AUUUAUUUUCUAAUUUGCUGCUA	|||||||	AGUUUUGUACUUAACGACGAC	miR-15/16/195/424-5p/497	609818
ENST00000264977	ENSBTAG00000023416	ENSG00000073711	ENST00000264977.3	9913	bta-miR-2284w	-1.61939	1.25732e-05	8.76479e-05	8mer-1a	2242	2249	-0.589	-0.016	-0.179	-0.098	-0.018	0	0	0	0	0	0	0	0	-0.596	-0.107	0.16	-0.354	0	0.118	0.206	0	-1.473	99	1	-1.473	99	UUCAAAGUGUUUCUAAAACUCUA	|||||||	CUCUUUGGGCUUGUUUGAGAA	miR-2284w	610648
ENST00000264993	ENSBTAG00000035556	ENSG00000091527	ENST00000264993.3	9913	bta-miR-2285bu	1.54015	0.00455695	0.0175351	8mer-1a	1008	1015	-0.589	-0.008	-0.226	-0.098	-0.018	0	0	0	0	0.015	0	0	0	-0.596	-0.09	0.023	0	0	0.062	0.058	0	-1.467	99	1	-1.467	99	AAAGCCUCCUCUAAUCAGGUCUA	|||||||	GGUUUUUCAAGUAAGUCCAGAA	miR-2285bu	611613
ENST00000264993	ENSBTAG00000035556	ENSG00000091527	ENST00000264993.3	9913	bta-miR-2313-3p	-1.61916	0.0361054	0.0918872	8mer-1a	1985	1992	-0.589	-0.024	-0.2	-0.098	0	-0.021	0	0	0.012	0	0	0	0	-0.596	-0.104	0.023	0	0	0.11	0.084	0	-1.403	99	1	-1.403	99	GGGUUAUGUUAUUGAGGAACUGA	|||||||	CCGUACGUCGCACCUUGACC	miR-2313-3p	611626
ENST00000264993	ENSBTAG00000023670	ENSG00000091527	ENST00000264993.3	9913	bta-miR-2285bu	1.54015	0.00455695	0.0175351	8mer-1a	1008	1015	-0.589	-0.008	-0.226	-0.098	-0.018	0	0	0	0	0.015	0	0	0	-0.596	-0.09	0.023	0	0	0.062	0.058	0	-1.467	99	1	-1.467	99	AAAGCCUCCUCUAAUCAGGUCUA	|||||||	GGUUUUUCAAGUAAGUCCAGAA	miR-2285bu	611613
ENST00000264993	ENSBTAG00000023670	ENSG00000091527	ENST00000264993.3	9913	bta-miR-2313-3p	-1.61916	0.0361054	0.0918872	8mer-1a	1985	1992	-0.589	-0.024	-0.2	-0.098	0	-0.021	0	0	0.012	0	0	0	0	-0.596	-0.104	0.023	0	0	0.11	0.084	0	-1.403	99	1	-1.403	99	GGGUUAUGUUAUUGAGGAACUGA	|||||||	CCGUACGUCGCACCUUGACC	miR-2313-3p	611626
ENST00000264995	ENSBTAG00000030942	ENSG00000114686	ENST00000264995.3	9913	bta-miR-2457	2.32818	0.00618142	0.0232286	8mer-1a	3997	4004	-0.589	-0.016	-0.191	-0.098	0	0	0	0	0.012	0	0	0	0	-0.596	-0.088	0.05	0	0	0.092	0.06	0	-1.364	99	1	-1.364	99	GUCAAAGCAGAGAAAGUUGGCAA	|||||||	UCGCGCCGAGACGUCAACCGUU	miR-2457	612127
ENST00000264995	ENSBTAG00000030942	ENSG00000114686	ENST00000264995.3	9913	bta-miR-2415-3p	-2.35611	0.00650214	0.0234662	8mer-1a	315	322	-0.589	-0.016	-0.238	-0.098	0	-0.021	0	0	0	0	0	0	0	-0.596	-0.035	0.05	0	0	0.153	-0.02	0	-1.41	99	1	-1.41	99	AUAGAAAUGUGUUAAAGGCCUGA	|||||||	CGCAGCCAGGUCGUCCGGACC	miR-2415-3p	612119
ENST00000264995	ENSBTAG00000030942	ENSG00000114686	ENST00000264995.3	9913	bta-miR-495	2.70908	0.000119181	0.000699098	8mer-1a	3521	3528	-0.589	-0.016	-0.253	-0.098	-0.018	0	0	0	0.012	0	0	0	0	-0.596	-0.11	0.05	0	0	0.218	0.235	0	-1.165	99	1	-1.165	99	CAAGACAUUUAGAAAGUUUGUUA	|||||||	UUCUUCACGUGGUACAAACAAA	miR-495	612287
ENST00000265044	ENSBTAG00000018471	ENSG00000114850	ENST00000265044.2	9913	bta-miR-362-3p	2.42883	7.89081e-12	1.72522e-10	8mer-1a	1026	1033	-0.589	-0.016	-0.158	-0.098	-0.018	0	0	0	0.012	0	0	0	0	-0.596	-0.103	-0.007	0	0	0.145	0.055	0	-1.373	99	1	-1.373	99	UCAUUUUUUAACCAGGGUGUGUA	|||||||	CUUAGGAACUUAUCCACACAA	miR-329/362-3p	614790
ENST00000265062	ENSBTAG00000010193	ENSG00000075785	ENST00000265062.3	9913	bta-miR-760-3p	2.33229	1.03636e-05	7.33074e-05	8mer-1a	719	726	-0.589	-0.024	-0.171	-0.098	0	-0.021	0	0	0	0.015	0	0	0	-0.596	-0.095	0.003	0	0	0.159	-0.003	0	-1.42	99	1	-1.42	99	CUUUUAUCAAGACUUCAGAGCCA	|||||||	AGGGGUGUCUGGGUCUCGGC	miR-760-3p/1842	615227
ENST00000265062	ENSBTAG00000010193	ENSG00000075785	ENST00000265062.3	9913	bta-miR-1842	1.82338	0.000168279	0.000930368	8mer-1a	719	726	-0.589	-0.032	-0.171	-0.098	0	0	0	0	0	0.015	0	0	0	-0.596	-0.095	0.003	0	0	0.159	-0.003	0	-1.407	99	1	-1.407	99	CUUUUAUCAAGACUU--CAGAGCCA	||| |||||||	ACUCGGCUGGAGUGUCUCGGU	miR-760-3p/1842	615227
ENST00000265080	ENSBTAG00000030259	ENSG00000113319	ENST00000265080.4	9913	bta-miR-2285bf	1.60537	8.9303e-05	0.000543731	8mer-1a	1272	1279	-0.589	-0.032	-0.11	-0.098	-0.018	0	0	0	0	0.015	0	0	0	-0.596	-0.095	0.167	0	0	0.109	0.182	0	-1.065	99	1	-1.065	99	GCUAGCUCAUGUUCU--CGUGUUUA	||| |||||||	GUUUUUCAAACAAGCACAAAA	miR-2285bf	617859
ENST00000265085	ENSBTAG00000009995	ENSG00000113742	ENST00000265085.5	9913	bta-miR-2284w	-1.61939	1.25732e-05	8.76479e-05	8mer-1a	921	928	-0.589	0	-0.273	-0.098	-0.018	0	0	0	0	0	0	0	0	-0.596	-0.1	0.118	-0.118	0	0.118	0.206	0	-1.35	99	1	-1.35	99	UUUGAUGUUAUAUAUAAACUCUA	|||||||	CUCUUUGGGCUUGUUUGAGAA	miR-2284w	618729
ENST00000265085	ENSBTAG00000009995	ENSG00000113742	ENST00000265085.5	9913	bta-miR-2284w	-1.61939	1.25732e-05	8.76479e-05	8mer-1a	1359	1366	-0.589	0	-0.221	-0.098	-0.018	0	0	0	0	0	0	0	0	-0.596	-0.122	0.118	-0.118	0	0.118	0.206	0	-1.32	99	1	-1.32	99	GCUUUAUUAUAAAUAAAACUCUA	|||||||	CUCUUUGGGCUUGUUUGAGAA	miR-2284w	618733
ENST00000265107	ENSBTAG00000033095	ENSG00000082068	ENST00000265107.4	9913	bta-miR-22-5p	1.89757	7.03912e-08	6.63885e-07	8mer-1a	3476	3483	-0.589	-0.016	-0.195	-0.098	-0.018	0	0	0	0.012	0	0	0	0	-0.596	-0.089	0.108	-0.236	0	0.133	0.162	0	-1.422	99	1	-1.422	99	UUUCUUUAUGUUAUUGAAGAACA	|||||||	AUUUCGAACGGUGACUUCUUGA	miR-22-5p	619841
ENST00000265138	ENSBTAG00000007116	ENSG00000113369	ENST00000265138.3	9913	bta-miR-148b	-1.5312	1.83325e-14	6.29852e-13	8mer-1a	483	490	-0.589	-0.008	-0.267	-0.098	0	0	0	0.022	0	0	0	0	0	-0.596	-0.089	0.066	0	0	0.119	0.06	0	-1.38	99	1	-1.38	99	UAACAUGAAAAAAAAUGCACUGA	|||||||	UGUUUCAAGACACUACGUGACU	miR-148/152	621254
ENST00000265140	ENSBTAG00000006107	ENSG00000133302	ENST00000265140.5	9913	bta-miR-363	1.5841	4.43515e-10	6.27444e-09	8mer-1a	529	536	-0.589	-0.032	-0.232	-0.098	-0.018	0	0	0	0	0.015	0	0	0	-0.596	-0.083	0.151	0	0	0.029	0.094	0	-1.359	99	1	-1.359	99	UUUAAAUGUAGUAAACGUGCAAA	||| |||||||	GCGUCUACCUAUG--GCACGUUA	miR-363	621709
ENST00000265165	ENSBTAG00000006844	ENSG00000138795	ENST00000265165.1	9913	bta-miR-592	2.19184	0.000985883	0.00447368	8mer-1a	2359	2366	-0.589	-0.032	-0.237	-0.098	-0.018	0	0	0	0.012	0	0	0	0	-0.596	-0.103	0.063	0	0	0.125	0.138	0	-1.335	99	1	-1.335	99	CCUCUGCAUUUUUAUGACACAAA	|||| |||||||	UGUAGUAGCGUAUAA---CUGUGUUA	miR-592/599	622604
ENST00000265165	ENSBTAG00000006844	ENSG00000138795	ENST00000265165.1	9913	bta-miR-381	1.53779	0.0157056	0.0469218	8mer-1a	593	600	-0.589	-0.008	-0.276	-0.098	0	0	0	0	0	0.015	0	0	0	-0.596	-0.12	0.063	0	0	0.167	0.22	0	-1.222	99	1	-1.222	99	ACUUCUUUUAUUUUUCUUGUAUA	|||||||	UGUCUCUCGAACGGGAACAUAU	miR-381	622547
ENST00000265165	ENSBTAG00000006844	ENSG00000138795	ENST00000265165.1	9913	bta-miR-185	-1.57401	5.2303e-06	4.10121e-05	8mer-1a	2033	2040	-0.589	-0.016	-0.265	-0.098	0	0	0	0.022	0	0	0	0	0	-0.596	-0.098	0.063	0	0	0.18	0.045	0	-1.352	99	1	-1.352	99	AUAUUCAUUUGAAAUUCUCUCCA	|||||||	AGUCCUUGACGGAAAGAGAGGU	miR-185	622393
ENST00000265260	ENSBTAG00000015069	ENSG00000081154	ENST00000265260.3	9913	bta-miR-30d	-1.66346	9.04339e-22	6.2141e-20	8mer-1a	1995	2002	-0.589	-0.016	-0.231	-0.098	0	0	0	0.022	0	0	0	0	0	-0.596	-0.108	-0.01	0	0	0.135	0.22	0	-1.271	99	1	-1.271	99	UGUUUAUUUUCUUAAUGUUUACA	|||||||	UCGAAGGUCAGCCCCUACAAAUGU	miR-30-5p	624431
ENST00000265260	ENSBTAG00000015069	ENSG00000081154	ENST00000265260.3	9913	bta-miR-6119-3p	-1.56237	0.00014356	0.000811213	8mer-1a	1006	1013	-0.589	-0.016	-0.246	-0.098	0	0	0.06	0.022	0	0	0	0	0	-0.596	-0.084	-0.01	0	0	0.142	0.23	0	-1.185	99	1	-1.185	99	UUGUGAAAUCCAAUUUGAUUUGA	|||||||	AACCUCUCAUUUUUUACUAAACG	miR-6119-3p	624506
ENST00000265260	ENSBTAG00000015069	ENSG00000081154	ENST00000265260.3	9913	bta-miR-2284w	-1.61939	1.25732e-05	8.76479e-05	8mer-1a	1705	1712	-0.589	-0.016	-0.185	-0.098	-0.018	0	0	0	0	0	0	0	0	-0.596	-0.11	-0.01	0	0	0.118	0.206	0	-1.298	99	1	-1.298	99	ACCAAUAAAUUUGUCAAACUCUA	|||||||	CUCUUUGGGCUUGUUUGAGAA	miR-2284w	624378
ENST00000265295	ENSBTAG00000008180	ENSG00000040275	ENST00000265295.4	9913	bta-miR-1842	1.82338	0.000168279	0.000930368	8mer-1a	289	296	-0.589	-0.032	-0.247	-0.098	0	0	0	0	0	0.015	0	0	0	-0.596	-0.105	0.101	0	0	0.159	-0.003	0	-1.395	99	1	-1.395	99	UUAUUAAAGUACCUU-CAGAGCCA	|||| |||||||	ACUCGGCUGGAGUGUCUCGGU	miR-760-3p/1842	626096
ENST00000265339	ENSBTAG00000010982	ENSG00000119048	ENST00000265339.2	9913	bta-miR-2339	3.23915	7.55696e-12	1.72522e-10	8mer-1a	1524	1531	-0.589	-0.008	-0.196	-0.098	0	0	0	0.022	0	0	0	0	0	-0.596	-0.061	-0.024	0	0	0.139	0.057	0	-1.354	99	1	-1.354	99	AUUAUAGUCAUUUAAUCCAGUGA	|||||||	UCGAGACGAUCCAGGUCACU	miR-2339	626727
ENST00000265339	ENSBTAG00000010982	ENSG00000119048	ENST00000265339.2	9913	bta-miR-665	2.76223	1.94798e-06	1.61548e-05	8mer-1a	1306	1313	-0.589	-0.016	-0.217	-0.098	-0.018	0	0	0	0	0.015	0	0	0	-0.596	-0.047	-0.024	0	0	0.055	0.079	0	-1.456	99	1	-1.456	99	GAUGGAUUUUCUUUUCUACUGGA	|||||||	UCCCCGGAGCCGGAUGACCA	miR-665	626869
ENST00000265339	ENSBTAG00000010982	ENSG00000119048	ENST00000265339.2	9913	bta-miR-2339	3.23915	7.55696e-12	1.72522e-10	8mer-1a	2460	2467	-0.589	-0.016	-0.202	-0.098	0	0	0	0.022	0	0	0	0	0	-0.596	-0.073	-0.024	0	0	0.139	0.057	0	-1.38	99	1	-1.38	99	AUAGACUUGUAUCUAUCCAGUGA	|||||||	UCGAGACGAUCCAGGUCACU	miR-2339	626728
ENST00000265362	ENSBTAG00000018133	ENSG00000075213	ENST00000265362.4	9913	bta-miR-2285bu	1.54015	0.00455695	0.0175351	8mer-1a	2274	2281	-0.589	-0.024	-0.232	-0.098	-0.018	0	0	0	0	0.015	0	0	0	-0.596	-0.074	0.123	0	0	0.062	0.058	0	-1.373	99	1	-1.373	99	GUCUUAAUAAAUCAUCAGGUCUA	|||||||	GGUUUUUCAAGUAAGUCCAGAA	miR-2285bu	629599
ENST00000265395	ENSBTAG00000001036	ENSG00000106049	ENST00000265395.2	9913	bta-miR-760-3p	2.33229	1.03636e-05	7.33074e-05	8mer-1a	708	715	-0.589	-0.016	-0.251	-0.098	0	-0.021	0	0	0	0.015	0	0	0	-0.596	-0.094	0.047	0	0	0.159	-0.003	0	-1.447	99	1	-1.447	99	UCUUUAGAACUGUUUCAGAGCCA	|||||||	AGGGGUGUCUGGGUCUCGGC	miR-760-3p/1842	631075
ENST00000265395	ENSBTAG00000001036	ENSG00000106049	ENST00000265395.2	9913	bta-miR-1842	1.82338	0.000168279	0.000930368	8mer-1a	708	715	-0.589	-0.016	-0.251	-0.098	0	0	0	0	0	0.015	0	0	0	-0.596	-0.094	0.047	0	0	0.159	-0.003	0	-1.426	99	1	-1.426	99	UCUUUAGAACUGUUUCAGAGCCA	|||||||	ACUCGGCUGGAGUGUCUCGGU	miR-760-3p/1842	631075
ENST00000265440	ENSBTAG00000014228	ENSG00000105967	ENST00000265440.7	9913	bta-miR-378c	1.71725	2.80565e-11	4.99821e-10	8mer-1a	228	235	-0.589	-0.048	-0.221	-0.098	-0.018	0	0	0	0	0	0	0	0	-0.596	-0.079	0.05	0	0	0.093	0.058	0	-1.448	99	1	-1.448	99	UCUCUUUGACCACUAAGUCCAGA	|||| |||||||	UGAAGACUGAGGU-UCAGGUCA	miR-378/378c	632087
ENST00000265440	ENSBTAG00000014228	ENSG00000105967	ENST00000265440.7	9913	bta-miR-11989	-1.76118	0.0175435	0.0514539	8mer-1a	3479	3486	-0.589	-0.024	-0.197	-0.098	0	-0.021	0	0.022	0	0	0	0	0	-0.596	-0.061	0.05	0	0	0.182	-0.024	0	-1.356	99	1	-1.356	99	AGUAUUGGCUUCCUUUCCCUGGA	|||||||	CGUGAUCCUCGAUGUAGGGACCC	miR-11989	631718
ENST00000265440	ENSBTAG00000014228	ENSG00000105967	ENST00000265440.7	9913	bta-miR-2400	3.171	7.30301e-06	5.48867e-05	8mer-1a	4900	4907	-0.589	-0.016	-0.268	-0.098	0	-0.021	0	0.022	0	0	0	0	0	-0.596	-0.084	0.05	0	0	0.151	0.06	0	-1.389	99	1	-1.389	99	AUAAAAUAUGCAAAAUGUGCUGA	|||||||	AGUCAGGCUCGACGGACACGACC	miR-2400	632015
ENST00000265729	ENSBTAG00000010390	ENSG00000075142	ENST00000265729.2	9913	bta-miR-2284w	-1.61939	1.25732e-05	8.76479e-05	8mer-1a	1417	1424	-0.589	-0.016	-0.249	-0.098	-0.018	0	0	0	0	0	0	0	0	-0.596	-0.121	-0.001	0	0	0.118	0.206	0	-1.364	99	1	-1.364	99	UAACAAAUAUCUAUUAAACUCUA	|||||||	CUCUUUGGGCUUGUUUGAGAA	miR-2284w	638316
ENST00000265729	ENSBTAG00000010390	ENSG00000075142	ENST00000265729.2	9913	bta-miR-11997	2.50985	0.0290244	0.0762882	8mer-1a	466	473	-0.589	-0.008	-0.175	-0.098	-0.018	0	0	0	0	0.015	0	0	0	-0.596	-0.061	-0.001	0	0	0.095	0.067	0	-1.369	99	1	-1.369	99	CCAUAUCAGGAUUCUCCUUGGUA	|||||||	AGAGCCGGGUGUGGGAACCAA	miR-11997	638141
ENST00000265729	ENSBTAG00000010390	ENSG00000075142	ENST00000265729.2	9913	bta-miR-2318	6.434	1.20145e-16	5.2536e-15	8mer-1a	3844	3851	-0.589	-0.024	-0.247	-0.098	0	0	0.06	0.022	0	0	0	0	0	-0.596	-0.099	-0.001	0	0	0.064	0.183	0	-1.325	99	1	-1.325	99	AAAAAAAAUUGUCUUUCAUACAA	|||||||	CCAGUCUAUUAAGUAGUAUGUG	miR-2318	638378
ENST00000265734	ENSBTAG00000044023	ENSG00000105810	ENST00000265734.4	9913	bta-miR-31	-1.52447	4.00462e-05	0.000256829	8mer-1a	7059	7066	-0.589	-0.016	-0.224	-0.098	-0.018	0	0	0.022	0	0	0	0	0	-0.596	-0.086	0.044	0	0	0.117	0.057	0	-1.387	99	1	-1.387	99	CAAGUAUAUUGUAUAUCUUGCCA	|||||||	UCGAUACGGUCGUAGAACGGA	miR-31	639768
ENST00000265734	ENSBTAG00000044023	ENSG00000105810	ENST00000265734.4	9913	bta-miR-11999	-1.60872	0.0153275	0.0463681	8mer-1a	4520	4527	-0.589	-0.04	-0.151	-0.098	0	0	0	0	0.012	0	0	0	0	-0.596	-0.064	0.044	0	0	0.096	-0.003	0	-1.389	99	1	-1.389	99	AUGGAGAAAGAGGAGGGGUCUGA	||||| |||||||	CGGAUACUCUUAUA----CCCAGACU	miR-11999	639104
ENST00000265742	ENSBTAG00000034936	ENSG00000001629	ENST00000265742.3	9913	bta-miR-339a	-1.69062	5.84635e-18	3.51512e-16	8mer-1a	171	178	-0.589	-0.016	-0.228	-0.098	0	0	0	0	0.012	0	0	0	0	-0.596	-0.059	0.155	-0.118	0	0.13	-0.003	0	-1.41	99	1	-1.41	99	UUCUGAUUUUAACCUGACAGGGA	|||||||	CACUCGAGGACCUCCUGUCCCU	miR-339	640528
ENST00000265753	ENSBTAG00000047249	ENSG00000106682	ENST00000265753.8	9913	bta-miR-12030	7.28159	5.34543e-14	1.7141e-12	8mer-1a	1307	1314	-0.589	-0.032	-0.122	-0.098	0	-0.021	0	0	0.012	0	0	0	0	-0.596	-0.066	0.018	0	0	0	-0.135	0	-1.629	99	1	-1.629	99	CUGGGCUCGGCUAGA-GCCCCGGA	||| |||||||	CCGGCGAGGCCCGGGGCCC	miR-12030	640786
ENST00000265753	ENSBTAG00000047249	ENSG00000106682	ENST00000265753.8	9913	bta-miR-185	-1.57401	5.2303e-06	4.10121e-05	8mer-1a	368	375	-0.589	-0.032	-0.187	-0.098	0	0	0	0.022	0	0	0	0	0	-0.596	-0.111	0.018	0	0	0.18	0.045	0	-1.348	99	1	-1.348	99	AAGUGCUGCUUCAUUUCUCUCCA	|||| |||||||	AGUCCUUGACGGAA---AGAGAGGU	miR-185	640828
ENST00000265981	ENSBTAG00000015824	ENSG00000110315	ENST00000265981.2	9913	bta-miR-2285cr	5.60865	3.94488e-05	0.000256417	8mer-1a	2506	2513	-0.589	-0.024	-0.207	-0.098	-0.018	0	0	0	0.012	0	0	0	0	-0.596	-0.078	0.013	0	0	0.162	0.232	0	-1.191	99	1	-1.191	99	ACUCAUAAUACUGUAGAACUUUA	|||||||	UCUUUGGACUUGCUUGAAAA	miR-2285cr	645230
ENST00000265981	ENSBTAG00000015824	ENSG00000110315	ENST00000265981.2	9913	bta-miR-32	1.51471	1.74321e-08	1.82279e-07	8mer-1a	2601	2608	-0.589	-0.024	-0.264	-0.098	0	0	0	0	0.012	0	0	0	0	-0.596	-0.071	0.013	0	0	0.109	0.141	0	-1.367	99	1	-1.367	99	GCAAACUGAUGUAUUGUGCAAUA	|||||||	UACGUUGAAUCAGUACACGUUAU	miR-25/32/92	645267
ENST00000265981	ENSBTAG00000015824	ENSG00000110315	ENST00000265981.2	9913	bta-miR-139	-1.78315	7.81102e-07	6.83109e-06	8mer-1a	2500	2507	-0.589	-0.016	-0.248	-0.098	0	0	0	0	0	0	0	0	0	-0.596	-0.081	0.013	0	0	0.097	0.134	0	-1.384	99	1	-1.384	99	AGGUUUACUCAUAAUACUGUAGA	|||||||	UGACCUCUGUGCACGUGACAUCU	miR-139	645150
ENST00000265981	ENSBTAG00000015824	ENSG00000110315	ENST00000265981.2	9913	bta-miR-432	1.78521	0.0210501	0.0595607	8mer-1a	2148	2155	-0.589	-0.04	-0.161	-0.098	0	0	0	0	0	0.015	0	0	0	-0.596	-0.121	0.013	0	0	0.116	0.09	0	-1.371	99	1	-1.371	99	AUUUUCCAAUAUAAG-CUCCAAGA	||||| |||||||	GGUGGGUUACUGGAUGAGGUUCU	miR-432	645316
ENST00000266069	ENSBTAG00000001827	ENSG00000101193	ENST00000266069.3	9913	bta-miR-495	2.70908	0.000119181	0.000699098	8mer-1a	1993	2000	-0.589	-0.016	-0.203	-0.098	-0.018	0	0	0	0.012	0	0	0	0	-0.596	-0.092	0.011	0	0	0.218	0.235	0	-1.136	99	1	-1.136	99	GGAUCUCGCUGUGAUGUUUGUUA	|||||||	UUCUUCACGUGGUACAAACAAA	miR-495	648207
ENST00000266085	ENSBTAG00000020638	ENSG00000100234	ENST00000266085.6	9913	bta-miR-11998	-2.75683	0.0143501	0.0448209	8mer-1a	3455	3462	-0.589	-0.04	-0.179	-0.098	0	0	0	0	0	0.015	0	0	0	-0.596	-0.081	0.005	0	0	0.117	0.127	0	-1.319	99	1	-1.319	99	AUGGAGAGAAAUCAA-CUAGAGAA	|||| |||||||	CAACCCUUUUGUGUGAUCUCUU	miR-11998	648683
ENST00000266085	ENSBTAG00000020638	ENSG00000100234	ENST00000266085.6	9913	bta-miR-424-3p	5.6087	5.4059e-16	2.16687e-14	8mer-1a	2471	2478	-0.589	-0.008	-0.218	-0.098	0	-0.021	0	0	0	0	0	0	0	-0.596	-0.086	0.005	0	0	-0.006	0.243	0	-1.374	99	1	-1.374	99	UCAUUCAUUUCAUGAACGUUUUA	|||||||	UAUCGUCGCGGAGUGCAAAAC	miR-424-3p	648926
ENST00000266126	ENSBTAG00000008664	ENSG00000119718	ENST00000266126.5	9913	bta-miR-502b	-2.39961	3.70361e-17	1.78144e-15	8mer-1a	1104	1111	-0.589	-0.032	-0.209	-0.098	-0.018	0	0	0	0.012	0	0	0	0	-0.596	-0.06	0.051	0	0	0.078	0.051	0	-1.41	99	1	-1.41	99	AACAAUUUGACUAUAGGUGGAUA	||| |||||||	CUUAGGAACGGGU--CCACCUAA	miR-502b	649651
ENST00000266517	ENSBTAG00000005833	ENSG00000139163	ENST00000266517.4	9913	bta-miR-495	2.70908	0.000119181	0.000699098	8mer-1a	842	849	-0.589	-0.016	-0.268	-0.098	-0.018	0	0	0	0.012	0	0	0	0	-0.596	-0.088	0.074	0	0	0.218	0.235	0	-1.134	99	1	-1.134	99	GAUAUUCUGUAUUUUGUUUGUUA	|||||||	UUCUUCACGUGGUACAAACAAA	miR-495	652087
ENST00000266529	ENSBTAG00000018340	ENSG00000139168	ENST00000266529.3	9913	bta-miR-12044	2.72013	5.83114e-07	5.19403e-06	8mer-1a	563	570	-0.589	-0.016	-0.25	-0.098	-0.018	0	0	0	0	0	0	0	0	-0.596	-0.081	0.006	0	0	0.074	0.197	0	-1.371	99	1	-1.371	99	UUAAAAUUUUUGGUAAAUCCAUA	|||||||	UCGUUAGUCUUCAUUAGGUAA	miR-12044	652223
ENST00000266529	ENSBTAG00000018340	ENSG00000139168	ENST00000266529.3	9913	bta-miR-6119-3p	-1.56237	0.00014356	0.000811213	8mer-1a	41	48	-0.589	-0.032	-0.247	-0.098	0	0	0.06	0.022	0	0	0	0	0	-0.596	-0.111	0.006	0	0	0.142	0.23	0	-1.213	99	1	-1.213	99	UAUCUUGAAAACAGUUGAUUUGA	|||| |||||||	AACCUCUCAUUUUUU--ACUAAACG	miR-6119-3p	652285
ENST00000266529	ENSBTAG00000019119	ENSG00000139168	ENST00000266529.3	9913	bta-miR-12044	2.72013	5.83114e-07	5.19403e-06	8mer-1a	563	570	-0.589	-0.016	-0.25	-0.098	-0.018	0	0	0	0	0	0	0	0	-0.596	-0.081	0.006	0	0	0.074	0.197	0	-1.371	99	1	-1.371	99	UUAAAAUUUUUGGUAAAUCCAUA	|||||||	UCGUUAGUCUUCAUUAGGUAA	miR-12044	652223
ENST00000266529	ENSBTAG00000019119	ENSG00000139168	ENST00000266529.3	9913	bta-miR-6119-3p	-1.56237	0.00014356	0.000811213	8mer-1a	41	48	-0.589	-0.032	-0.247	-0.098	0	0	0.06	0.022	0	0	0	0	0	-0.596	-0.111	0.006	0	0	0.142	0.23	0	-1.213	99	1	-1.213	99	UAUCUUGAAAACAGUUGAUUUGA	|||| |||||||	AACCUCUCAUUUUUU--ACUAAACG	miR-6119-3p	652285
ENST00000266581	ENSBTAG00000002025	ENSG00000139211	ENST00000266581.4	9913	bta-miR-185	-1.57401	5.2303e-06	4.10121e-05	8mer-1a	941	948	-0.589	-0.024	-0.256	-0.098	0	0	0	0.022	0	0	0	0	0	-0.596	-0.095	0.087	0	0	0.18	0.045	0	-1.324	99	1	-1.324	99	CAUCAAUUGCAGAUUUCUCUCCA	|||||||	AGUCCUUGACGGAAAGAGAGGU	miR-185	653441
ENST00000266604	ENSBTAG00000002004	ENSG00000139233	ENST00000266604.2	9913	bta-miR-502a	-1.75063	1.6566e-08	1.77072e-07	8mer-1a	2920	2927	-0.589	-0.04	-0.171	-0.098	-0.018	0	0	0	0.012	0	0	0	0	-0.596	-0.069	-0.04	0	0	0.056	0.054	0	-1.499	99	1	-1.499	99	AACUCCAUUGCGUUAGGUGCAUA	|||| |||||||	ACUUAGGAACGGGU-CCACGUAA	miR-502a	654073
ENST00000266604	ENSBTAG00000002004	ENSG00000139233	ENST00000266604.2	9913	bta-miR-1260b	-1.96354	0.0108483	0.0364896	8mer-1a	1630	1637	-0.589	0.016	-0.2	-0.098	-0.018	0	0	0	0.012	0	0	0	0	-0.596	-0.072	-0.04	0	0	0.16	-0.03	0	-1.455	99	1	-1.455	99	UUGCUACCUAAUUUUGGUGGGAA	|||||||	ACCACCGUCACCACCCUA	miR-1260	653674
ENST00000266604	ENSBTAG00000002004	ENSG00000139233	ENST00000266604.2	9913	bta-miR-592	2.19184	0.000985883	0.00447368	8mer-1a	866	873	-0.589	-0.032	-0.129	-0.098	-0.018	0	0	0	0.012	0	0	0	0	-0.596	-0.107	-0.04	0	0	0.125	0.138	0	-1.334	99	1	-1.334	99	UCACUUAAUCAUAAGGACACAAA	|||| |||||||	UGUAGUAGCGUAUAACUGUGUUA	miR-592/599	654130
ENST00000266604	ENSBTAG00000002004	ENSG00000139233	ENST00000266604.2	9913	bta-miR-2284v	-2.91807	2.78187e-12	7.04251e-11	8mer-1a	492	499	-0.589	-0.008	-0.226	-0.098	-0.018	0	0	0	0	0	0	0	0	-0.596	-0.104	-0.04	0	0	0.222	0.302	0	-1.155	99	1	-1.155	99	UUUUAAAAAAUCUUAAACUUUUA	|||||||	UUUGGGGUUUGCUUGAAAAA	miR-2284ab/2284c/2284d/2284j/2284k/2284m/2284n/2284v	653816
ENST00000266604	ENSBTAG00000002004	ENSG00000139233	ENST00000266604.2	9913	bta-miR-2284j	2.38148	1.02463e-05	7.33074e-05	8mer-1a	492	499	-0.589	-0.016	-0.226	-0.098	0	0	0.06	0	0	0	0	0	0	-0.596	-0.104	-0.04	0	0	0.222	0.302	0	-1.085	99	1	-1.085	99	UUUUAAAAAAUCUUAAACUUUUA	|||||||	UUUUGGACUUGCUUGAAAAG	miR-2284ab/2284c/2284d/2284j/2284k/2284m/2284n/2284v	653816
ENST00000266604	ENSBTAG00000002004	ENSG00000139233	ENST00000266604.2	9913	bta-miR-592	2.19184	0.000985883	0.00447368	8mer-1a	2851	2858	-0.589	-0.024	-0.172	-0.098	-0.018	0	0	0	0.012	0	0	0	0	-0.596	-0.116	-0.04	0	0	0.125	0.138	0	-1.378	99	1	-1.378	99	UUCACAUUCACAUUCGACACAAA	|||||||	UGUAGUAGCGUAUAACUGUGUUA	miR-592/599	654129
ENST00000266604	ENSBTAG00000002004	ENSG00000139233	ENST00000266604.2	9913	bta-miR-2284d	-2.98803	0.025278	0.0686932	8mer-1a	492	499	-0.589	-0.024	-0.226	-0.098	-0.018	0	0	0	0	0	0	0	0	-0.596	-0.104	-0.04	0	0	0.222	0.302	0	-1.171	99	1	-1.171	99	UUUUAAAAAAUCUUAAACUUUUA	|||||||	CUUUUUGGGAUUGCUUGAAAAA	miR-2284ab/2284c/2284d/2284j/2284k/2284m/2284n/2284v	653816
ENST00000266659	ENSBTAG00000011590	ENSG00000139278	ENST00000266659.3	9913	bta-miR-2284j	2.38148	1.02463e-05	7.33074e-05	8mer-1a	1578	1585	-0.589	-0.008	-0.28	-0.098	0	0	0.06	0	0	0	0	0	0	-0.596	-0.101	0.026	0	0	0.222	0.302	0	-1.062	99	1	-1.062	99	GCUUAUGAUAUUUUUAACUUUUA	|||||||	UUUUGGACUUGCUUGAAAAG	miR-2284ab/2284c/2284d/2284j/2284k/2284m/2284n/2284v	654676
ENST00000266659	ENSBTAG00000011590	ENSG00000139278	ENST00000266659.3	9913	bta-miR-2284d	-2.98803	0.025278	0.0686932	8mer-1a	1578	1585	-0.589	-0.008	-0.28	-0.098	-0.018	0	0	0	0	0	0	0	0	-0.596	-0.101	0.026	0	0	0.222	0.302	0	-1.14	99	1	-1.14	99	GCUUAUGAUAUUUUUAACUUUUA	|||||||	CUUUUUGGGAUUGCUUGAAAAA	miR-2284ab/2284c/2284d/2284j/2284k/2284m/2284n/2284v	654676
ENST00000266659	ENSBTAG00000011590	ENSG00000139278	ENST00000266659.3	9913	bta-miR-2284v	-2.91807	2.78187e-12	7.04251e-11	8mer-1a	1578	1585	-0.589	0.016	-0.28	-0.098	-0.018	0	0	0	0	0	0	0	0	-0.596	-0.101	0.026	0	0	0.222	0.302	0	-1.116	99	1	-1.116	99	GCUUAUGAUAUUUUUAACUUUUA	|||||||	UUUGGGGUUUGCUUGAAAAA	miR-2284ab/2284c/2284d/2284j/2284k/2284m/2284n/2284v	654676
ENST00000266673	ENSBTAG00000012272	ENSG00000139291	ENST00000266673.5	9913	bta-miR-1307	1.62041	5.28545e-11	9.07965e-10	8mer-1a	2113	2120	-0.589	-0.016	-0.147	-0.098	-0.018	0	0	0	0	0.015	0	0	0	-0.596	-0.103	0.047	0	0	-0.039	-0.023	0	-1.567	99	1	-1.567	99	UGUGAUAACUAAAGACGCCGAGA	|||||||	GUGCUGGCUGCGGUGCGGCUCA	miR-1307	655177
ENST00000266718	ENSBTAG00000001745	ENSG00000139329	ENST00000266718.4	9913	bta-miR-185	-1.57401	5.2303e-06	4.10121e-05	8mer-1a	727	734	-0.589	-0.016	-0.252	-0.098	0	0	0	0.022	0	0	0	0	0	-0.596	-0.093	0.051	0	0	0.18	0.045	0	-1.346	99	1	-1.346	99	CUUGUGAAAUUCAUAUCUCUCCA	|||||||	AGUCCUUGACGGAAAGAGAGGU	miR-185	656323
ENST00000266718	ENSBTAG00000001745	ENSG00000139329	ENST00000266718.4	9913	bta-miR-1271	-1.83256	1.08017e-09	1.44322e-08	8mer-1a	358	365	-0.589	-0.056	-0.251	-0.098	0	-0.021	0	0	0.012	0	0	0	0	-0.596	-0.105	0.051	0	0	0.123	0.06	0	-1.47	99	1	-1.47	99	AAAUCUUAACUUAAU--GUGCCAAA	||||| |||||||	ACUCAUGAAUGAUCCACGGUUC	miR-96/1271	656430
ENST00000266735	ENSBTAG00000016271	ENSG00000139343	ENST00000266735.5	9913	bta-miR-532	1.62954	5.82851e-09	6.83783e-08	8mer-1a	524	531	-0.589	-0.016	-0.194	-0.098	0	-0.021	0	0	0	0	0	0	0	-0.596	-0.071	-0.074	0	0	0.079	0.121	0	-1.459	99	1	-1.459	99	AUCAAAUGUAGGCUAAAGGCAUA	|||||||	UGCCAGGAUGUGAGUUCCGUAC	miR-532	656738
ENST00000266735	ENSBTAG00000016271	ENSG00000139343	ENST00000266735.5	9913	bta-miR-499	1.85598	0.00043775	0.00214855	8mer-1a	912	919	-0.589	-0.008	-0.251	-0.098	0	0	0	0	0	0	0	0	0	-0.596	-0.104	-0.074	0	0	0.088	0.191	0	-1.441	99	1	-1.441	99	GAUAUGGAUAAUAAAAGUCUUAA	|||||||	UUUGUAGUGACGUUCAGAAUU	miR-499	656732
ENST00000267205	ENSBTAG00000032534	ENSG00000139725	ENST00000267205.2	9913	bta-miR-2284d	-2.98803	0.025278	0.0686932	8mer-1a	1294	1301	-0.589	-0.016	-0.243	-0.098	-0.018	0	0	0	0	0	0	0	0	-0.596	-0.104	0.007	0	0	0.222	0.302	0	-1.133	99	1	-1.133	99	CUAUUUUUGUAAAUAAACUUUUA	|||||||	CUUUUUGGGAUUGCUUGAAAAA	miR-2284ab/2284c/2284d/2284j/2284k/2284m/2284n/2284v	660662
ENST00000267205	ENSBTAG00000032534	ENSG00000139725	ENST00000267205.2	9913	bta-miR-2284v	-2.91807	2.78187e-12	7.04251e-11	8mer-1a	1294	1301	-0.589	-0.016	-0.243	-0.098	-0.018	0	0	0	0	0	0	0	0	-0.596	-0.104	0.007	0	0	0.222	0.302	0	-1.133	99	1	-1.133	99	CUAUUUUUGUAAAUAAACUUUUA	|||||||	UUUGGGGUUUGCUUGAAAAA	miR-2284ab/2284c/2284d/2284j/2284k/2284m/2284n/2284v	660662
ENST00000267205	ENSBTAG00000032534	ENSG00000139725	ENST00000267205.2	9913	bta-miR-11989	-1.76118	0.0175435	0.0514539	8mer-1a	694	701	-0.589	-0.016	-0.166	-0.098	0	-0.021	0	0.022	0	0	0	0	0	-0.596	-0.085	0.007	0	0	0.182	-0.024	0	-1.384	99	1	-1.384	99	AAAAGCAAGAAGUAUUCCCUGGA	|||||||	CGUGAUCCUCGAUGUAGGGACCC	miR-11989	660578
ENST00000267205	ENSBTAG00000032534	ENSG00000139725	ENST00000267205.2	9913	bta-miR-2284j	2.38148	1.02463e-05	7.33074e-05	8mer-1a	1294	1301	-0.589	-0.016	-0.243	-0.098	0	0	0.06	0	0	0	0	0	0	-0.596	-0.104	0.007	0	0	0.222	0.302	0	-1.055	99	1	-1.055	99	CUAUUUUUGUAAAUAAACUUUUA	|||||||	UUUUGGACUUGCUUGAAAAG	miR-2284ab/2284c/2284d/2284j/2284k/2284m/2284n/2284v	660662
ENST00000267406	ENSBTAG00000010665	ENSG00000139899	ENST00000267406.6	9913	bta-miR-493	1.85301	0.000429655	0.00214855	8mer-1a	904	911	-0.589	-0.008	-0.145	-0.098	0	0	0	0	0.012	0	0	0	0	-0.596	-0.122	0.003	0	0	0.081	0.075	0	-1.387	99	1	-1.387	99	CCCAGCUCUCUCAUUGACCUUCA	|||||||	GGACCGUGUGUCAUCUGGAAGU	miR-493	662978
ENST00000267406	ENSBTAG00000010665	ENSG00000139899	ENST00000267406.6	9913	bta-miR-107	2.04379	2.1131e-27	3.388e-25	8mer-1a	1197	1204	-0.589	-0.016	-0.191	-0.098	-0.018	0	0	0	0	0	0	0	0	-0.596	-0.05	0.003	0	0	0.14	0.054	0	-1.361	99	1	-1.361	99	AGGAUAUAAGGAGAUAUGCUGCA	|||||||	CUAUCGGGACAUGUUACGACGA	miR-103/107	662851
ENST00000267615	ENSBTAG00000009845	ENSG00000100605	ENST00000267615.6	9913	bta-miR-2285bf	1.60537	8.9303e-05	0.000543731	8mer-1a	1754	1761	-0.589	-0.024	-0.175	-0.098	-0.018	0	0	0	0	0.015	0	0	0	-0.596	-0.025	0.066	0	0	0.109	0.182	0	-1.153	99	1	-1.153	99	AAACUGCAUUUCACACGUGUUUA	|||||||	GUUUUUCAAACAAGCACAAAA	miR-2285bf	667408
ENST00000267615	ENSBTAG00000009845	ENSG00000100605	ENST00000267615.6	9913	bta-miR-495	2.70908	0.000119181	0.000699098	8mer-1a	4165	4172	-0.589	-0.024	-0.182	-0.098	-0.018	0	0	0	0.012	0	0	0	0	-0.596	-0.099	0.066	0	0	0.218	0.235	0	-1.075	99	1	-1.075	99	UACAGUUCGUGUCAUGUUUGUUA	|||||||	UUCUUCACGUGGUACAAACAAA	miR-495	667699
ENST00000267838	ENSBTAG00000017683	ENSG00000140280	ENST00000267838.3	9913	bta-miR-1388-3p	1.92026	1.11832e-09	1.45382e-08	8mer-1a	333	340	-0.589	-0.016	-0.22	-0.098	-0.018	0	0	0	0	0.015	0	0	0	-0.596	-0.103	0.007	0	0	0.169	0.054	0	-1.395	99	1	-1.395	99	AAACAAUGUUUAUCUCCUGAGAA	|||||||	ACGCCCGACUGUUUGGACUCUA	miR-1388-3p	669209
ENST00000267859	ENSBTAG00000013493	ENSG00000140299	ENST00000267859.3	9913	bta-miR-495	2.70908	0.000119181	0.000699098	8mer-1a	281	288	-0.589	-0.048	-0.26	-0.098	-0.018	0	0	0	0.012	0	0	0	0	-0.596	-0.058	0.068	0	0	0.218	0.235	0	-1.134	99	1	-1.134	99	GCAAUUUUUGCAUUU-GUUUGUUA	|||| |||||||	UUCUUCACGUGGUACAAACAAA	miR-495	670223
ENST00000267859	ENSBTAG00000013493	ENSG00000140299	ENST00000267859.3	9913	bta-miR-502a	-1.75063	1.6566e-08	1.77072e-07	8mer-1a	1636	1643	-0.589	-0.032	-0.201	-0.098	-0.018	0	0	0	0.012	0	0	0	0	-0.596	-0.079	0.068	0	0	0.056	0.054	0	-1.423	99	1	-1.423	99	ACUUGUUGCAAAAGUGGUGCAUA	|||| |||||||	ACUUAGGAACGGGU---CCACGUAA	miR-502a	670252
ENST00000267884	ENSBTAG00000014353	ENSG00000140319	ENST00000267884.6	9913	bta-miR-2313-3p	-1.61916	0.0361054	0.0918872	8mer-1a	411	418	-0.589	-0.016	-0.196	-0.098	0	-0.021	0	0	0.012	0	0	0	0	-0.596	-0.04	-0.053	0	0	0.11	0.084	0	-1.403	99	1	-1.403	99	GUCUUUUGGUUUACUGGAACUGA	|||||||	CCGUACGUCGCACCUUGACC	miR-2313-3p	670653
ENST00000267884	ENSBTAG00000014353	ENSG00000140319	ENST00000267884.6	9913	bta-miR-7857-5p	5.63714	1.32233e-07	1.22315e-06	8mer-1a	196	203	-0.589	-0.032	-0.164	-0.098	-0.018	0	0	0	0	0.015	0	0	0	-0.596	-0.044	-0.053	0	0	0.089	0.052	0	-1.438	99	1	-1.438	99	CAGUUUAUCUUAGAU--CUGGCUAA	|||| |||||||	CGUAAGAAGGGGUUGACCGAUA	miR-7857-5p	670700
ENST00000267884	ENSBTAG00000014353	ENSG00000140319	ENST00000267884.6	9913	bta-miR-7857-3p	5.28855	7.629e-14	2.29347e-12	8mer-1a	196	203	-0.589	-0.032	-0.164	-0.098	-0.018	0	0	0	0	0.015	0	0	0	-0.596	-0.044	-0.053	0	0	0.089	0.052	0	-1.438	99	1	-1.438	99	CAGUUUAUCUUAGAU--CUGGCUAA	|||| |||||||	CGUAAGAAGGGGUUGACCGAUA	miR-7857-3p	670699
ENST00000267970	ENSBTAG00000002415	ENSG00000140391	ENST00000267970.4	9913	bta-miR-21-3p	3.64727	1.08059e-50	2.59883e-48	8mer-1a	2826	2833	-0.589	-0.008	-0.234	-0.098	-0.018	0	0	0	0	0.015	0	0	0	-0.596	-0.073	0.014	0	0	0.184	0.061	0	-1.342	99	1	-1.342	99	AAGGCUGAAGAAUUACUGCUGUA	|||||||	UCUGUCGGGUAGCUGACGACAA	miR-21-3p	671783
ENST00000267970	ENSBTAG00000002415	ENSG00000140391	ENST00000267970.4	9913	bta-miR-11971	3.1829	8.00008e-25	9.6201e-23	8mer-1a	447	454	-0.589	-0.016	-0.196	-0.098	0	0	0	0	0.012	0	0	0	0	-0.596	-0.055	0.014	0	0	0.162	-0.09	0	-1.452	99	1	-1.452	99	UUAAUACCAGAUAGUGCCCCUCA	|||||||	AAGAGUGAGAGACGGGGAGU	miR-11971	671675
ENST00000267970	ENSBTAG00000002415	ENSG00000140391	ENST00000267970.4	9913	bta-miR-11997	2.50985	0.0290244	0.0762882	8mer-1a	947	954	-0.589	0.016	-0.204	-0.098	-0.018	0	0	0	0	0.015	0	0	0	-0.596	-0.088	0.014	0	0	0.095	0.067	0	-1.386	99	1	-1.386	99	GCAAAAUUUGAAAGACCUUGGUA	|||||||	AGAGCCGGGUGUGGGAACCAA	miR-11997	671692
ENST00000268389	ENSBTAG00000018869	ENSG00000140749	ENST00000268389.4	9913	bta-miR-11991	1.90393	5.37164e-06	4.10121e-05	8mer-1a	568	575	-0.589	-0.016	-0.191	-0.098	-0.018	0	0	0	0	0.015	0	0	0	-0.596	-0.108	0.016	0	0	0.143	0.144	0	-1.298	99	1	-1.298	99	AAAGUGAGGGCACAACAGAACAA	|||||||	AUGUUAGUUCUAUGUCUUGUA	miR-11991	678082
ENST00000268459	ENSBTAG00000012295	ENSG00000140807	ENST00000268459.3	9913	bta-miR-378c	1.71725	2.80565e-11	4.99821e-10	8mer-1a	1002	1009	-0.589	-0.016	-0.134	-0.098	-0.018	0	0	0	0	0	0	0	0	-0.596	-0.069	0.078	-0.118	0	0.093	0.058	0	-1.409	99	1	-1.409	99	UCAAGACACAUCCAAAGUCCAGA	|||||||	UGAAGACUGAGGUUCAGGUCA	miR-378/378c	679563
ENST00000268668	ENSBTAG00000009534	ENSG00000140990	ENST00000268668.6	9913	bta-miR-6523a	3.66942	1.47927e-09	1.87245e-08	8mer-1a	40	47	-0.589	-0.032	-0.134	-0.098	0	0	0	0	0	0	0	0	0	-0.596	-0.128	-0.015	0	0	0.172	-0.02	0	-1.44	99	1	-1.44	99	GUUGCUAAAAUAAAG--ACCCCAGA	|||| |||||||	GGGACGAGUUUCAAUGGGGUCU	miR-6523a	682274
ENST00000269142	ENSBTAG00000004257	ENSG00000141384	ENST00000269142.5	9913	bta-miR-2285bf	1.60537	8.9303e-05	0.000543731	8mer-1a	242	249	-0.589	-0.016	-0.174	-0.098	-0.018	0	0	0	0	0.015	0	0	0	-0.596	-0.09	0.133	0	0	0.109	0.182	0	-1.142	99	1	-1.142	99	GCCUCUGCCUUCGUACGUGUUUA	|||||||	GUUUUUCAAACAAGCACAAAA	miR-2285bf	687940
ENST00000269214	ENSBTAG00000017597	ENSG00000141446	ENST00000269214.5	9913	bta-miR-11971	3.1829	8.00008e-25	9.6201e-23	8mer-1a	1636	1643	-0.589	-0.016	-0.245	-0.098	0	0	0	0	0.012	0	0	0	0	-0.596	-0.112	0.131	0	0	0.162	-0.09	0	-1.441	99	1	-1.441	99	UAUAUUAAAGACACAGCCCCUCA	|||||||	AAGAGUGAGAGACGGGGAGU	miR-11971	689282
ENST00000269216	ENSBTAG00000005734	ENSG00000141448	ENST00000269216.3	9913	bta-miR-378c	1.71725	2.80565e-11	4.99821e-10	8mer-1a	1498	1505	-0.589	-0.032	-0.226	-0.098	-0.018	0	0	0	0	0	0	0	0	-0.596	-0.099	0.086	0	0	0.093	0.058	0	-1.421	99	1	-1.421	99	UAAAAACAUUGAAAA--AGUCCAGA	||| |||||||	UGAAGACUGAGGUUCAGGUCA	miR-378/378c	690356
ENST00000269385	ENSBTAG00000009107	ENSG00000141570	ENST00000269385.4	9913	bta-miR-2285bf	1.60537	8.9303e-05	0.000543731	8mer-1a	2458	2465	-0.589	-0.024	-0.267	-0.098	-0.018	0	0	0	0	0.015	0	0	0	-0.596	-0.121	0.058	0	0	0.109	0.182	0	-1.349	99	1	-1.349	99	CAAUACCGCUUUUUACGUGUUUA	|||||||	GUUUUUCAAACAAGCACAAAA	miR-2285bf	692020
ENST00000269593	ENSBTAG00000008611	ENSG00000141753	ENST00000269593.4	9913	bta-miR-11991	1.90393	5.37164e-06	4.10121e-05	8mer-1a	1033	1040	-0.589	-0.032	-0.252	-0.098	-0.018	0	0	0	0	0.015	0	0	0	-0.596	-0.112	0.023	0	0	0.143	0.144	0	-1.372	99	1	-1.372	99	UUUUUUUUAACAAAA--CAGAACAA	||| |||||||	AUGUUAGUUCUAUGUCUUGUA	miR-11991	695193
ENST00000269593	ENSBTAG00000008611	ENSG00000141753	ENST00000269593.4	9913	bta-miR-339a	-1.69062	5.84635e-18	3.51512e-16	8mer-1a	1092	1099	-0.589	0	-0.217	-0.098	0	0	0	0	0.012	0	0	0	0	-0.596	-0.106	0.023	0	0	0.13	-0.003	0	-1.444	99	1	-1.444	99	UUAUUUACAAUAAGAGACAGGGA	|||||||	CACUCGAGGACCUCCUGUCCCU	miR-339	695548
ENST00000269601	ENSBTAG00000013587	ENSG00000141759	ENST00000269601.5	9913	bta-miR-487b	1.56384	0.0122711	0.0400241	8mer-1a	620	627	-0.589	-0.016	-0.245	-0.098	-0.018	0	0	0	0.012	0	0	0	0	-0.596	-0.123	-0.031	0	0	-0.218	0.152	0	-1.77	99	1	-1.77	99	CUGGUUAUAAAAACAGUACGAUA	|||||||	UUCACCUACUGGGACAUGCUAA	miR-487b	695932
ENST00000269919	ENSBTAG00000002566	ENSG00000130517	ENST00000269919.6	9913	bta-miR-10164-3p	7.74985	1.37833e-58	6.62979e-56	8mer-1a	4149	4156	-0.589	-0.04	-0.26	-0.098	0	-0.021	0	0	0	0	0	0	0	-0.596	-0.131	0.004	0	0	0.116	0.209	0	-1.406	99	1	-1.406	99	CCAGAAAGCAAAUAAAACAGUUA	|||| |||||||	CGUCGGUUCGGAGGA-UUGUCAAC	miR-10164-3p	697396
ENST00000269967	ENSBTAG00000039635	ENSG00000142039	ENST00000269967.3	9913	bta-miR-183	-1.83268	0.00236714	0.0100761	8mer-1a	1819	1826	-0.589	-0.016	-0.226	-0.098	0	0	0	0	0.012	0	0	0	0	-0.596	-0.1	0.048	0	0	0.091	0.054	0	-1.42	99	1	-1.42	99	AAUUUGUGAUAUACUGUGCCAUA	|||||||	GUCACUUAAGAUGGUCACGGUAU	miR-183	698182
ENST00000270642	ENSBTAG00000019473	ENSG00000142549	ENST00000270642.8	9913	bta-miR-11998	-2.75683	0.0143501	0.0448209	8mer-1a	1270	1277	-0.589	-0.056	-0.164	-0.098	0	0	0	0	0	0.015	0	0	0	-0.596	-0.118	0.038	0	0	0.117	0.127	0	-1.324	99	1	-1.324	99	UGCAGAGUGAAAAGU--CUAGAGAA	||||| |||||||	CAACCCUUUUGUGUGAUCUCUU	miR-11998	704571
ENST00000270642	ENSBTAG00000019473	ENSG00000142549	ENST00000270642.8	9913	bta-miR-10167-3p	1.91957	4.4207e-05	0.000279784	8mer-1a	592	599	-0.589	-0.032	-0.12	-0.098	0	-0.021	0	0	0	0	0	0	0	-0.596	-0.106	0.038	0	0	0.143	-0.026	0	-1.407	99	1	-1.407	99	CCCACCCCAAACUAUACCACCCA	|||| |||||||	GACUGGGCGGGGC--UGGUGGGC	miR-10167-3p	704538
ENST00000270792	ENSBTAG00000009580	ENSG00000142669	ENST00000270792.5	9913	bta-miR-744	-2.33637	1.05129e-17	5.61858e-16	8mer-1a	326	333	-0.589	-0.024	-0.071	-0.098	0	0	0	0	0.012	0	0	0	0	-0.596	-0.023	-0.068	0	0	0.017	-0.141	0	-1.581	99	1	-1.581	99	AAGGCUCUGCCAAAGGCCCCGCA	|||||||	ACGACAAUCGGGAUCGGGGCGU	miR-744	705984
ENST00000271277	ENSBTAG00000021602	ENSG00000143079	ENST00000271277.6	9913	bta-miR-2285bf	1.60537	8.9303e-05	0.000543731	8mer-1a	1064	1071	-0.589	-0.024	-0.217	-0.098	-0.018	0	0	0	0	0.015	0	0	0	-0.596	-0.071	0.106	0	0	0.109	0.182	0	-1.201	99	1	-1.201	99	AUACACACCCCUUUACGUGUUUA	|||||||	GUUUUUCAAACAAGCACAAAA	miR-2285bf	706937
ENST00000271308	ENSBTAG00000020641	ENSG00000143106	ENST00000271308.4	9913	bta-miR-2339	3.23915	7.55696e-12	1.72522e-10	8mer-1a	2372	2379	-0.589	-0.016	-0.237	-0.098	0	0	0	0.022	0	0	0	0	0	-0.596	-0.038	0.017	0	0	0.139	0.057	0	-1.339	99	1	-1.339	99	AACUUGGAAGACUAUUCCAGUGA	|||||||	UCGAGACGAUCCAGGUCACU	miR-2339	707325
ENST00000271308	ENSBTAG00000020641	ENSG00000143106	ENST00000271308.4	9913	bta-miR-592	2.19184	0.000985883	0.00447368	8mer-1a	846	853	-0.589	-0.032	-0.221	-0.098	-0.018	0	0	0	0.012	0	0	0	0	-0.596	-0.116	0.017	0	0	0.125	0.138	0	-1.378	99	1	-1.378	99	GGAGAUGUGACCAUA--GACACAAA	|||| |||||||	UGUAGUAGCGUAUAACUGUGUUA	miR-592/599	707436
ENST00000272091	ENSBTAG00000012787	ENSG00000143751	ENST00000272091.7	9913	bta-miR-484	1.51868	7.56334e-11	1.25447e-09	8mer-1a	172	179	-0.589	-0.008	-0.225	-0.098	0	0	0	0	0.012	0	0	0	0	-0.596	-0.093	0.074	0	0	0.153	-0.003	0	-1.373	99	1	-1.373	99	UUUGUGAAACCAUCUGAGCCUGA	|||||||	UAGCCCUCCCCUGACUCGGACU	miR-484	713752
ENST00000272462	ENSBTAG00000024091	ENSG00000144063	ENST00000272462.2	9913	bta-miR-2285bu	1.54015	0.00455695	0.0175351	8mer-1a	307	314	-0.589	-0.016	-0.095	-0.098	-0.018	0	0	0	0	0.015	0	0	0	-0.596	-0.075	-0.024	0	0	0.062	0.058	0	-1.376	99	1	-1.376	99	AUCUCAGGAAAAUUCCAGGUCUA	|||||||	GGUUUUUCAAGUAAGUCCAGAA	miR-2285bu	720768
ENST00000272638	ENSBTAG00000015169	ENSG00000144224	ENST00000272638.9	9913	bta-miR-2457	2.32818	0.00618142	0.0232286	8mer-1a	1128	1135	-0.589	-0.008	-0.14	-0.098	0	0	0	0	0.012	0	0	0	0	-0.596	-0.09	0.085	-0.118	0	0.092	0.06	0	-1.39	99	1	-1.39	99	AACAAUGGUAAUAGUGUUGGCAA	|||||||	UCGCGCCGAGACGUCAACCGUU	miR-2457	721621
ENST00000272641	ENSBTAG00000018147	ENSG00000144227	ENST00000272641.3	9913	bta-miR-495	2.70908	0.000119181	0.000699098	8mer-1a	180	187	-0.589	-0.024	-0.218	-0.098	-0.018	0	0	0	0.012	0	0	0	0	-0.596	-0.079	0.025	-0.118	0	0.218	0.235	0	-1.25	99	1	-1.25	99	UAAAAGUUGAAAUGUGUUUGUUA	|||||||	UUCUUCACGUGGUACAAACAAA	miR-495	721872
ENST00000272641	ENSBTAG00000018147	ENSG00000144227	ENST00000272641.3	9913	bta-miR-199b	-1.51141	2.13555e-08	2.18554e-07	8mer-1a	1346	1353	-0.589	-0.032	-0.231	-0.098	0	-0.021	0	0	0	0	0	0	0	-0.596	-0.095	0.025	0	0	0.125	0.061	0	-1.451	99	1	-1.451	99	AAAUAUCAAAGUAAA-ACACUGGA	||| |||||||	CUUGUCUAUCAGAUUUGUGACCC	miR-199-5p	721782
ENST00000272647	ENSBTAG00000008089	ENSG00000144233	ENST00000272647.5	9913	bta-miR-2285an	1.60853	0.0210506	0.0595607	8mer-1a	2337	2344	-0.589	-0.016	-0.154	-0.098	-0.018	0	0	0	0	0.015	0	0	0	-0.596	-0.07	0.04	0	0	-0.015	0.013	0	-1.488	99	1	-1.488	99	UCAGUGCACAAGAAUCGGGCUUA	|||||||	GAUUUUUCAAGUAAGCCCGAAA	miR-2285an	722538
ENST00000272748	ENSBTAG00000018061	ENSG00000144320	ENST00000272748.4	9913	bta-miR-495	2.70908	0.000119181	0.000699098	8mer-1a	1295	1302	-0.589	-0.024	-0.241	-0.098	-0.018	0	0	0	0.012	0	0	0	0	-0.596	-0.087	0.069	0	0	0.218	0.235	0	-1.119	99	1	-1.119	99	UCUAAGUUAUAUAUGGUUUGUUA	|||||||	UUCUUCACGUGGUACAAACAAA	miR-495	723933
ENST00000273038	ENSBTAG00000018600	ENSG00000144560	ENST00000273038.3	9913	bta-miR-22-5p	1.89757	7.03912e-08	6.63885e-07	8mer-1a	1742	1749	-0.589	-0.016	-0.294	-0.098	-0.018	0	0	0	0.012	0	0	0	0	-0.596	-0.107	0.034	0	0	0.133	0.162	0	-1.377	99	1	-1.377	99	UUGUAGGUAUUUUUUGAAGAACA	|||||||	AUUUCGAACGGUGACUUCUUGA	miR-22-5p	726083
ENST00000273047	ENSBTAG00000046385	ENSG00000144566	ENST00000273047.4	9913	bta-miR-130b	1.83156	2.08287e-11	3.85331e-10	8mer-1a	1064	1071	-0.589	-0.024	-0.242	-0.098	0	-0.021	0	0.022	0	0	0	0	0	-0.596	-0.09	0.007	0	0	0.105	0.121	0	-1.405	99	1	-1.405	99	AUUUUGAUCAGUAUAUUGCACUA	|||||||	UACGGGAAAGUAGUAACGUGAC	miR-130/301/454	726264
ENST00000273047	ENSBTAG00000046385	ENSG00000144566	ENST00000273047.4	9913	bta-miR-301a	-1.56797	8.66897e-12	1.81295e-10	8mer-1a	1064	1071	-0.589	-0.024	-0.242	-0.098	0	-0.021	0	0.022	0	0	0	0	0	-0.596	-0.09	0.007	0	0	0.105	0.121	0	-1.405	99	1	-1.405	99	AUUUUGAUCAGUAUAUUGCACUA	|||||||	UACGAAACUGUUAUGAUAACGUGAC	miR-130/301/454	726264
ENST00000273375	ENSBTAG00000015898	ENSG00000144840	ENST00000273375.3	9913	bta-miR-381	1.53779	0.0157056	0.0469218	8mer-1a	1055	1062	-0.589	-0.024	-0.166	-0.098	0	0	0	0	0	0.015	0	0	0	-0.596	-0.122	0.015	0	0	0.167	0.22	0	-1.178	99	1	-1.178	99	UACCCAUCUUUUUUGCUUGUAUA	|||||||	UGUCUCUCGAACGGGAACAUAU	miR-381	730870
ENST00000273480	ENSBTAG00000002185	ENSG00000114125	ENST00000273480.3	9913	bta-miR-23a	-1.51773	9.59486e-12	1.92297e-10	8mer-1a	1329	1336	-0.589	-0.016	-0.191	-0.098	-0.018	0	0	0	0	0	0	0	0	-0.596	-0.106	-0.051	0	0	0.177	0.198	0	-1.29	99	1	-1.29	99	AGGUGGUGUCUAUAAAAUGUGAA	|||||||	ACCUUUAGGGACCGUUACACUA	miR-23-3p	731549
ENST00000273968	ENSBTAG00000020541	ENSG00000145337	ENST00000273968.4	9913	bta-miR-760-3p	2.33229	1.03636e-05	7.33074e-05	8mer-1a	313	320	-0.589	-0.024	-0.107	-0.098	0	-0.021	0	0	0	0.015	0	0	0	-0.596	-0.093	-0.05	0	0	0.159	-0.003	0	-1.407	99	1	-1.407	99	CAUAAUUAACGCAGCCAGAGCCA	|||||||	AGGGGUGUCUGGGUCUCGGC	miR-760-3p/1842	736659
ENST00000274000	ENSBTAG00000003941	ENSG00000138660	ENST00000274000.5	9913	bta-miR-31	-1.52447	4.00462e-05	0.000256829	8mer-1a	1220	1227	-0.589	-0.008	-0.229	-0.098	-0.018	0	0	0.022	0	0	0	0	0	-0.596	-0.08	0.038	0	0	0.117	0.057	0	-1.384	99	1	-1.384	99	AUACUAACUUAAAGUUCUUGCCA	|||||||	UCGAUACGGUCGUAGAACGGA	miR-31	738030
ENST00000274000	ENSBTAG00000003941	ENSG00000138660	ENST00000274000.5	9913	bta-miR-2339	3.23915	7.55696e-12	1.72522e-10	8mer-1a	782	789	-0.589	-0.024	-0.256	-0.098	0	0	0	0.022	0	0	0	0	0	-0.596	-0.071	0.038	0	0	0.139	0.057	0	-1.378	99	1	-1.378	99	UAAAAAUUCUAUAUUUCCAGUGA	|||||||	UCGAGACGAUCCAGGUCACU	miR-2339	738003
ENST00000274024	ENSBTAG00000017045	ENSG00000145384	ENST00000274024.3	9913	bta-miR-491	-1.7398	0.03826	0.0968582	8mer-1a	333	340	-0.589	-0.024	-0.244	-0.098	-0.018	0	0	0.022	0	0	0	0	0	-0.596	-0.027	-0.037	0	0	0.17	-0.03	0	-1.471	99	1	-1.471	99	GACUGUUUGGGUUUUUCCCCACA	|||||||	GGAGUACCUUCCCAAGGGGUGA	miR-491	738736
ENST00000274024	ENSBTAG00000017045	ENSG00000145384	ENST00000274024.3	9913	bta-miR-362-3p	2.42883	7.89081e-12	1.72522e-10	8mer-1a	991	998	-0.589	-0.016	-0.139	-0.098	-0.018	0	0	0	0.012	0	0	0	0	-0.596	-0.09	-0.037	0	0	0.145	0.055	0	-1.371	99	1	-1.371	99	AUUGCAUUUUAGAUCGGUGUGUA	|||||||	CUUAGGAACUUAUCCACACAA	miR-329/362-3p	738717
ENST00000274026	ENSBTAG00000004943	ENSG00000145386	ENST00000274026.5	9913	bta-miR-2285bc	1.90961	2.47072e-05	0.000167382	8mer-1a	71	78	-0.589	-0.016	-0.261	-0.098	-0.018	0	0	0	0	0	0	0	0	-0.596	-0.107	0.07	0	0	0.173	0.215	0	-1.227	99	1	-1.227	99	UACAGAUUUUAUCUUAGGUUUUA	|||||||	GGUUUUCCCAGUAAGUCCAAAAA	miR-2285bc	738818
ENST00000274063	ENSBTAG00000018563	ENSG00000145423	ENST00000274063.4	9913	bta-miR-363	1.5841	4.43515e-10	6.27444e-09	8mer-1a	387	394	-0.589	-0.016	-0.148	-0.098	-0.018	0	0	0	0	0.015	0	0	0	-0.596	-0.11	0.035	0	0	0.029	0.094	0	-1.402	99	1	-1.402	99	CUGAGGUUGCCUUAACGUGCAAA	|||||||	GCGUCUACCUAUGGCACGUUA	miR-363	740096
ENST00000274063	ENSBTAG00000018563	ENSG00000145423	ENST00000274063.4	9913	bta-miR-381	1.53779	0.0157056	0.0469218	8mer-1a	845	852	-0.589	-0.016	-0.273	-0.098	0	0	0	0	0	0.015	0	0	0	-0.596	-0.099	0.035	0	0	0.167	0.22	0	-1.234	99	1	-1.234	99	GAUAAACACUAUAUUCUUGUAUA	|||||||	UGUCUCUCGAACGGGAACAUAU	miR-381	740099
ENST00000274242	ENSBTAG00000016391	ENSG00000145592	ENST00000274242.5	9913	bta-miR-212	-1.88446	0.000918361	0.00420697	8mer-1a	1096	1103	-0.589	-0.016	-0.117	-0.098	-0.018	0	0	0	0.012	0	0	0	0	-0.596	-0.066	-0.064	0	0	0.143	0.006	0	-1.403	99	1	-1.403	99	UAAGGUGGGACUAAGGCCAAGGA	|||||||	UCAUUCGUCAGAUCUCGGUUCCA	miR-212	743377
ENST00000274242	ENSBTAG00000016391	ENSG00000145592	ENST00000274242.5	9913	bta-miR-362-3p	2.42883	7.89081e-12	1.72522e-10	8mer-1a	1446	1453	-0.589	-0.024	-0.141	-0.098	-0.018	0	0	0	0.012	0	0	0	0	-0.596	-0.015	-0.064	0	0	0.145	0.055	0	-1.333	99	1	-1.333	99	UGACAGCCUGCACUUGGUGUGUA	|||||||	CUUAGGAACUUAUCCACACAA	miR-329/362-3p	743503
ENST00000274311	ENSBTAG00000003268	ENSG00000152684	ENST00000274311.2	9913	bta-miR-2285cr	5.60865	3.94488e-05	0.000256417	8mer-1a	1465	1472	-0.589	-0.008	-0.274	-0.098	-0.018	0	0	0	0.012	0	0	0	0	-0.596	-0.085	0.06	0	0	0.162	0.232	0	-1.202	99	1	-1.202	99	AGAUUCUUAAUAUUAGAACUUUA	|||||||	UCUUUGGACUUGCUUGAAAA	miR-2285cr	744632
ENST00000274458	ENSBTAG00000019071	ENSG00000145781	ENST00000274458.4	9913	bta-miR-185	-1.57401	5.2303e-06	4.10121e-05	8mer-1a	1518	1525	-0.589	-0.008	-0.249	-0.098	0	0	0	0.022	0	0	0	0	0	-0.596	-0.095	0.001	0	0	0.18	0.045	0	-1.387	99	1	-1.387	99	AGUGGUAAAUAGUUUUCUCUCCA	|||||||	AGUCCUUGACGGAAAGAGAGGU	miR-185	746487
ENST00000274496	ENSBTAG00000012758	ENSG00000145817	ENST00000274496.5	9913	bta-miR-129	-1.69503	0.00828121	0.0282859	8mer-1a	462	469	-0.589	0	-0.178	-0.098	0	-0.021	0	0	0.012	0	0	0	0	-0.596	-0.106	0.023	-0.118	0	0.229	0.24	0	-1.202	99	1	-1.202	99	AGUCAGAUAAUUGAAGCAAAAAA	|||||||	UCGUUCGGGUCUGGCGUUUUUC	miR-129-5p	747212
ENST00000274496	ENSBTAG00000012758	ENSG00000145817	ENST00000274496.5	9913	bta-miR-129-5p	-1.69506	0.00812844	0.0281279	8mer-1a	462	469	-0.589	0	-0.178	-0.098	0	-0.021	0	0	0.012	0	0	0	0	-0.596	-0.106	0.023	-0.118	0	0.229	0.24	0	-1.202	99	1	-1.202	99	AGUCAGAUAAUUGAAGCAAAAAA	|||||||	UCGUUCGGGUCUGGCGUUUUUC	miR-129-5p	747212
ENST00000274496	ENSBTAG00000012758	ENSG00000145817	ENST00000274496.5	9913	bta-miR-1343-3p	-2.93366	9.88383e-16	3.65702e-14	8mer-1a	684	691	-0.589	-0.016	-0.247	-0.098	0	-0.021	0	0	0	0.015	0	0	0	-0.596	-0.046	0.023	0	0	0.205	-0.024	0	-1.394	99	1	-1.394	99	UGGAUUUCCAUGUUUCCCAGGAA	|||||||	CUCUCACGCCCGGGGUCCUC	miR-1343-3p	747232
ENST00000274849	ENSBTAG00000010784	ENSG00000146109	ENST00000274849.1	9913	bta-miR-1343-3p	-2.93366	9.88383e-16	3.65702e-14	8mer-1a	1760	1767	-0.589	-0.008	-0.207	-0.098	0	-0.021	0	0	0	0.015	0	0	0	-0.596	-0.066	0.029	0	0	0.205	-0.024	0	-1.36	99	1	-1.36	99	GAAGGAAAUCGAUUUCCCAGGAA	|||||||	CUCUCACGCCCGGGGUCCUC	miR-1343-3p	752221
ENST00000274849	ENSBTAG00000010784	ENSG00000146109	ENST00000274849.1	9913	bta-miR-484	1.51868	7.56334e-11	1.25447e-09	8mer-1a	827	834	-0.589	-0.016	-0.226	-0.098	0	0	0	0	0.012	0	0	0	0	-0.596	-0.1	0.029	0	0	0.153	-0.003	0	-1.434	99	1	-1.434	99	AACCAAAGUCUGAAAGAGCCUGA	|||||||	UAGCCCUCCCCUGACUCGGACU	miR-484	752327
ENST00000275053	ENSBTAG00000000629	ENSG00000146263	ENST00000275053.4	9913	bta-miR-362-3p	2.42883	7.89081e-12	1.72522e-10	8mer-1a	3216	3223	-0.589	-0.032	-0.23	-0.098	-0.018	0	0	0	0.012	0	0	0	0	-0.596	-0.097	0.167	0	0	0.145	0.055	0	-1.281	99	1	-1.281	99	AAUUAUUUGUGGGUUGGUGUGUA	||| |||||||	CUUAGGAACUUAU--CCACACAA	miR-329/362-3p	754834
ENST00000275766	ENSBTAG00000014250	ENSG00000146858	ENST00000275766.1	9913	bta-miR-582	-2.19654	0.00200856	0.00870374	8mer-1a	3381	3388	-0.589	-0.056	-0.263	-0.098	0	0	0	0	0	0	0	0	0	-0.596	-0.076	0.037	0	0	0.141	0.194	0	-1.306	99	1	-1.306	99	UCUUUGGUUAAAUAAAACUGUAA	||||| |||||||	UCAUUGACCAACUUG--UUGACAUU	miR-582	761595
ENST00000275766	ENSBTAG00000014250	ENSG00000146858	ENST00000275766.1	9913	bta-miR-362-3p	2.42883	7.89081e-12	1.72522e-10	8mer-1a	1045	1052	-0.589	-0.016	-0.253	-0.098	-0.018	0	0	0	0.012	0	0	0	0	-0.596	-0.087	0.037	0	0	0.145	0.055	0	-1.408	99	1	-1.408	99	GUAAGCCCAAAUAUUGGUGUGUA	|||||||	CUUAGGAACUUAUCCACACAA	miR-329/362-3p	761421
ENST00000275954	ENSBTAG00000014304	ENSG00000147027	ENST00000275954.3	9913	bta-miR-107	2.04379	2.1131e-27	3.388e-25	8mer-1a	223	230	-0.589	-0.008	-0.213	-0.098	-0.018	0	0	0	0	0	0	0	0	-0.596	-0.071	-0.009	0	0	0.14	0.054	0	-1.408	99	1	-1.408	99	AUUAGAUAUAGGCAAAUGCUGCA	|||||||	CUAUCGGGACAUGUUACGACGA	miR-103/107	762584
ENST00000275954	ENSBTAG00000014304	ENSG00000147027	ENST00000275954.3	9913	bta-miR-2339	3.23915	7.55696e-12	1.72522e-10	8mer-1a	2299	2306	-0.589	-0.008	-0.171	-0.098	0	0	0	0.022	0	0	0	0	0	-0.596	-0.094	-0.009	0	0	0.139	0.057	0	-1.347	99	1	-1.347	99	UACUUUUUUCCCCUUUCCAGUGA	|||||||	UCGAGACGAUCCAGGUCACU	miR-2339	762686
ENST00000275954	ENSBTAG00000014304	ENSG00000147027	ENST00000275954.3	9913	bta-miR-2285an	1.60853	0.0210506	0.0595607	8mer-1a	1787	1794	-0.589	-0.016	-0.199	-0.098	-0.018	0	0	0	0	0.015	0	0	0	-0.596	-0.102	-0.009	0	0	-0.015	0.013	0	-1.614	99	1	-1.614	99	GUAAAUUUGAAGAACCGGGCUUA	|||||||	GAUUUUUCAAGUAAGCCCGAAA	miR-2285an	762659
ENST00000275954	ENSBTAG00000014304	ENSG00000147027	ENST00000275954.3	9913	bta-miR-30b-3p	-2.5959	0.0261168	0.0701798	8mer-1a	1641	1648	-0.589	-0.016	-0.209	-0.098	0	-0.021	0	0	0	0.015	0	0	0	-0.596	-0.097	-0.009	0	0	0.222	-0.024	0	-1.422	99	1	-1.422	99	UAAUAAUUUGCUUUACCUCCCAA	|||||||	UUCAUUUGUAGGUGGAGGGUC	miR-30-3p	762704
ENST00000278174	ENSBTAG00000013033	ENSG00000148925	ENST00000278174.5	9913	bta-miR-6523a	3.66942	1.47927e-09	1.87245e-08	8mer-1a	344	351	-0.589	-0.032	-0.182	-0.098	0	0	0	0	0	0	0	0	0	-0.596	-0.093	0.079	0	0	0.172	-0.02	0	-1.359	99	1	-1.359	99	AUUGAUAUUCAUCAC-ACCCCAGA	||| |||||||	GGGACGAGUUUCAAUGGGGUCU	miR-6523a	775889
ENST00000278193	ENSBTAG00000001460	ENSG00000148943	ENST00000278193.2	9913	bta-miR-129-5p	-1.69506	0.00812844	0.0281279	8mer-1a	762	769	-0.589	-0.016	-0.231	-0.098	0	-0.021	0	0	0.012	0	0	0	0	-0.596	-0.111	-0.001	0	0	0.229	0.24	0	-1.182	99	1	-1.182	99	UCAUAAAUUACAAAUGCAAAAAA	|||||||	UCGUUCGGGUCUGGCGUUUUUC	miR-129-5p	776021
ENST00000278193	ENSBTAG00000001460	ENSG00000148943	ENST00000278193.2	9913	bta-miR-199b	-1.51141	2.13555e-08	2.18554e-07	8mer-1a	2492	2499	-0.589	-0.032	-0.182	-0.098	0	-0.021	0	0	0	0	0	0	0	-0.596	-0.087	-0.001	0	0	0.125	0.061	-0.002	-1.422	99	1	-1.422	99	CGACAUGCUCUAAUUACACUGGA	||||| |||||||	CUUGUCUAUCAGAUU--UGUGACCC	miR-199-5p	776065
ENST00000278193	ENSBTAG00000001460	ENSG00000148943	ENST00000278193.2	9913	bta-miR-129	-1.69503	0.00828121	0.0282859	8mer-1a	762	769	-0.589	-0.016	-0.231	-0.098	0	-0.021	0	0	0.012	0	0	0	0	-0.596	-0.111	-0.001	0	0	0.229	0.24	0	-1.182	99	1	-1.182	99	UCAUAAAUUACAAAUGCAAAAAA	|||||||	UCGUUCGGGUCUGGCGUUUUUC	miR-129-5p	776021
ENST00000278193	ENSBTAG00000001460	ENSG00000148943	ENST00000278193.2	9913	bta-miR-199b	-1.51141	2.13555e-08	2.18554e-07	8mer-1a	1457	1464	-0.589	-0.032	-0.203	-0.098	0	-0.021	0	0	0	0	0	0	0	-0.596	-0.042	-0.001	0	0	0.125	0.061	-0.005	-1.401	99	1	-1.401	99	UCUUUUAGGUAUUGAACACUGGA	||| |||||||	CUUGUCUAUCAGAUU--UGUGACCC	miR-199-5p	776064
ENST00000278193	ENSBTAG00000001460	ENSG00000148943	ENST00000278193.2	9913	bta-miR-502a	-1.75063	1.6566e-08	1.77072e-07	8mer-1a	1669	1676	-0.589	0	-0.264	-0.098	-0.018	0	0	0	0.012	0	0	0	0	-0.596	-0.094	-0.001	0	0	0.056	0.054	0	-1.538	99	1	-1.538	99	UUAAAGAGAGGUAUUGGUGCAUA	|||||||	ACUUAGGAACGGGUCCACGUAA	miR-502a	776259
ENST00000278379	ENSBTAG00000012628	ENSG00000110436	ENST00000278379.3	9913	bta-miR-2415-3p	-2.35611	0.00650214	0.0234662	8mer-1a	3954	3961	-0.589	-0.008	-0.219	-0.098	0	-0.021	0	0	0	0	0	0	0	-0.596	-0.064	0.096	0	0	0.153	-0.02	0	-1.366	99	1	-1.366	99	AAGGUUAAAAGCAAAAGGCCUGA	|||||||	CGCAGCCAGGUCGUCCGGACC	miR-2415-3p	778290
ENST00000278505	ENSBTAG00000024803	ENSG00000149218	ENST00000278505.4	9913	bta-miR-502b	-2.39961	3.70361e-17	1.78144e-15	8mer-1a	4498	4505	-0.589	-0.024	-0.262	-0.098	-0.018	0	0	0	0.012	0	0	0	0	-0.596	-0.027	0.083	0	0	0.078	0.051	0	-1.39	99	1	-1.39	99	UCCUUAUCUGUGAAAGGUGGAUA	|||||||	CUUAGGAACGGGUCCACCUAA	miR-502b	780711
ENST00000278612	ENSBTAG00000010286	ENSG00000149308	ENST00000278612.8	9913	bta-miR-582	-2.19654	0.00200856	0.00870374	8mer-1a	2245	2252	-0.589	-0.032	-0.275	-0.098	0	0	0	0	0	0	0	0	0	-0.596	-0.116	0.18	-0.118	0	0.141	0.194	0	-1.309	99	1	-1.309	99	CAUAAUUGAACUUAAAACUGUAA	|||||| |||||||	UCAUUGACCAACUUG----UUGACAUU	miR-582	783381
ENST00000278903	ENSBTAG00000007202	ENSG00000149547	ENST00000278903.6	9913	bta-miR-2313-3p	-1.61916	0.0361054	0.0918872	8mer-1a	833	840	-0.589	-0.048	-0.19	-0.098	0	-0.021	0	0	0.012	0	0	0	0	-0.596	-0.096	0.049	0	0	0.11	0.084	0	-1.383	99	1	-1.383	99	UGGGUGCUGCAAAUAGGAACUGA	|||| |||||||	CCGUACGUCGCACCUUGACC	miR-2313-3p	785383
ENST00000278949	ENSBTAG00000001233	ENSG00000160588	ENST00000278949.4	9913	bta-miR-495	2.70908	0.000119181	0.000699098	8mer-1a	2397	2404	-0.589	-0.016	-0.23	-0.098	-0.018	0	0	0	0.012	0	0	0	0	-0.596	-0.119	0.014	0	0	0.218	0.235	0	-1.187	99	1	-1.187	99	UUCACUUUGUUUCUUGUUUGUUA	|||||||	UUCUUCACGUGGUACAAACAAA	miR-495	786897
ENST00000279022	ENSBTAG00000011473	ENSG00000101335	ENST00000279022.2	9913	bta-miR-362-3p	2.42883	7.89081e-12	1.72522e-10	8mer-1a	541	548	-0.589	-0.024	-0.09	-0.098	-0.018	0	0	0	0.012	0	0	0	0	-0.596	-0.059	-0.012	0	0	0.145	0.055	0	-1.274	99	1	-1.274	99	UUGAGCACUGCUUUGGGUGUGUA	|||||||	CUUAGGAACUUAUCCACACAA	miR-329/362-3p	787453
ENST00000279488	ENSBTAG00000004587	ENSG00000139318	ENST00000279488.7	9913	bta-miR-129-5p	-1.69506	0.00812844	0.0281279	8mer-1a	456	463	-0.589	-0.024	-0.277	-0.098	0	-0.021	0	0	0.012	0	0	0	0	-0.596	-0.092	0.059	0	0	0.229	0.24	0	-1.157	99	1	-1.157	99	UUGUAGUAUCAGUUUGCAAAAAA	|||||||	UCGUUCGGGUCUGGCGUUUUUC	miR-129-5p	789907
ENST00000279488	ENSBTAG00000004587	ENSG00000139318	ENST00000279488.7	9913	bta-miR-129	-1.69503	0.00828121	0.0282859	8mer-1a	456	463	-0.589	-0.024	-0.277	-0.098	0	-0.021	0	0	0.012	0	0	0	0	-0.596	-0.092	0.059	0	0	0.229	0.24	0	-1.157	99	1	-1.157	99	UUGUAGUAUCAGUUUGCAAAAAA	|||||||	UCGUUCGGGUCUGGCGUUUUUC	miR-129-5p	789907
ENST00000280098	ENSBTAG00000013455	ENSG00000144228	ENST00000280098.4	9913	bta-miR-502b	-2.39961	3.70361e-17	1.78144e-15	8mer-1a	146	153	-0.589	-0.048	-0.232	-0.098	-0.018	0	0	0	0.012	0	0	0	0	-0.596	-0.071	0.061	0	0	0.078	0.051	0	-1.45	99	1	-1.45	99	AUUGCUUGCAUUUCAGGUGGAUA	||||| |||||||	CUUAGGAACGGGU---CCACCUAA	miR-502b	792005
ENST00000280154	ENSBTAG00000019434	ENSG00000150593	ENST00000280154.7	9913	bta-miR-2285bu	1.54015	0.00455695	0.0175351	8mer-1a	1148	1155	-0.589	-0.016	-0.185	-0.098	-0.018	0	0	0	0	0.015	0	0	0	-0.596	-0.095	0.078	0	0	0.062	0.058	0	-1.384	99	1	-1.384	99	GGAAUAUACCCAUUACAGGUCUA	|||||||	GGUUUUUCAAGUAAGUCCAGAA	miR-2285bu	792136
ENST00000280187	ENSBTAG00000004231	ENSG00000150625	ENST00000280187.7	9913	bta-miR-487a	2.74456	0.0152936	0.0463681	8mer-1a	983	990	-0.589	-0.032	-0.2	-0.098	-0.018	0	0	0	0.012	0	0	0	0	-0.596	-0.088	0.03	0	0	0.071	0.204	0	-1.304	99	1	-1.304	99	CGAUCCCUCCAAUGU----GUAUGAUA	|||| |||||||	UGACCUACAGGGACAUACUAA	miR-487a	792557
ENST00000280330	ENSBTAG00000017885	ENSG00000150756	ENST00000280330.8	9913	bta-miR-363	1.5841	4.43515e-10	6.27444e-09	8mer-1a	1150	1157	-0.589	-0.04	-0.133	-0.098	-0.018	0	0	0	0	0.015	0	0	0	-0.596	-0.063	-0.094	0	0	0.029	0.094	0	-1.493	99	1	-1.493	99	UUGAAUGGUGAGUGACGUGCAAA	|||| |||||||	GCGUCUACCUAUG---GCACGUUA	miR-363	794052
ENST00000280612	ENSBTAG00000034075	ENSG00000151012	ENST00000280612.5	9913	bta-miR-502b	-2.39961	3.70361e-17	1.78144e-15	8mer-1a	3461	3468	-0.589	-0.008	-0.248	-0.098	-0.018	0	0	0	0.012	0	0	0	0	-0.596	-0.091	0.076	0	0	0.078	0.051	0	-1.431	99	1	-1.431	99	ACUAGAAAUAAGCAUGGUGGAUA	|||||||	CUUAGGAACGGGUCCACCUAA	miR-502b	797440
ENST00000280612	ENSBTAG00000034075	ENSG00000151012	ENST00000280612.5	9913	bta-miR-628	-1.51521	0.00381662	0.0148048	8mer-1a	2102	2109	-0.589	-0.016	-0.253	-0.098	-0.018	0	0	0	0.012	0	0	0	0	-0.596	-0.043	0.076	0	0	0.108	0.051	0	-1.366	99	1	-1.366	99	UUAAUGAGAUGGAAAGUCAGCAA	|||||||	GGAGAUCAUUUAUACAGUCGUA	miR-628	797528
ENST00000280612	ENSBTAG00000034075	ENSG00000151012	ENST00000280612.5	9913	bta-miR-21-3p	3.64727	1.08059e-50	2.59883e-48	8mer-1a	3229	3236	-0.589	-0.008	-0.224	-0.098	-0.018	0	0	0	0	0.015	0	0	0	-0.596	-0.092	0.076	0	0	0.184	0.061	0	-1.289	99	1	-1.289	99	AUUUGUAAAAAUUAACUGCUGUA	|||||||	UCUGUCGGGUAGCUGACGACAA	miR-21-3p	796968
ENST00000280612	ENSBTAG00000034075	ENSG00000151012	ENST00000280612.5	9913	bta-miR-381	1.53779	0.0157056	0.0469218	8mer-1a	1774	1781	-0.589	-0.008	-0.251	-0.098	0	0	0	0	0	0.015	0	0	0	-0.596	-0.098	0.076	0	0	0.167	0.22	0	-1.162	99	1	-1.162	99	AGUAAAAACAAAUUUCUUGUAUA	|||||||	UGUCUCUCGAACGGGAACAUAU	miR-381	797321
ENST00000280614	ENSBTAG00000005998	ENSG00000151014	ENST00000280614.2	9913	bta-miR-365-3p	-1.51644	0.000285941	0.0015114	8mer-1a	257	264	-0.589	-0.048	-0.258	-0.098	0	0	0	0	0.012	0	0	0	0	-0.596	-0.102	0.07	0	0	0.067	0.06	0	-1.482	99	1	-1.482	99	AUGUUGAUCAUUUAA--GGGCAUUA	|||| |||||||	UAUUCCUAAAAAUCCCCGUAAU	miR-365-3p	797723
ENST00000280871	ENSBTAG00000043962	ENSG00000151229	ENST00000280871.4	9913	bta-miR-487a	2.74456	0.0152936	0.0463681	8mer-1a	2004	2011	-0.589	-0.032	-0.224	-0.098	-0.018	0	0	0	0.012	0	0	0	0	-0.596	-0.088	0.107	-0.118	0	0.071	0.204	0	-1.369	99	1	-1.369	99	GGAAAAUGAACUACUGUAUGAUA	||| |||||||	UGACCUACAGGGA--CAUACUAA	miR-487a	799584
ENST00000280871	ENSBTAG00000043962	ENSG00000151229	ENST00000280871.4	9913	bta-miR-487a	2.74456	0.0152936	0.0463681	8mer-1a	366	373	-0.589	-0.016	-0.243	-0.098	-0.018	0	0	0	0.012	0	0	0	0	-0.596	-0.069	0.107	-0.118	0	0.071	0.204	0	-1.353	99	1	-1.353	99	AGCCAAAUCAUAUAUGUAUGAUA	|||||||	UGACCUACAGGGACAUACUAA	miR-487a	799583
ENST00000281092	ENSBTAG00000003051	ENSG00000151422	ENST00000281092.4	9913	bta-miR-2285bf	1.60537	8.9303e-05	0.000543731	8mer-1a	8283	8290	-0.589	-0.04	-0.153	-0.098	-0.018	0	0	0	0	0.015	0	0	0	-0.596	-0.042	0.129	0	0	0.109	0.182	0	-1.101	99	1	-1.101	99	UGUCUUGUUUUUUACCGUGUUUA	|||| |||||||	GUUUUUCAAACAA--GCACAAAA	miR-2285bf	802124
ENST00000281092	ENSBTAG00000003051	ENSG00000151422	ENST00000281092.4	9913	bta-miR-362-3p	2.42883	7.89081e-12	1.72522e-10	8mer-1a	3850	3857	-0.589	-0.016	-0.229	-0.098	-0.018	0	0	0	0.012	0	0	0	0	-0.596	-0.063	0.129	0	0	0.145	0.055	0	-1.268	99	1	-1.268	99	UGCUAUAAUACAGAAGGUGUGUA	|||||||	CUUAGGAACUUAUCCACACAA	miR-329/362-3p	802334
ENST00000281146	ENSBTAG00000044159	ENSG00000151470	ENST00000281146.5	9913	bta-miR-1271	-1.83256	1.08017e-09	1.44322e-08	8mer-1a	1285	1292	-0.589	-0.008	-0.272	-0.098	0	-0.021	0	0	0.012	0	0	0	0	-0.596	-0.061	0	0	0	0.123	0.06	0	-1.45	99	1	-1.45	99	GUGGUAAAAAAAAAAGUGCCAAA	|||||||	ACUCAUGAAUGAUCCACGGUUC	miR-96/1271	804243
ENST00000281187	ENSBTAG00000014838	ENSG00000151502	ENST00000281187.5	9913	bta-miR-503-5p	12.5183	8.38767e-06	6.20688e-05	8mer-1a	35	42	-0.589	0	-0.016	-0.098	0	0	0	0	0	0.015	0	0	0	-0.596	-0.041	0.047	0	0	0.054	0.007	0	-1.217	99	1	-1.217	99	CUGGGGCGGGAGAUCCGCUGCUA	|||||||	GUCAUGACAAGGGCGACGAU	miR-503-5p/6519	804810
ENST00000281830	ENSBTAG00000006432	ENSG00000152049	ENST00000281830.3	9913	bta-miR-11989	-1.76118	0.0175435	0.0514539	8mer-1a	1581	1588	-0.589	-0.008	-0.177	-0.098	0	-0.021	0	0.022	0	0	0	0	0	-0.596	-0.106	0.01	0	0	0.182	-0.024	0	-1.405	99	1	-1.405	99	UUUUUAAAAACACAAUCCCUGGA	|||||||	CGUGAUCCUCGAUGUAGGGACCC	miR-11989	810391
ENST00000281924	ENSBTAG00000018753	ENSG00000152128	ENST00000281924.6	9913	bta-miR-199b	-1.51141	2.13555e-08	2.18554e-07	8mer-1a	485	492	-0.589	-0.032	-0.244	-0.098	0	-0.021	0	0	0	0	0	0	0	-0.596	-0.059	0.033	0	0	0.125	0.061	0	-1.42	99	1	-1.42	99	UAAUCCUCAAUCUAAACACUGGA	||||||||||||	CUUGUCUAUCAGAUUUGUGACCC	miR-199-5p	810635
ENST00000281938	ENSBTAG00000001303	ENSG00000152137	ENST00000281938.2	9913	bta-miR-2313-3p	-1.61916	0.0361054	0.0918872	8mer-1a	821	828	-0.589	-0.008	-0.291	-0.098	0	-0.021	0	0	0.012	0	0	0	0	-0.596	-0.127	-0.001	0	0	0.11	0.084	0	-1.525	99	1	-1.525	99	UAAACAAUAAUAAAAGGAACUGA	|||||||	CCGUACGUCGCACCUUGACC	miR-2313-3p	810946
ENST00000282026	ENSBTAG00000016998	ENSG00000152213	ENST00000282026.1	9913	bta-miR-1343-3p	-2.93366	9.88383e-16	3.65702e-14	8mer-1a	1057	1064	-0.589	0.016	-0.201	-0.098	0	-0.021	0	0	0	0.015	0	0	0	-0.596	-0.066	-0.002	0	0	0.205	-0.024	0	-1.361	99	1	-1.361	99	UUAUCCUUCAUCCAACCCAGGAA	|||||||	CUCUCACGCCCGGGGUCCUC	miR-1343-3p	812112
ENST00000282032	ENSBTAG00000012417	ENSG00000152219	ENST00000282032.3	9913	bta-miR-223	1.7795	0.000224295	0.0012122	8mer-1a	1038	1045	-0.589	-0.048	-0.232	-0.098	0	0	0	0	0	0	0	0	0	-0.596	-0.112	0.024	0	0	0.08	0.139	0	-1.432	99	1	-1.432	99	AUCUUUUACAUUUAU--AACUGACA	|||| |||||||	ACCCCAUAAACUGUUUGACUGU	miR-223	812860
ENST00000282032	ENSBTAG00000012417	ENSG00000152219	ENST00000282032.3	9913	bta-miR-185	-1.57401	5.2303e-06	4.10121e-05	8mer-1a	1091	1098	-0.589	-0.016	-0.262	-0.098	0	0	0	0.022	0	0	0	0	0	-0.596	-0.082	0.024	0	0	0.18	0.045	0	-1.372	99	1	-1.372	99	UCACACAAUGGUAAUUCUCUCCA	|||||||	AGUCCUUGACGGAAAGAGAGGU	miR-185	812838
ENST00000282388	ENSBTAG00000003553	ENSG00000152518	ENST00000282388.3	9913	bta-miR-328	-1.50233	0.000238261	0.00127337	8mer-1a	3236	3243	-0.589	-0.016	-0.178	-0.098	0	-0.021	0	0	0	0	0	0	0	-0.596	-0.087	0.081	0	0	0.102	-0.048	0	-1.45	99	1	-1.45	99	AAUGUGGUGUUAUGUAGGGCCAA	|||||||	UGCCUUCCCGUCUCUCCCGGUC	miR-328	820156
ENST00000282397	ENSBTAG00000016915	ENSG00000102755	ENST00000282397.4	9913	bta-miR-6523a	3.66942	1.47927e-09	1.87245e-08	8mer-1a	50	57	-0.589	0	-0.252	-0.098	0	0	0	0	0	0	0	0	0	-0.596	-0.119	0.174	-0.118	0	0.172	-0.02	0	-1.446	99	1	-1.446	99	CGUGUGUAUUUAUAAACCCCAGA	|||||||	GGGACGAGUUUCAAUGGGGUCU	miR-6523a	820979
ENST00000282588	ENSBTAG00000016525	ENSG00000213949	ENST00000282588.6	9913	bta-miR-129	-1.69503	0.00828121	0.0282859	8mer-1a	2540	2547	-0.589	0.016	-0.3	-0.098	0	-0.021	0	0	0.012	0	0	0	0	-0.596	-0.1	0.162	-0.118	0	0.229	0.24	0	-1.163	99	1	-1.163	99	UUUAUUGGUUAAAUUGCAAAAAA	|||||||	UCGUUCGGGUCUGGCGUUUUUC	miR-129-5p	824119
ENST00000282588	ENSBTAG00000016525	ENSG00000213949	ENST00000282588.6	9913	bta-miR-129-5p	-1.69506	0.00812844	0.0281279	8mer-1a	2540	2547	-0.589	0.016	-0.3	-0.098	0	-0.021	0	0	0.012	0	0	0	0	-0.596	-0.1	0.162	-0.118	0	0.229	0.24	0	-1.163	99	1	-1.163	99	UUUAUUGGUUAAAUUGCAAAAAA	|||||||	UCGUUCGGGUCUGGCGUUUUUC	miR-129-5p	824119
ENST00000283122	ENSBTAG00000014373	ENSG00000153140	ENST00000283122.3	9913	bta-miR-129	-1.69503	0.00828121	0.0282859	8mer-1a	1150	1157	-0.589	0	-0.231	-0.098	0	-0.021	0	0	0.012	0	0	0	0	-0.596	-0.109	-0.016	0	0	0.229	0.24	0	-1.179	99	1	-1.179	99	UCCACUAGGAACUUAGCAAAAAA	|||||||	UCGUUCGGGUCUGGCGUUUUUC	miR-129-5p	828847
ENST00000283122	ENSBTAG00000014373	ENSG00000153140	ENST00000283122.3	9913	bta-miR-129-5p	-1.69506	0.00812844	0.0281279	8mer-1a	1150	1157	-0.589	0	-0.231	-0.098	0	-0.021	0	0	0.012	0	0	0	0	-0.596	-0.109	-0.016	0	0	0.229	0.24	0	-1.179	99	1	-1.179	99	UCCACUAGGAACUUAGCAAAAAA	|||||||	UCGUUCGGGUCUGGCGUUUUUC	miR-129-5p	828847
ENST00000283632	ENSBTAG00000021140	ENSG00000153561	ENST00000283632.4	9913	bta-miR-328	-1.50233	0.000238261	0.00127337	8mer-1a	2293	2300	-0.589	-0.064	-0.182	-0.098	0	-0.021	0	0	0	0	0	0	0	-0.596	-0.057	0.061	0	0	0.102	-0.048	0	-1.492	99	1	-1.492	99	CCACUGGGCAGGGUUAGGGCCAA	|||||| |||||||	UGCCUUCCCGUCUC--UCCCGGUC	miR-328	833087
ENST00000284061	ENSBTAG00000004449	ENSG00000153933	ENST00000284061.3	9913	bta-miR-185	-1.57401	5.2303e-06	4.10121e-05	8mer-1a	4506	4513	-0.589	-0.008	-0.194	-0.098	0	0	0	0.022	0	0	0	0	0	-0.596	-0.112	0.094	-0.118	0	0.18	0.045	0	-1.374	99	1	-1.374	99	UCUGCCAGCAUUCUUUCUCUCCA	||||||||||	AGUCCUUGACGGAAAGAGAGGU	miR-185	836595
ENST00000284110	ENSBTAG00000031107	ENSG00000153976	ENST00000284110.1	9913	bta-miR-6523a	3.66942	1.47927e-09	1.87245e-08	8mer-1a	2232	2239	-0.589	-0.032	-0.187	-0.098	0	0	0	0	0	0	0	0	0	-0.596	-0.085	0.064	0	0	0.172	-0.02	0	-1.371	99	1	-1.371	99	AUCUCAGGUCAGUGU-ACCCCAGA	||| |||||||	GGGACGAGUUUCAAUGGGGUCU	miR-6523a	837970
ENST00000284110	ENSBTAG00000031107	ENSG00000153976	ENST00000284110.1	9913	bta-miR-628	-1.51521	0.00381662	0.0148048	8mer-1a	1440	1447	-0.589	-0.024	-0.216	-0.098	-0.018	0	0	0	0.012	0	0	0	0	-0.596	-0.088	0.064	0	0	0.108	0.051	0	-1.394	99	1	-1.394	99	AUUUAUAAUUAGUCUGUCAGCAA	|||||||	GGAGAUCAUUUAUACAGUCGUA	miR-628	837959
ENST00000284110	ENSBTAG00000031107	ENSG00000153976	ENST00000284110.1	9913	bta-miR-7863	6.81419	0.000603414	0.00287369	8mer-1a	3822	3829	-0.589	-0.016	-0.251	-0.098	-0.018	0	0	0	0	0.015	0	0	0	-0.596	-0.091	0.064	0	0	0.066	0.057	0	-1.457	99	1	-1.457	99	AAAUAUGGAGUUUUUCAGUCCAA	|||||||	CGAGGAGUCCACUGUCAGGUA	miR-7863	838013
ENST00000284202	ENSBTAG00000003035	ENSG00000154059	ENST00000284202.4	9913	bta-miR-2284w	-1.61939	1.25732e-05	8.76479e-05	8mer-1a	1655	1662	-0.589	-0.016	-0.226	-0.098	-0.018	0	0	0	0	0	0	0	0	-0.596	-0.125	0.043	0	0	0.118	0.206	0	-1.301	99	1	-1.301	99	UUUUCCAGACUAAAAAAACUCUA	|||||||	CUCUUUGGGCUUGUUUGAGAA	miR-2284w	839207
ENST00000284240	ENSBTAG00000019627	ENSG00000154096	ENST00000284240.5	9913	bta-miR-2285an	1.60853	0.0210506	0.0595607	8mer-1a	755	762	-0.589	-0.024	-0.018	-0.098	-0.018	0	0	0	0	0.015	0	0	0	-0.596	0.036	-0.019	0	0	-0.015	0.013	0	-1.313	99	1	-1.313	99	GGACAAGCCUGCUCCCGGGCUUA	|||||||	GAUUUUUCAAGUAAGCCCGAAA	miR-2285an	839579
ENST00000284292	ENSBTAG00000001474	ENSG00000154146	ENST00000284292.6	9913	bta-miR-1343-3p	-2.93366	9.88383e-16	3.65702e-14	8mer-1a	154	161	-0.589	-0.024	-0.077	-0.098	0	-0.021	0	0	0	0.015	0	0	0	-0.596	-0.066	-0.082	0	0	0.205	-0.024	0	-1.357	99	1	-1.357	99	CCAGAGACUCCCUCUCCCAGGAA	|||||||	CUCUCACGCCCGGGGUCCUC	miR-1343-3p	842352
ENST00000284311	ENSBTAG00000020997	ENSG00000154165	ENST00000284311.3	9913	bta-miR-2284v	-2.91807	2.78187e-12	7.04251e-11	8mer-1a	1527	1534	-0.589	0	-0.306	-0.098	-0.018	0	0	0	0	0	0	0	0	-0.596	-0.084	0.053	0	0	0.222	0.302	0	-1.114	99	1	-1.114	99	UAUUAAUUUCUCUUAAACUUUUA	|||||||	UUUGGGGUUUGCUUGAAAAA	miR-2284ab/2284c/2284d/2284j/2284k/2284m/2284n/2284v	842507
ENST00000284311	ENSBTAG00000020997	ENSG00000154165	ENST00000284311.3	9913	bta-miR-107	2.04379	2.1131e-27	3.388e-25	8mer-1a	990	997	-0.589	-0.024	-0.221	-0.098	-0.018	0	0	0	0	0	0	0	0	-0.596	-0.07	0.053	0	0	0.14	0.054	0	-1.369	99	1	-1.369	99	UUAAUUAAAAUGUUAAUGCUGCA	|||||||	CUAUCGGGACAUGUUACGACGA	miR-103/107	842441
ENST00000284311	ENSBTAG00000020997	ENSG00000154165	ENST00000284311.3	9913	bta-miR-2284d	-2.98803	0.025278	0.0686932	8mer-1a	1527	1534	-0.589	-0.016	-0.306	-0.098	-0.018	0	0	0	0	0	0	0	0	-0.596	-0.084	0.053	0	0	0.222	0.302	0	-1.13	99	1	-1.13	99	UAUUAAUUUCUCUUAAACUUUUA	|||||||	CUUUUUGGGAUUGCUUGAAAAA	miR-2284ab/2284c/2284d/2284j/2284k/2284m/2284n/2284v	842507
ENST00000284311	ENSBTAG00000020997	ENSG00000154165	ENST00000284311.3	9913	bta-miR-2284j	2.38148	1.02463e-05	7.33074e-05	8mer-1a	1527	1534	-0.589	-0.016	-0.306	-0.098	0	0	0.06	0	0	0	0	0	0	-0.596	-0.084	0.053	0	0	0.222	0.302	0	-1.052	99	1	-1.052	99	UAUUAAUUUCUCUUAAACUUUUA	|||||||	UUUUGGACUUGCUUGAAAAG	miR-2284ab/2284c/2284d/2284j/2284k/2284m/2284n/2284v	842507
ENST00000284486	ENSBTAG00000019066	ENSG00000154319	ENST00000284486.4	9913	bta-miR-30b-3p	-2.5959	0.0261168	0.0701798	8mer-1a	1295	1302	-0.589	-0.032	-0.124	-0.098	0	-0.021	0	0	0	0.015	0	0	0	-0.596	-0.109	0.004	0	0	0.222	-0.024	0	-1.352	99	1	-1.352	99	CACUCAACCCUGUCACCUCCCAA	||| |||||||	UUCAUUUGUAGGU--GGAGGGUC	miR-30-3p	844122
ENST00000284486	ENSBTAG00000019066	ENSG00000154319	ENST00000284486.4	9913	bta-miR-12030	7.28159	5.34543e-14	1.7141e-12	8mer-1a	2541	2548	-0.589	-0.016	-0.056	-0.098	0	-0.021	0	0	0.012	0	0	0	0	-0.596	-0.063	0.004	0	0	0	-0.135	0	-1.558	99	1	-1.558	99	AGAUGACCUGACCCUGCCCCGGA	|||||||	CCGGCGAGGCCCGGGGCCC	miR-12030	843931
ENST00000284719	ENSBTAG00000006970	ENSG00000138430	ENST00000284719.3	9913	bta-miR-2284v	-2.91807	2.78187e-12	7.04251e-11	8mer-1a	934	941	-0.589	-0.008	-0.291	-0.098	-0.018	0	0	0	0	0	0	0	0	-0.596	-0.12	0.062	0	0	0.222	0.302	0	-1.134	99	1	-1.134	99	UCUUGAAAAUUAUAAAACUUUUA	|||||||	UUUGGGGUUUGCUUGAAAAA	miR-2284ab/2284c/2284d/2284j/2284k/2284m/2284n/2284v	847112
ENST00000284719	ENSBTAG00000006970	ENSG00000138430	ENST00000284719.3	9913	bta-miR-2284j	2.38148	1.02463e-05	7.33074e-05	8mer-1a	934	941	-0.589	-0.016	-0.291	-0.098	0	0	0.06	0	0	0	0	0	0	-0.596	-0.12	0.062	0	0	0.222	0.302	0	-1.064	99	1	-1.064	99	UCUUGAAAAUUAUAAAACUUUUA	|||||||	UUUUGGACUUGCUUGAAAAG	miR-2284ab/2284c/2284d/2284j/2284k/2284m/2284n/2284v	847112
ENST00000284719	ENSBTAG00000006970	ENSG00000138430	ENST00000284719.3	9913	bta-miR-2284d	-2.98803	0.025278	0.0686932	8mer-1a	934	941	-0.589	-0.016	-0.291	-0.098	-0.018	0	0	0	0	0	0	0	0	-0.596	-0.12	0.062	0	0	0.222	0.302	0	-1.142	99	1	-1.142	99	UCUUGAAAAUUAUAAAACUUUUA	|||||||	CUUUUUGGGAUUGCUUGAAAAA	miR-2284ab/2284c/2284d/2284j/2284k/2284m/2284n/2284v	847112
ENST00000284727	ENSBTAG00000002944	ENSG00000154518	ENST00000284727.4	9913	bta-miR-376a	3.0518	0.000126794	0.000726047	8mer-1a	349	356	-0.589	-0.024	-0.204	-0.098	-0.018	0	0	0.022	0	0	0	0	0	-0.596	-0.099	-0.031	0	0	0.079	0.18	0	-1.378	99	1	-1.378	99	UGAGUGCUUUGAGCUUCUAUGAA	|||||||	UGCACCUAAAAGGAGAUACUA	miR-376abd	847581
ENST00000284727	ENSBTAG00000002944	ENSG00000154518	ENST00000284727.4	9913	bta-miR-199b	-1.51141	2.13555e-08	2.18554e-07	8mer-1a	2303	2310	-0.589	-0.016	-0.232	-0.098	0	-0.021	0	0	0	0	0	0	0	-0.596	-0.025	-0.031	0	0	0.125	0.061	0	-1.422	99	1	-1.422	99	AAUAACAUGUUUCCAACACUGGA	|||||||	CUUGUCUAUCAGAUUUGUGACCC	miR-199-5p	847427
ENST00000284727	ENSBTAG00000002944	ENSG00000154518	ENST00000284727.4	9913	bta-miR-376d	2.15856	0.00245131	0.0103428	8mer-1a	349	356	-0.589	-0.024	-0.204	-0.098	-0.018	0	0	0.022	0	0	0	0	0	-0.596	-0.099	-0.031	0	0	0.079	0.18	0	-1.378	99	1	-1.378	99	UGAGUGCUUUGAGCUUCUAUGAA	|||||||	UACACCUAAAAGGAGAUACUA	miR-376abd	847581
ENST00000284727	ENSBTAG00000002944	ENSG00000154518	ENST00000284727.4	9913	bta-miR-378c	1.71725	2.80565e-11	4.99821e-10	8mer-1a	1984	1991	-0.589	-0.024	-0.239	-0.098	-0.018	0	0	0	0	0	0	0	0	-0.596	-0.085	-0.031	0	0	0.093	0.058	0	-1.529	99	1	-1.529	99	ACAAGUACUGUUUAAAGUCCAGA	|||||||	UGAAGACUGAGGUUCAGGUCA	miR-378/378c	847588
ENST00000284727	ENSBTAG00000002944	ENSG00000154518	ENST00000284727.4	9913	bta-miR-3613a	-1.86561	1.9138e-07	1.73686e-06	8mer-1a	2340	2347	-0.589	-0.024	-0.249	-0.098	0	0	0	0	0.012	0	0	0	0	-0.596	-0.084	-0.031	0	0	0.025	0.155	0	-1.479	99	1	-1.479	99	GCAGAAAUGUUUAUUGUACAACA	|||||||	CUUGUUUUUUUUUUCAUGUUGU	miR-3613a	847569
ENST00000284727	ENSBTAG00000002944	ENSG00000154518	ENST00000284727.4	9913	bta-miR-2415-3p	-2.35611	0.00650214	0.0234662	8mer-1a	2128	2135	-0.589	-0.032	-0.171	-0.098	0	-0.021	0	0	0	0	0	0	0	-0.596	-0.053	-0.031	0	0	0.153	-0.02	0	-1.458	99	1	-1.458	99	GUUUGGUGGUUAAAGAGGCCUGA	||| |||||||	CGCAGCCAGGUCGUCCGGACC	miR-2415-3p	847532
ENST00000284984	ENSBTAG00000000706	ENSG00000154734	ENST00000284984.3	9913	bta-miR-503-5p	12.5183	8.38767e-06	6.20688e-05	8mer-1a	497	504	-0.589	-0.032	-0.1	-0.098	0	0	0	0	0	0.015	0	0	0	-0.596	-0.091	0.143	0	0	0.054	0.007	0	-1.287	99	1	-1.287	99	GACCAUCACUUUACCCGCUGCUA	||| |||||||	GUCAUGACAAGGGCGACGAU	miR-503-5p/6519	849986
ENST00000285093	ENSBTAG00000002863	ENSG00000167315	ENST00000285093.10	9913	bta-miR-31	-1.52447	4.00462e-05	0.000256829	8mer-1a	259	266	-0.589	-0.008	-0.248	-0.098	-0.018	0	0	0.022	0	0	0	0	0	-0.596	-0.088	0.062	0	0	0.117	0.057	0	-1.387	99	1	-1.387	99	UAAAGGGAAUUGUAUUCUUGCCA	|||||||	UCGAUACGGUCGUAGAACGGA	miR-31	853106
ENST00000285419	ENSBTAG00000039968	ENSG00000155099	ENST00000285419.3	9913	bta-miR-15a	1.89809	8.24381e-23	7.93055e-21	8mer-1a	181	188	-0.589	-0.016	-0.237	-0.098	0	0	0	0.022	0	0	0	0	0	-0.596	-0.067	0.023	0	0	0.164	0.034	0	-1.36	99	1	-1.36	99	GCAAAUAGUUUGUUUUGCUGCUA	|||||||	UGUUUGGUAAUACACGACGAU	miR-15/16/195/424-5p/497	856316
ENST00000285419	ENSBTAG00000039968	ENSG00000155099	ENST00000285419.3	9913	bta-miR-487a	2.74456	0.0152936	0.0463681	8mer-1a	1728	1735	-0.589	-0.016	-0.227	-0.098	-0.018	0	0	0	0.012	0	0	0	0	-0.596	-0.075	0.023	0	0	0.071	0.204	0	-1.309	99	1	-1.309	99	AUUAAAUUAUAUCCUGUAUGAUA	|||||||	UGACCUACAGGGACAUACUAA	miR-487a	856413
ENST00000285419	ENSBTAG00000039968	ENSG00000155099	ENST00000285419.3	9913	bta-miR-15b	-1.67492	1.62349e-11	3.1236e-10	8mer-1a	181	188	-0.589	-0.008	-0.237	-0.098	0	0	0	0.022	0	0	0	0	0	-0.596	-0.067	0.023	0	0	0.164	0.034	0	-1.352	99	1	-1.352	99	GCAAAUAGUUUGUUUUGCUGCUA	|||||||	ACAUUUGGUACUACACGACGAU	miR-15/16/195/424-5p/497	856316
ENST00000285419	ENSBTAG00000039968	ENSG00000155099	ENST00000285419.3	9913	bta-miR-424-5p	1.75241	7.19303e-05	0.00044357	8mer-1a	181	188	-0.589	-0.016	-0.237	-0.098	0	-0.021	0	0.022	0	0	0	0	0	-0.596	-0.067	0.023	0	0	0.164	0.034	0	-1.381	99	1	-1.381	99	GCAAAUAGUUUGUUUUGCUGCUA	|||||||	AGUUUUGUACUUAACGACGAC	miR-15/16/195/424-5p/497	856316
ENST00000285518	ENSBTAG00000004922	ENSG00000155189	ENST00000285518.6	9913	bta-miR-183	-1.83268	0.00236714	0.0100761	8mer-1a	776	783	-0.589	-0.016	-0.219	-0.098	0	0	0	0	0.012	0	0	0	0	-0.596	-0.098	0.055	0	0	0.091	0.054	0	-1.404	99	1	-1.404	99	AACUUCAUGACAUUUGUGCCAUA	|||||||	GUCACUUAAGAUGGUCACGGUAU	miR-183	856844
ENST00000285667	ENSBTAG00000012908	ENSG00000155304	ENST00000285667.3	9913	bta-miR-2285cr	5.60865	3.94488e-05	0.000256417	8mer-1a	1696	1703	-0.589	-0.016	-0.291	-0.098	-0.018	0	0	0	0.012	0	0	0	0	-0.596	-0.078	0.078	0	0	0.162	0.232	0	-1.202	99	1	-1.202	99	UUCAAGUGUUCUUUUGAACUUUA	|||||||	UCUUUGGACUUGCUUGAAAA	miR-2285cr	857881
ENST00000286298	ENSBTAG00000014615	ENSG00000155850	ENST00000286298.4	9913	bta-miR-362-3p	2.42883	7.89081e-12	1.72522e-10	8mer-1a	3773	3780	-0.589	-0.032	-0.23	-0.098	-0.018	0	0	0	0.012	0	0	0	0	-0.596	-0.056	0.119	0	0	0.145	0.055	0	-1.288	99	1	-1.288	99	AGUAGACUUUUUUCUGGUGUGUA	||| |||||||	CUUAGGAACUUAU-CCACACAA	miR-329/362-3p	863420
ENST00000286307	ENSBTAG00000010363	ENSG00000155858	ENST00000286307.5	9913	bta-miR-2285bc	1.90961	2.47072e-05	0.000167382	8mer-1a	1192	1199	-0.589	0	-0.265	-0.098	-0.018	0	0	0	0	0	0	0	0	-0.596	-0.09	0.059	0	0	0.173	0.215	0	-1.209	99	1	-1.209	99	UUGUUAGAUUAUGUUAGGUUUUA	|||||||	GGUUUUCCCAGUAAGUCCAAAAA	miR-2285bc	864028
ENST00000286307	ENSBTAG00000010363	ENSG00000155858	ENST00000286307.5	9913	bta-miR-21-3p	3.64727	1.08059e-50	2.59883e-48	8mer-1a	1275	1282	-0.589	-0.008	-0.207	-0.098	-0.018	0	0	0	0	0.015	0	0	0	-0.596	-0.1	0.059	0	0	0.184	0.061	0	-1.297	99	1	-1.297	99	AAAGAAAAACUUCCUCUGCUGUA	|||||||	UCUGUCGGGUAGCUGACGACAA	miR-21-3p	863981
ENST00000286548	ENSBTAG00000009789	ENSG00000156052	ENST00000286548.4	9913	bta-miR-328	-1.50233	0.000238261	0.00127337	8mer-1a	732	739	-0.589	-0.016	-0.137	-0.098	0	-0.021	0	0	0	0	0	0	0	-0.596	-0.106	0.053	0	0	0.102	-0.048	0	-1.456	99	1	-1.456	99	GAAGUCAGUAAAGCAAGGGCCAA	|||||||	UGCCUUCCCGUCUCUCCCGGUC	miR-328	866172
ENST00000286548	ENSBTAG00000009789	ENSG00000156052	ENST00000286548.4	9913	bta-miR-31	-1.52447	4.00462e-05	0.000256829	8mer-1a	798	805	-0.589	-0.016	-0.216	-0.098	-0.018	0	0	0.022	0	0	0	0	0	-0.596	-0.123	0.053	0	0	0.117	0.057	0	-1.407	99	1	-1.407	99	UGUUCUUCCUCUGUUUCUUGCCA	|||||||	UCGAUACGGUCGUAGAACGGA	miR-31	866162
ENST00000286548	ENSBTAG00000009789	ENSG00000156052	ENST00000286548.4	9913	bta-miR-12003	2.19332	0.028035	0.0740926	8mer-1a	1578	1585	-0.589	-0.008	-0.257	-0.098	-0.018	0	0	0	0	0.015	0	0	0	-0.596	-0.094	0.053	0	0	0.043	0.086	0	-1.463	99	1	-1.463	99	UGUGCAAUUUUUCAACCAAUGCA	|||||||	CUUGGAUACCGGUUGGGUUACGA	miR-12003	865939
ENST00000286657	ENSBTAG00000006507	ENSG00000156140	ENST00000286657.4	9913	bta-miR-503-5p	12.5183	8.38767e-06	6.20688e-05	8mer-1a	1785	1792	-0.589	-0.016	-0.185	-0.098	0	0	0	0	0	0.015	0	0	0	-0.596	-0.076	0.164	0	0	0.054	0.007	0	-1.32	99	1	-1.32	99	AUACCUCUAAAGAAUCGCUGCUA	|||||||	GUCAUGACAAGGGCGACGAU	miR-503-5p/6519	868260
ENST00000286688	ENSBTAG00000043970	ENSG00000156172	ENST00000286688.5	9913	bta-miR-2285bc	1.90961	2.47072e-05	0.000167382	8mer-1a	2444	2451	-0.589	0	-0.218	-0.098	-0.018	0	0	0	0	0	0	0	0	-0.596	-0.079	0.003	0	0	0.173	0.215	0	-1.207	99	1	-1.207	99	AAUGCUGACUUUUUUAGGUUUUA	|||||||	GGUUUUCCCAGUAAGUCCAAAAA	miR-2285bc	868435
ENST00000286688	ENSBTAG00000043970	ENSG00000156172	ENST00000286688.5	9913	bta-miR-491	-1.7398	0.03826	0.0968582	8mer-1a	1414	1421	-0.589	-0.024	-0.156	-0.098	-0.018	0	0	0.022	0	0	0	0	0	-0.596	-0.091	0.003	0	0	0.17	-0.03	0	-1.407	99	1	-1.407	99	AGCAGAGCACCAAGAUCCCCACA	|||||||	GGAGUACCUUCCCAAGGGGUGA	miR-491	868581
ENST00000286688	ENSBTAG00000043970	ENSG00000156172	ENST00000286688.5	9913	bta-miR-2457	2.32818	0.00618142	0.0232286	8mer-1a	1644	1651	-0.589	0	-0.293	-0.098	0	0	0	0	0.012	0	0	0	0	-0.596	-0.087	0.003	0	0	0.092	0.06	0	-1.496	99	1	-1.496	99	UGAGUUCAUAUUUUUGUUGGCAA	|||||||	UCGCGCCGAGACGUCAACCGUU	miR-2457	868501
ENST00000286835	ENSBTAG00000018855	ENSG00000156304	ENST00000286835.7	9913	bta-miR-2284w	-1.61939	1.25732e-05	8.76479e-05	8mer-1a	346	353	-0.589	0	-0.264	-0.098	-0.018	0	0	0	0	0	0	0	0	-0.596	-0.097	0.159	-0.118	0	0.118	0.206	0	-1.297	99	1	-1.297	99	AGGGAUGUUUUUAAUAAACUCUA	|||||||	CUCUUUGGGCUUGUUUGAGAA	miR-2284w	870859
ENST00000286953	ENSBTAG00000026886	ENSG00000156411	ENST00000286953.3	9913	bta-miR-484	1.51868	7.56334e-11	1.25447e-09	8mer-1a	79	86	-0.589	0	-0.077	-0.098	0	0	0	0	0.012	0	0	0	0	-0.596	-0.082	-0.106	0	0	0.153	-0.003	0	-1.386	99	1	-1.386	99	GAUGCCGCUGCCCUCGAGCCUGA	|||||||	UAGCCCUCCCCUGACUCGGACU	miR-484	870968
ENST00000287022	ENSBTAG00000001521	ENSG00000156467	ENST00000287022.5	9913	bta-miR-495	2.70908	0.000119181	0.000699098	8mer-1a	1302	1309	-0.589	-0.016	-0.266	-0.098	-0.018	0	0	0	0.012	0	0	0	0	-0.596	-0.058	-0.052	0	0	0.218	0.235	0	-1.228	99	1	-1.228	99	ACUGAAUUGUUAAAAGUUUGUUA	|||||||	UUCUUCACGUGGUACAAACAAA	miR-495	872133
ENST00000287218	ENSBTAG00000000527	ENSG00000156639	ENST00000287218.4	9913	bta-miR-495	2.70908	0.000119181	0.000699098	8mer-1a	1822	1829	-0.589	-0.016	-0.208	-0.098	-0.018	0	0	0	0.012	0	0	0	0	-0.596	-0.103	0.012	0	0	0.218	0.235	0	-1.151	99	1	-1.151	99	UAUCUGUUCUGUGAAGUUUGUUA	|||||||	UUCUUCACGUGGUACAAACAAA	miR-495	874145
ENST00000287482	ENSBTAG00000015778	ENSG00000156876	ENST00000287482.5	9913	bta-miR-2284j	2.38148	1.02463e-05	7.33074e-05	8mer-1a	1572	1579	-0.589	-0.04	-0.233	-0.098	0	0	0.06	0	0	0	0	0	0	-0.596	-0.126	0.108	-0.118	0	0.222	0.302	0	-1.108	99	1	-1.108	99	UUUCUCUACCUCUUA-AACUUUUA	|||| |||||||	UUUUGGACUUGCUUGAAAAG	miR-2284ab/2284c/2284d/2284j/2284k/2284m/2284n/2284v	876580
ENST00000287482	ENSBTAG00000015778	ENSG00000156876	ENST00000287482.5	9913	bta-miR-2284v	-2.91807	2.78187e-12	7.04251e-11	8mer-1a	1572	1579	-0.589	-0.016	-0.233	-0.098	-0.018	0	0	0	0	0	0	0	0	-0.596	-0.126	0.108	-0.118	0	0.222	0.302	0	-1.162	99	1	-1.162	99	UUUCUCUACCUCUUAAACUUUUA	|||||||	UUUGGGGUUUGCUUGAAAAA	miR-2284ab/2284c/2284d/2284j/2284k/2284m/2284n/2284v	876580
ENST00000287482	ENSBTAG00000015778	ENSG00000156876	ENST00000287482.5	9913	bta-miR-2284d	-2.98803	0.025278	0.0686932	8mer-1a	1572	1579	-0.589	-0.032	-0.233	-0.098	-0.018	0	0	0	0	0	0	0	0	-0.596	-0.126	0.108	-0.118	0	0.222	0.302	0	-1.178	99	1	-1.178	99	UUUCUCUACCUCUUAAACUUUUA	||| |||||||	CUUUUUGGGAUUGCUUGAAAAA	miR-2284ab/2284c/2284d/2284j/2284k/2284m/2284n/2284v	876580
ENST00000287814	ENSBTAG00000020263	ENSG00000157150	ENST00000287814.4	9913	bta-miR-212	-1.88446	0.000918361	0.00420697	8mer-1a	2616	2623	-0.589	0	-0.229	-0.098	-0.018	0	0	0	0.012	0	0	0	0	-0.596	-0.075	0.01	0	0	0.143	0.006	0	-1.434	99	1	-1.434	99	CUUGGAAAUUUGAAUGCCAAGGA	|||||||	UCAUUCGUCAGAUCUCGGUUCCA	miR-212	879622
ENST00000287814	ENSBTAG00000020263	ENSG00000157150	ENST00000287814.4	9913	bta-miR-1296	-2.35196	8.1039e-10	1.11371e-08	8mer-1a	3646	3653	-0.589	-0.056	-0.159	-0.098	0	0	0	0	0.012	0	0	0	0	-0.596	-0.084	0.01	0	0	0.008	-0.035	0	-1.587	99	1	-1.587	99	UUGAUGGACCCCCAAGGCCCUAA	|||||| |||||||	CCUCUACCUCGGUC--CCGGGAUU	miR-1296	879523
ENST00000287957	ENSBTAG00000021996	ENSG00000157259	ENST00000287957.3	9913	bta-miR-502b	-2.39961	3.70361e-17	1.78144e-15	8mer-1a	1396	1403	-0.589	-0.016	-0.239	-0.098	-0.018	0	0	0	0.012	0	0	0	0	-0.596	-0.012	0.027	0	0	0.078	0.051	0	-1.4	99	1	-1.4	99	AUUUGUUUAUAAAUUGGUGGAUA	|||||||	CUUAGGAACGGGUCCACCUAA	miR-502b	883029
ENST00000287996	ENSBTAG00000011859	ENSG00000127080	ENST00000287996.3	9913	bta-miR-183	-1.83268	0.00236714	0.0100761	8mer-1a	2183	2190	-0.589	-0.008	-0.267	-0.098	0	0	0	0	0.012	0	0	0	0	-0.596	-0.091	0.078	0	0	0.091	0.054	0	-1.414	99	1	-1.414	99	CAACUUAUAUAUAAUGUGCCAUA	|||||||	GUCACUUAAGAUGGUCACGGUAU	miR-183	883191
ENST00000288368	ENSBTAG00000022169	ENSG00000046889	ENST00000288368.4	9913	bta-miR-545-3p	-2.21519	9.75669e-05	0.000579378	8mer-1a	953	960	-0.589	-0.048	-0.24	-0.098	-0.018	0	0	0.022	0	0	0	0	0	-0.596	-0.087	0.19	-0.236	0	0.155	0.204	0	-1.341	99	1	-1.341	99	AAAAUAAAGCUUUAUUUGUUGAA	|||||| |||||||	GUGUGUUAUUUACA----AACAACUA	miR-545-3p	887625
ENST00000288937	ENSBTAG00000024781	ENSG00000158042	ENST00000288937.6	9913	bta-miR-545-3p	-2.21519	9.75669e-05	0.000579378	8mer-1a	3015	3022	-0.589	-0.032	-0.274	-0.098	-0.018	0	0	0.022	0	0	0	0	0	-0.596	-0.06	-0.014	0	0	0.155	0.204	0	-1.3	99	1	-1.3	99	AUAUAUAUAUAUAUAUUGUUGAA	||| |||||||	GUGUGUUAUUUACA-AACAACUA	miR-545-3p	891679
ENST00000288937	ENSBTAG00000024781	ENSG00000158042	ENST00000288937.6	9913	bta-miR-376a	3.0518	0.000126794	0.000726047	8mer-1a	2861	2868	-0.589	-0.032	-0.226	-0.098	-0.018	0	0	0.022	0	0	0	0	0	-0.596	-0.106	-0.014	0	0	0.079	0.18	0	-1.398	99	1	-1.398	99	UGUGCCUGAGUUUUU-UCUAUGAA	|||| |||||||	UGCACCUAAAAGGAGAUACUA	miR-376abd	891579
ENST00000288937	ENSBTAG00000024781	ENSG00000158042	ENST00000288937.6	9913	bta-miR-10167-3p	1.91957	4.4207e-05	0.000279784	8mer-1a	2495	2502	-0.589	0.008	-0.144	-0.098	0	-0.021	0	0	0	0	0	0	0	-0.596	-0.101	-0.014	0	0	0.143	-0.026	0	-1.438	99	1	-1.438	99	ACAUUUUGUUCAUCUACCACCCA	|||||||	GACUGGGCGGGGCUGGUGGGC	miR-10167-3p	891181
ENST00000288937	ENSBTAG00000024781	ENSG00000158042	ENST00000288937.6	9913	bta-miR-376d	2.15856	0.00245131	0.0103428	8mer-1a	2861	2868	-0.589	-0.032	-0.226	-0.098	-0.018	0	0	0.022	0	0	0	0	0	-0.596	-0.106	-0.014	0	0	0.079	0.18	0	-1.398	99	1	-1.398	99	UGUGCCUGAGUUUUU-UCUAUGAA	|||| |||||||	UACACCUAAAAGGAGAUACUA	miR-376abd	891579
ENST00000288937	ENSBTAG00000024781	ENSG00000158042	ENST00000288937.6	9913	bta-miR-148b	-1.5312	1.83325e-14	6.29852e-13	8mer-1a	2612	2619	-0.589	-0.032	-0.216	-0.098	0	0	0	0.022	0	0	0	0	0	-0.596	-0.054	-0.014	0	0	0.119	0.06	0	-1.398	99	1	-1.398	99	ACUAUGUUUUCGUAA-UGCACUGA	||| |||||||	UGUUUCAAGACACUACGUGACU	miR-148/152	891330
ENST00000289104	ENSBTAG00000001497	ENSG00000158186	ENST00000289104.4	9913	bta-miR-7863	6.81419	0.000603414	0.00287369	8mer-1a	1112	1119	-0.589	-0.04	-0.215	-0.098	-0.018	0	0	0	0	0.015	0	0	0	-0.596	-0.118	0.004	0	0	0.066	0.057	0	-1.532	99	1	-1.532	99	ACUGACUCACUUCUUCAGUCCAA	|||| |||||||	CGAGGAGUCCACU-GUCAGGUA	miR-7863	893459
ENST00000289473	ENSBTAG00000003305	ENSG00000158517	ENST00000289473.4	9913	bta-miR-10167-3p	1.91957	4.4207e-05	0.000279784	8mer-1a	439	446	-0.589	-0.008	-0.174	-0.098	0	-0.021	0	0	0	0	0	0	0	-0.596	-0.09	0.061	0	0	0.143	-0.026	0	-1.398	99	1	-1.398	99	CAGAAAGCAAUUGUUACCACCCA	|||||||	GACUGGGCGGGGCUGGUGGGC	miR-10167-3p	895781
ENST00000289707	ENSBTAG00000016698	ENSG00000158714	ENST00000289707.5	9913	bta-miR-2400	3.171	7.30301e-06	5.48867e-05	8mer-1a	875	882	-0.589	-0.032	-0.064	-0.098	0	-0.021	0	0.022	0	0	0	0	0	-0.596	-0.081	0.031	-0.118	0	0.151	0.06	0	-1.335	99	1	-1.335	99	ACUGUGGAGGGAAAGUGUGCUGA	||| |||||||	AGUCAGGCUCGACGG-ACACGACC	miR-2400	897434
ENST00000290079	ENSBTAG00000013889	ENSG00000244187	ENST00000290079.8	9913	bta-miR-6523a	3.66942	1.47927e-09	1.87245e-08	8mer-1a	498	505	-0.589	-0.016	-0.146	-0.098	0	0	0	0	0	0	0	0	0	-0.596	-0.017	-0.054	0	0	0.172	-0.02	0	-1.364	99	1	-1.364	99	CAGUUCUGAAUCUGAACCCCAGA	|||||||	GGGACGAGUUUCAAUGGGGUCU	miR-6523a	900718
ENST00000290271	ENSBTAG00000001687	ENSG00000159167	ENST00000290271.2	9913	bta-miR-491	-1.7398	0.03826	0.0968582	8mer-1a	2337	2344	-0.589	0	-0.183	-0.098	-0.018	0	0	0.022	0	0	0	0	0	-0.596	-0.119	0.019	0	0	0.17	-0.03	0	-1.422	99	1	-1.422	99	UACCCCCUCCUUUUCUCCCCACA	|||||||	GGAGUACCUUCCCAAGGGGUGA	miR-491	902801
ENST00000290271	ENSBTAG00000001687	ENSG00000159167	ENST00000290271.2	9913	bta-miR-424-3p	5.6087	5.4059e-16	2.16687e-14	8mer-1a	2856	2863	-0.589	-0.016	-0.257	-0.098	0	-0.021	0	0	0	0	0	0	0	-0.596	-0.091	0.019	0	0	-0.006	0.243	0	-1.412	99	1	-1.412	99	UAAUAAUAAAGUGUUACGUUUUA	|||||||	UAUCGUCGCGGAGUGCAAAAC	miR-424-3p	902791
ENST00000290536	ENSBTAG00000006988	ENSG00000159374	ENST00000290536.5	9913	bta-miR-432	1.78521	0.0210501	0.0595607	8mer-1a	218	225	-0.589	-0.016	-0.191	-0.098	0	0	0	0	0	0.015	0	0	0	-0.596	-0.045	0.089	-0.118	0	0.116	0.09	0	-1.343	99	1	-1.343	99	CUGACCCUCUUCUUUCUCCAAGA	|||||||	GGUGGGUUACUGGAUGAGGUUCU	miR-432	906240
ENST00000290649	ENSBTAG00000003798	ENSG00000159461	ENST00000290649.5	9913	bta-miR-2285bf	1.60537	8.9303e-05	0.000543731	8mer-1a	1258	1265	-0.589	-0.016	-0.16	-0.098	-0.018	0	0	0	0	0.015	0	0	0	-0.596	-0.096	0.093	0	0	0.109	0.182	0	-1.174	99	1	-1.174	99	AUAGAGCGAUGAGUACGUGUUUA	|||||||	GUUUUUCAAACAAGCACAAAA	miR-2285bf	907595
ENST00000290663	ENSBTAG00000016899	ENSG00000159479	ENST00000290663.6	9913	bta-miR-2389	3.49404	0.0135318	0.0433919	8mer-1a	69	76	-0.589	-0.016	-0.134	-0.098	0	0	0.06	0	0.012	0	0	0	0	-0.596	-0.11	0.036	0	0	0.101	-0.029	0	-1.363	99	1	-1.363	99	UGGGAAAUAGUCAGAGUCCCCUA	|||||||	GAGGCUGAGGGCUCAGGGGAG	miR-2389	907965
ENST00000291572	ENSBTAG00000020456	ENSG00000160216	ENST00000291572.8	9913	bta-miR-12030	7.28159	5.34543e-14	1.7141e-12	8mer-1a	3253	3260	-0.589	-0.016	-0.177	-0.098	0	-0.021	0	0	0.012	0	0	0	0	-0.596	-0.065	0.042	0	0	0	-0.135	0	-1.643	99	1	-1.643	99	GGCAUUCCUACAAAUGCCCCGGA	|||||||	CCGGCGAGGCCCGGGGCCC	miR-12030	916354
ENST00000291700	ENSBTAG00000004777	ENSG00000160307	ENST00000291700.4	9913	bta-miR-340	-2.18928	2.13191e-10	3.20452e-09	8mer-1a	34	41	-0.589	-0.008	-0.094	-0.098	0	0	0	0	0.012	0	0	0	0	-0.596	-0.089	-0.068	0	0	0.007	0.022	0	-1.501	99	1	-1.501	99	GCUGUUUCUGCAGCAGAGACGGA	|||||||	CCGAUAUUUCAUUGACUCUGCCU	miR-340	918445
ENST00000291900	ENSBTAG00000010208	ENSG00000160445	ENST00000291900.2	9913	bta-miR-503-5p	12.5183	8.38767e-06	6.20688e-05	8mer-1a	686	693	-0.589	-0.032	-0.041	-0.098	0	0	0	0	0	0.015	0	0	0	-0.596	-0.05	0.122	0	0	0.054	0.007	0	-1.208	99	1	-1.208	99	GCCUGCCUGAGGCCACGCUGCUA	||| |||||||	GUCAUGACAAGG--GCGACGAU	miR-503-5p/6519	920015
ENST00000292174	ENSBTAG00000046320	ENSG00000160683	ENST00000292174.4	9913	bta-miR-12030	7.28159	5.34543e-14	1.7141e-12	8mer-1a	1476	1483	-0.589	-0.016	-0.158	-0.098	0	-0.021	0	0	0.012	0	0	0	0	-0.596	-0.1	0.057	0	0	0	-0.135	0	-1.644	99	1	-1.644	99	CAGGCAGCACAGAGAGCCCCGGA	|||||||	CCGGCGAGGCCCGGGGCCC	miR-12030	920675
ENST00000292174	ENSBTAG00000046320	ENSG00000160683	ENST00000292174.4	9913	bta-miR-1307	1.62041	5.28545e-11	9.07965e-10	8mer-1a	2061	2068	-0.589	-0.032	-0.072	-0.098	-0.018	0	0	0	0	0.015	0	0	0	-0.596	-0.008	0.057	0	0	-0.039	-0.023	0	-1.403	99	1	-1.403	99	AGGCAGAAGACCCCUCGCCGAGA	||| |||||||	GUGCUGGCUGCGGUGCGGCUCA	miR-1307	920704
ENST00000292174	ENSBTAG00000046320	ENSG00000160683	ENST00000292174.4	9913	bta-miR-10167-3p	1.91957	4.4207e-05	0.000279784	8mer-1a	269	276	-0.589	0	-0.141	-0.098	0	-0.021	0	0	0	0	0	0	0	-0.596	-0.116	0.057	0	0	0.143	-0.026	0	-1.387	99	1	-1.387	99	CCUUCUCUCAUCUAAACCACCCA	|||||||	GACUGGGCGGGGCUGGUGGGC	miR-10167-3p	920621
ENST00000292211	ENSBTAG00000007515	ENSG00000160714	ENST00000292211.4	9913	bta-miR-495	2.70908	0.000119181	0.000699098	8mer-1a	453	460	-0.589	-0.016	-0.221	-0.098	-0.018	0	0	0	0.012	0	0	0	0	-0.596	-0.08	0.068	0	0	0.218	0.235	0	-1.085	99	1	-1.085	99	GGGAAAACAAUUACAGUUUGUUA	|||||||	UUCUUCACGUGGUACAAACAAA	miR-495	921631
ENST00000292303	ENSBTAG00000008099	ENSG00000160791	ENST00000292303.4	9913	bta-miR-2284w	-1.61939	1.25732e-05	8.76479e-05	8mer-1a	1913	1920	-0.589	0	-0.301	-0.098	-0.018	0	0	0	0	0	0	0	0	-0.596	-0.109	0.05	0	0	0.118	0.206	0	-1.337	99	1	-1.337	99	AUAUGCAUCUAAUAAAAACUCUA	|||||||	CUCUUUGGGCUUGUUUGAGAA	miR-2284w	922120
ENST00000292782	ENSBTAG00000012797	ENSG00000043093	ENST00000292782.4	9913	bta-miR-545-3p	-2.21519	9.75669e-05	0.000579378	8mer-1a	1096	1103	-0.589	-0.008	-0.254	-0.098	-0.018	0	0	0.022	0	0	0	0	0	-0.596	-0.102	0.023	0	0	0.155	0.204	0	-1.261	99	1	-1.261	99	UGAUGACUUCUUAUUUUGUUGAA	|||||||	GUGUGUUAUUUACAAACAACUA	miR-545-3p	927396
ENST00000292782	ENSBTAG00000012797	ENSG00000043093	ENST00000292782.4	9913	bta-miR-376a	3.0518	0.000126794	0.000726047	8mer-1a	6719	6726	-0.589	-0.032	-0.296	-0.098	-0.018	0	0	0.022	0	0	0	0	0	-0.596	-0.087	0.023	0	0	0.079	0.18	0	-1.412	99	1	-1.412	99	UUAUAUUUUAAAAUUUCUAUGAA	||||| |||||||	UGCACCUAAAAGG----AGAUACUA	miR-376abd	927262
ENST00000292782	ENSBTAG00000012797	ENSG00000043093	ENST00000292782.4	9913	bta-miR-376d	2.15856	0.00245131	0.0103428	8mer-1a	6719	6726	-0.589	-0.032	-0.296	-0.098	-0.018	0	0	0.022	0	0	0	0	0	-0.596	-0.087	0.023	0	0	0.079	0.18	0	-1.412	99	1	-1.412	99	UUAUAUUUUAAAAUUUCUAUGAA	||||| |||||||	UACACCUAAAAGG----AGAUACUA	miR-376abd	927262
ENST00000292782	ENSBTAG00000012797	ENSG00000043093	ENST00000292782.4	9913	bta-miR-23a	-1.51773	9.59486e-12	1.92297e-10	8mer-1a	3524	3531	-0.589	-0.024	-0.271	-0.098	-0.018	0	0	0	0	0	0	0	0	-0.596	-0.093	0.023	0	0	0.177	0.198	0	-1.291	99	1	-1.291	99	AUAAAAUGUUUUUAAAAUGUGAA	|||||||	ACCUUUAGGGACCGUUACACUA	miR-23-3p	927119
ENST00000293860	ENSBTAG00000019803	ENSG00000161980	ENST00000293860.5	9913	bta-miR-11971	3.1829	8.00008e-25	9.6201e-23	8mer-1a	387	394	-0.589	-0.016	-0.235	-0.098	0	0	0	0	0.012	0	0	0	0	-0.596	-0.096	-0.054	0	0	0.162	-0.09	0	-1.6	99	1	-1.6	99	UUUAGUACAUUAGAUGCCCCUCA	|||||||	AAGAGUGAGAGACGGGGAGU	miR-11971	934434
ENST00000293860	ENSBTAG00000019803	ENSG00000161980	ENST00000293860.5	9913	bta-miR-328	-1.50233	0.000238261	0.00127337	8mer-1a	541	548	-0.589	-0.008	-0.211	-0.098	0	-0.021	0	0	0	0	0	0	0	-0.596	-0.06	-0.054	0	0	0.102	-0.048	0	-1.583	99	1	-1.583	99	CCGACUGCUAUAUUUAGGGCCAA	|||||||	UGCCUUCCCGUCUCUCCCGGUC	miR-328	934474
ENST00000294244	ENSBTAG00000018022	ENSG00000168005	ENST00000294244.4	9913	bta-miR-495	2.70908	0.000119181	0.000699098	8mer-1a	1904	1911	-0.589	-0.024	-0.189	-0.098	-0.018	0	0	0	0.012	0	0	0	0	-0.596	-0.111	0.057	0	0	0.218	0.235	0	-1.103	99	1	-1.103	99	AGGUGCUCAAUAAAUGUUUGUUA	|||||||	UUCUUCACGUGGUACAAACAAA	miR-495	937968
ENST00000294454	ENSBTAG00000018723	ENSG00000162461	ENST00000294454.5	9913	bta-miR-11971	3.1829	8.00008e-25	9.6201e-23	8mer-1a	845	852	-0.589	-0.032	-0.188	-0.098	0	0	0	0	0.012	0	0	0	0	-0.596	-0.102	0.038	0	0	0.162	-0.09	0	-1.483	99	1	-1.483	99	ACUUAAUUACUUUCAGCCCCUCA	||| |||||||	AAGAGUGAGAGACGGGGAGU	miR-11971	939996
ENST00000294489	ENSBTAG00000001788	ENSG00000162493	ENST00000294489.6	9913	bta-miR-484	1.51868	7.56334e-11	1.25447e-09	8mer-1a	621	628	-0.589	-0.008	-0.224	-0.098	0	0	0	0	0.012	0	0	0	0	-0.596	-0.068	0.017	0	0	0.153	-0.003	0	-1.404	99	1	-1.404	99	UGGGGUCCGUUUUUAGAGCCUGA	|||||||	UAGCCCUCCCCUGACUCGGACU	miR-484	941237
ENST00000294489	ENSBTAG00000001788	ENSG00000162493	ENST00000294489.6	9913	bta-miR-495	2.70908	0.000119181	0.000699098	8mer-1a	338	345	-0.589	-0.016	-0.206	-0.098	-0.018	0	0	0	0.012	0	0	0	0	-0.596	-0.098	0.017	0	0	0.218	0.235	0	-1.139	99	1	-1.139	99	UGGGUUGGCCAAAAAGUUUGUUA	|||||||	UUCUUCACGUGGUACAAACAAA	miR-495	941253
ENST00000294489	ENSBTAG00000001788	ENSG00000162493	ENST00000294489.6	9913	bta-miR-381	1.53779	0.0157056	0.0469218	8mer-1a	661	668	-0.589	-0.016	-0.273	-0.098	0	0	0	0	0	0.015	0	0	0	-0.596	-0.087	0.017	0	0	0.167	0.22	0	-1.24	99	1	-1.24	99	AGUAGAAAAUUUAUACUUGUAUA	|||||||	UGUCUCUCGAACGGGAACAUAU	miR-381	941232
ENST00000294740	ENSBTAG00000047428	ENSG00000162702	ENST00000294740.3	9913	bta-miR-2285bf	1.60537	8.9303e-05	0.000543731	8mer-1a	1803	1810	-0.589	-0.016	-0.235	-0.098	-0.018	0	0	0	0	0.015	0	0	0	-0.596	-0.099	0.097	0	0	0.109	0.182	0	-1.248	99	1	-1.248	99	AAGAUUCUUAGAAAACGUGUUUA	|||||||	GUUUUUCAAACAAGCACAAAA	miR-2285bf	942469
ENST00000294740	ENSBTAG00000047428	ENSG00000162702	ENST00000294740.3	9913	bta-miR-2318	6.434	1.20145e-16	5.2536e-15	8mer-1a	298	305	-0.589	-0.016	-0.296	-0.098	0	0	0.06	0.022	0	0	0	0	0	-0.596	-0.134	0.097	0	0	0.064	0.183	0	-1.303	99	1	-1.303	99	AAUGCAAAAAAAAAAUCAUACAA	|||||||	CCAGUCUAUUAAGUAGUAUGUG	miR-2318	942503
ENST00000294740	ENSBTAG00000047428	ENSG00000162702	ENST00000294740.3	9913	bta-miR-6523a	3.66942	1.47927e-09	1.87245e-08	8mer-1a	2418	2425	-0.589	-0.016	-0.227	-0.098	0	0	0	0	0	0	0	0	0	-0.596	-0.081	0.097	0	0	0.172	-0.02	0	-1.358	99	1	-1.358	99	GGUGCAUCCUUUUUAACCCCAGA	|||||||	GGGACGAGUUUCAAUGGGGUCU	miR-6523a	942710
ENST00000294868	ENSBTAG00000000795	ENSG00000157064	ENST00000294868.4	9913	bta-miR-15a	1.89809	8.24381e-23	7.93055e-21	8mer-1a	3971	3978	-0.589	-0.024	-0.235	-0.098	0	0	0	0.022	0	0	0	0	0	-0.596	-0.045	0.038	0	0	0.164	0.034	0	-1.329	99	1	-1.329	99	UUUUGAGUAAAAUUUUGCUGCUA	|||||||	UGUUUGGUAAUACACGACGAU	miR-15/16/195/424-5p/497	943643
ENST00000295049	ENSBTAG00000007652	ENSG00000162944	ENST00000295049.4	9913	bta-miR-376a	3.0518	0.000126794	0.000726047	8mer-1a	1030	1037	-0.589	-0.048	-0.252	-0.098	-0.018	0	0	0.022	0	0	0	0	0	-0.596	-0.076	0.083	-0.118	0	0.079	0.18	0	-1.431	99	1	-1.431	99	AAGAAUUUCAUUUUA-UCUAUGAA	||||| |||||||	UGCACCUAAAAGGAGAUACUA	miR-376abd	946661
ENST00000295049	ENSBTAG00000007652	ENSG00000162944	ENST00000295049.4	9913	bta-miR-376d	2.15856	0.00245131	0.0103428	8mer-1a	1030	1037	-0.589	-0.048	-0.252	-0.098	-0.018	0	0	0.022	0	0	0	0	0	-0.596	-0.076	0.083	-0.118	0	0.079	0.18	0	-1.431	99	1	-1.431	99	AAGAAUUUCAUUUUA-UCUAUGAA	||||| |||||||	UACACCUAAAAGGAGAUACUA	miR-376abd	946661
ENST00000295092	ENSBTAG00000004948	ENSG00000162981	ENST00000295092.2	9913	bta-miR-362-3p	2.42883	7.89081e-12	1.72522e-10	8mer-1a	1352	1359	-0.589	-0.016	-0.159	-0.098	-0.018	0	0	0	0.012	0	0	0	0	-0.596	-0.087	0.035	0	0	0.145	0.055	0	-1.316	99	1	-1.316	99	GUGGAGUUUUUAAUCGGUGUGUA	|||||||	CUUAGGAACUUAUCCACACAA	miR-329/362-3p	948535
ENST00000295092	ENSBTAG00000004948	ENSG00000162981	ENST00000295092.2	9913	bta-miR-504	-1.50797	0.00316765	0.0128037	8mer-1a	3611	3618	-0.589	-0.016	-0.181	-0.098	-0.018	0	0	0	0	0.015	0	0	0	-0.596	-0.084	0.035	0	0	0.097	-0.003	0	-1.438	99	1	-1.438	99	AUGUAAUAAAUGUAGCAGGGUCA	|||||||	CUGUCUCACGUCUGGUCCCAGA	miR-504	948663
ENST00000295190	ENSBTAG00000010344	ENSG00000163053	ENST00000295190.4	9913	bta-miR-11977	1.80448	0.00148675	0.0065608	8mer-1a	643	650	-0.589	-0.032	-0.283	-0.098	0	0	0	0	0	0.015	0	0	0	-0.596	-0.071	0.086	0	0	0.133	0.075	0	-1.36	99	1	-1.36	99	AGUUAUAAACUGAAUCUGAGACA	||||| |||||||	GAAGGACGACUU-GACUCUGU	miR-11977	950968
ENST00000295256	ENSBTAG00000017073	ENSG00000163106	ENST00000295256.5	9913	bta-miR-107	2.04379	2.1131e-27	3.388e-25	8mer-1a	73	80	-0.589	-0.008	-0.154	-0.098	-0.018	0	0	0	0	0	0	0	0	-0.596	-0.089	0	0	0	0.14	0.054	0	-1.358	99	1	-1.358	99	AGAAGCUAUAUCAACAUGCUGCA	|||||||	CUAUCGGGACAUGUUACGACGA	miR-103/107	953057
ENST00000295304	ENSBTAG00000019459	ENSG00000143942	ENST00000295304.4	9913	bta-miR-2285bf	1.60537	8.9303e-05	0.000543731	8mer-1a	52	59	-0.589	-0.04	-0.207	-0.098	-0.018	0	0	0	0	0.015	0	0	0	-0.596	-0.079	-0.007	0	0	0.109	0.182	0	-1.328	99	1	-1.328	99	AAUAUGAUUUGUAAACGUGUUUA	||||| |||||||	GUUUUUCAAACAA--GCACAAAA	miR-2285bf	953327
ENST00000295379	ENSBTAG00000000992	ENSG00000163217	ENST00000295379.1	9913	bta-miR-2285bu	1.54015	0.00455695	0.0175351	8mer-1a	1126	1133	-0.589	-0.008	-0.183	-0.098	-0.018	0	0	0	0	0.015	0	0	0	-0.596	-0.106	0.068	0	0	0.062	0.058	0	-1.395	99	1	-1.395	99	GGCAGGAAUAAUAAGCAGGUCUA	|||||||	GGUUUUUCAAGUAAGUCCAGAA	miR-2285bu	955008
ENST00000295400	ENSBTAG00000000783	ENSG00000163235	ENST00000295400.6	9913	bta-miR-21-3p	3.64727	1.08059e-50	2.59883e-48	8mer-1a	2472	2479	-0.589	-0.032	-0.094	-0.098	-0.018	0	0	0	0	0.015	0	0	0	-0.596	-0.104	-0.02	0	0	0.184	0.061	0	-1.291	99	1	-1.291	99	GCCUGGAUUUUCCCA----CUGCUGUA	|||| |||||||	UCUGUCGGGUAGCUGACGACAA	miR-21-3p	955515
ENST00000295400	ENSBTAG00000000783	ENSG00000163235	ENST00000295400.6	9913	bta-miR-148b	-1.5312	1.83325e-14	6.29852e-13	8mer-1a	3247	3254	-0.589	-0.048	-0.239	-0.098	0	0	0	0.022	0	0	0	0	0	-0.596	-0.078	-0.02	0	0	0.119	0.06	0	-1.467	99	1	-1.467	99	GACUUCUGUAUAUGUUGCACUGA	|||||| |||||||	UGUUUCAAGACACU----ACGUGACU	miR-148/152	955478
ENST00000295400	ENSBTAG00000000783	ENSG00000163235	ENST00000295400.6	9913	bta-miR-22-5p	1.89757	7.03912e-08	6.63885e-07	8mer-1a	3026	3033	-0.589	0	-0.212	-0.098	-0.018	0	0	0	0.012	0	0	0	0	-0.596	-0.099	-0.02	0	0	0.133	0.162	0	-1.325	99	1	-1.325	99	ACAUCACAAAAACAAGAAGAACA	|||||||	AUUUCGAACGGUGACUUCUUGA	miR-22-5p	955530
ENST00000295417	ENSBTAG00000020957	ENSG00000163251	ENST00000295417.3	9913	bta-miR-2285cr	5.60865	3.94488e-05	0.000256417	8mer-1a	2242	2249	-0.589	-0.064	-0.259	-0.098	-0.018	0	0	0	0.012	0	0	0	0	-0.596	-0.101	0.098	0	0	0.162	0.232	0	-1.221	99	1	-1.221	99	UACCAAACCUAAAAAGAACUUUA	|||||| |||||||	UCUUUGGACUUG-CUUGAAAA	miR-2285cr	956381
ENST00000295522	ENSBTAG00000013148	ENSG00000163347	ENST00000295522.3	9913	bta-miR-30b-3p	-2.5959	0.0261168	0.0701798	8mer-1a	942	949	-0.589	-0.008	-0.133	-0.098	0	-0.021	0	0	0	0.015	0	0	0	-0.596	-0.127	0.005	0	0	0.222	-0.024	0	-1.354	99	1	-1.354	99	UAUUCAGUUAUAUGCCCUCCCAA	|||||||	UUCAUUUGUAGGUGGAGGGUC	miR-30-3p	959842
ENST00000295628	ENSBTAG00000033170	ENSG00000163428	ENST00000295628.3	9913	bta-miR-503-5p	12.5183	8.38767e-06	6.20688e-05	8mer-1a	1535	1542	-0.589	-0.024	-0.179	-0.098	0	0	0	0	0	0.015	0	0	0	-0.596	-0.018	0.056	0	0	0.054	0.007	0	-1.372	99	1	-1.372	99	ACUGCAGUUGUGAAACGCUGCUA	|||||||	GUCAUGACAAGGGCGACGAU	miR-503-5p/6519	962519
ENST00000295628	ENSBTAG00000033170	ENSG00000163428	ENST00000295628.3	9913	bta-miR-381	1.53779	0.0157056	0.0469218	8mer-1a	1384	1391	-0.589	-0.024	-0.24	-0.098	0	0	0	0	0	0.015	0	0	0	-0.596	-0.112	0.056	0	0	0.167	0.22	0	-1.201	99	1	-1.201	99	CAUGACACACCUUUUCUUGUAUA	|||||||	UGUCUCUCGAACGGGAACAUAU	miR-381	962432
ENST00000295628	ENSBTAG00000033170	ENSG00000163428	ENST00000295628.3	9913	bta-miR-1388-3p	1.92026	1.11832e-09	1.45382e-08	8mer-1a	4883	4890	-0.589	-0.016	-0.241	-0.098	-0.018	0	0	0	0	0.015	0	0	0	-0.596	-0.069	0.056	0	0	0.169	0.054	0	-1.333	99	1	-1.333	99	AGCCCACUUUGUAUUCCUGAGAA	|||||||	ACGCCCGACUGUUUGGACUCUA	miR-1388-3p	962137
ENST00000295628	ENSBTAG00000033170	ENSG00000163428	ENST00000295628.3	9913	bta-miR-11998	-2.75683	0.0143501	0.0448209	8mer-1a	959	966	-0.589	-0.048	-0.198	-0.098	0	0	0	0	0	0.015	0	0	0	-0.596	-0.11	0.056	0	0	0.117	0.127	0	-1.324	99	1	-1.324	99	AAUUUUAAAGAAAAA---CUAGAGAA	||||| |||||||	CAACCCUUUUGUGUGAUCUCUU	miR-11998	962093
ENST00000295628	ENSBTAG00000033170	ENSG00000163428	ENST00000295628.3	9913	bta-miR-495	2.70908	0.000119181	0.000699098	8mer-1a	1477	1484	-0.589	0	-0.249	-0.098	-0.018	0	0	0	0.012	0	0	0	0	-0.596	-0.096	0.056	0	0	0.218	0.235	0	-1.125	99	1	-1.125	99	ACCGUAGGAUAGUUUGUUUGUUA	|||||||	UUCUUCACGUGGUACAAACAAA	miR-495	962484
ENST00000295633	ENSBTAG00000022155	ENSG00000163430	ENST00000295633.3	9913	bta-miR-491	-1.7398	0.03826	0.0968582	8mer-1a	694	701	-0.589	-0.04	-0.156	-0.098	-0.018	0	0	0.022	0	0	0	0	0	-0.596	-0.105	0.033	0	0	0.17	-0.03	0	-1.407	99	1	-1.407	99	AAGCCAUGAGAAGUA-UCCCCACA	|||| |||||||	GGAGUACCUUCCCAAGGGGUGA	miR-491	962938
ENST00000295633	ENSBTAG00000022155	ENSG00000163430	ENST00000295633.3	9913	bta-miR-2400	3.171	7.30301e-06	5.48867e-05	8mer-1a	1462	1469	-0.589	-0.032	-0.198	-0.098	0	-0.021	0	0.022	0	0	0	0	0	-0.596	-0.066	0.033	0	0	0.151	0.06	0	-1.334	99	1	-1.334	99	CAACUCUGAGAAAGUUGUGCUGA	||| |||||||	AGUCAGGCUCGACGGACACGACC	miR-2400	962833
ENST00000295633	ENSBTAG00000022155	ENSG00000163430	ENST00000295633.3	9913	bta-miR-339a	-1.69062	5.84635e-18	3.51512e-16	8mer-1a	1233	1240	-0.589	0	-0.261	-0.098	0	0	0	0	0.012	0	0	0	0	-0.596	-0.103	0.033	0	0	0.13	-0.003	0	-1.475	99	1	-1.475	99	AGGUUUACAUUUUAAGACAGGGA	|||||||	CACUCGAGGACCUCCUGUCCCU	miR-339	962871
ENST00000295633	ENSBTAG00000022155	ENSG00000163430	ENST00000295633.3	9913	bta-miR-2415-3p	-2.35611	0.00650214	0.0234662	8mer-1a	2453	2460	-0.589	-0.016	-0.166	-0.098	0	-0.021	0	0	0	0	0	0	0	-0.596	-0.037	0.033	0	0	0.153	-0.02	0	-1.357	99	1	-1.357	99	UCAAGAGGCUUAAAGAGGCCUGA	|||||||	CGCAGCCAGGUCGUCCGGACC	miR-2415-3p	962836
ENST00000295767	ENSBTAG00000015529	ENSG00000163528	ENST00000295767.5	9913	bta-miR-2400	3.171	7.30301e-06	5.48867e-05	8mer-1a	112	119	-0.589	-0.016	-0.169	-0.098	0	-0.021	0	0.022	0	0	0	0	0	-0.596	-0.091	-0.039	0	0	0.151	0.06	0	-1.386	99	1	-1.386	99	UACAAAAUAAGUUAUUGUGCUGA	|||||||	AGUCAGGCUCGACGGACACGACC	miR-2400	967104
ENST00000295767	ENSBTAG00000015529	ENSG00000163528	ENST00000295767.5	9913	bta-miR-432	1.78521	0.0210501	0.0595607	8mer-1a	51	58	-0.589	-0.048	-0.134	-0.098	0	0	0	0	0	0.015	0	0	0	-0.596	-0.087	-0.039	0	0	0.116	0.09	0	-1.37	99	1	-1.37	99	AGCCCAGAUGAACCUCUCCAAGA	|||| |||||||	GGUGGGUUACUGGAUGAGGUUCU	miR-432	967167
ENST00000295822	ENSBTAG00000010550	ENSG00000163577	ENST00000295822.2	9913	bta-miR-107	2.04379	2.1131e-27	3.388e-25	8mer-1a	2648	2655	-0.589	0	-0.169	-0.098	-0.018	0	0	0	0	0	0	0	0	-0.596	-0.06	-0.024	0	0	0.14	0.054	0	-1.36	99	1	-1.36	99	AAUCUUUAAUAGGAGAUGCUGCA	|||||||	CUAUCGGGACAUGUUACGACGA	miR-103/107	967866
ENST00000295822	ENSBTAG00000010550	ENSG00000163577	ENST00000295822.2	9913	bta-miR-2400	3.171	7.30301e-06	5.48867e-05	8mer-1a	128	135	-0.589	-0.016	-0.229	-0.098	0	-0.021	0	0.022	0	0	0	0	0	-0.596	-0.048	-0.024	0	0	0.151	0.06	0	-1.388	99	1	-1.388	99	CAGUUGUUUUGAAAUUGUGCUGA	|||||||	AGUCAGGCUCGACGGACACGACC	miR-2400	968119
ENST00000295830	ENSBTAG00000007394	ENSG00000163584	ENST00000295830.8	9913	bta-miR-11999	-1.60872	0.0153275	0.0463681	8mer-1a	580	587	-0.589	-0.016	-0.173	-0.098	0	0	0	0	0.012	0	0	0	0	-0.596	-0.074	-0.044	0	0	0.096	-0.003	0	-1.485	99	1	-1.485	99	CCUAAUUAGCGUAAAGGGUCUGA	|||||||	CGGAUACUCUUAUACCCAGACU	miR-11999	968378
ENST00000295830	ENSBTAG00000006386	ENSG00000163584	ENST00000295830.8	9913	bta-miR-11999	-1.60872	0.0153275	0.0463681	8mer-1a	580	587	-0.589	-0.016	-0.173	-0.098	0	0	0	0	0.012	0	0	0	0	-0.596	-0.074	-0.044	0	0	0.096	-0.003	0	-1.485	99	1	-1.485	99	CCUAAUUAGCGUAAAGGGUCUGA	|||||||	CGGAUACUCUUAUACCCAGACU	miR-11999	968378
ENST00000295851	ENSBTAG00000011017	ENSG00000138443	ENST00000295851.5	9913	bta-miR-491	-1.7398	0.03826	0.0968582	8mer-1a	9336	9343	-0.589	-0.032	-0.174	-0.098	-0.018	0	0	0.022	0	0	0	0	0	-0.596	-0.12	0.086	0	0	0.17	-0.03	0	-1.379	99	1	-1.379	99	UGGUGUCUGAAAAUUUCCCCACA	||| |||||||	GGAGUACCUUCCCAAGGGGUGA	miR-491	970160
ENST00000295958	ENSBTAG00000014522	ENSG00000163683	ENST00000295958.5	9913	bta-miR-592	2.19184	0.000985883	0.00447368	8mer-1a	2632	2639	-0.589	-0.016	-0.187	-0.098	-0.018	0	0	0	0.012	0	0	0	0	-0.596	-0.107	-0.062	0	0	0.125	0.138	0	-1.398	99	1	-1.398	99	ACCAGCUCAGCUUAAGACACAAA	|||||||	UGUAGUAGCGUAUAACUGUGUUA	miR-592/599	974156
ENST00000295958	ENSBTAG00000014522	ENSG00000163683	ENST00000295958.5	9913	bta-miR-499	1.85598	0.00043775	0.00214855	8mer-1a	2711	2718	-0.589	-0.008	-0.229	-0.098	0	0	0	0	0	0	0	0	0	-0.596	-0.077	-0.062	0	0	0.088	0.191	0	-1.38	99	1	-1.38	99	UGCAAUAGUAGGUUUAGUCUUAA	|||||||	UUUGUAGUGACGUUCAGAAUU	miR-499	974124
ENST00000295958	ENSBTAG00000014522	ENSG00000163683	ENST00000295958.5	9913	bta-miR-30b-3p	-2.5959	0.0261168	0.0701798	8mer-1a	2070	2077	-0.589	-0.008	-0.097	-0.098	0	-0.021	0	0	0	0.015	0	0	0	-0.596	-0.1	-0.062	0	0	0.222	-0.024	0	-1.358	99	1	-1.358	99	GUACAAUUUCUCUGCCCUCCCAA	|||||||	UUCAUUUGUAGGUGGAGGGUC	miR-30-3p	974014
ENST00000295958	ENSBTAG00000014522	ENSG00000163683	ENST00000295958.5	9913	bta-miR-11997	2.50985	0.0290244	0.0762882	8mer-1a	467	474	-0.589	0.008	-0.241	-0.098	-0.018	0	0	0	0	0.015	0	0	0	-0.596	-0.082	-0.062	0	0	0.095	0.067	0	-1.501	99	1	-1.501	99	CUGUAUUUAUAUUUACCUUGGUA	|||||||	AGAGCCGGGUGUGGGAACCAA	miR-11997	973831
ENST00000296051	ENSBTAG00000002395	ENSG00000163755	ENST00000296051.2	9913	bta-miR-141	2.64374	9.02737e-22	6.2141e-20	8mer-1a	130	137	-0.589	-0.056	-0.206	-0.098	0	0	0	0	0	0.015	0	0	0	-0.596	-0.086	0.147	-0.236	0	0.154	0.148	0	-1.403	99	1	-1.403	99	UCAGUCUACUUACCU--CAGUGUUA	||||| |||||||	GGUAGAAAUGGUCUGUCACAAU	miR-141/200a	976412
ENST00000296135	ENSBTAG00000001484	ENSG00000163818	ENST00000296135.6	9913	bta-miR-2285bc	1.90961	2.47072e-05	0.000167382	8mer-1a	1111	1118	-0.589	-0.016	-0.281	-0.098	-0.018	0	0	0	0	0	0	0	0	-0.596	-0.068	0.037	0	0	0.173	0.215	0	-1.241	99	1	-1.241	99	UGUUGUUUUUCUUAUAGGUUUUA	|||||||	GGUUUUCCCAGUAAGUCCAAAAA	miR-2285bc	980977
ENST00000296135	ENSBTAG00000001484	ENSG00000163818	ENST00000296135.6	9913	bta-miR-495	2.70908	0.000119181	0.000699098	8mer-1a	79	86	-0.589	-0.016	-0.185	-0.098	-0.018	0	0	0	0.012	0	0	0	0	-0.596	-0.098	0.037	0	0	0.218	0.235	0	-1.098	99	1	-1.098	99	CAUGUAUUUGAAGCAGUUUGUUA	|||||||	UUCUUCACGUGGUACAAACAAA	miR-495	981100
ENST00000296149	ENSBTAG00000011478	ENSG00000163832	ENST00000296149.4	9913	bta-miR-493	1.85301	0.000429655	0.00214855	8mer-1a	281	288	-0.589	-0.016	-0.199	-0.098	0	0	0	0	0.012	0	0	0	0	-0.596	-0.095	0.026	0	0	0.081	0.075	0	-1.399	99	1	-1.399	99	GGUCACGUUUACUUUGACCUUCA	|||||||	GGACCGUGUGUCAUCUGGAAGU	miR-493	982119
ENST00000296149	ENSBTAG00000011478	ENSG00000163832	ENST00000296149.4	9913	bta-miR-11971	3.1829	8.00008e-25	9.6201e-23	8mer-1a	694	701	-0.589	-0.056	-0.115	-0.098	0	0	0	0	0.012	0	0	0	0	-0.596	-0.112	0.026	0	0	0.162	-0.09	0	-1.456	99	1	-1.456	99	CACUUACCACACUCA--GCCCCUCA	||||| |||||||	AAGAGUGAGAGACGGGGAGU	miR-11971	981982
ENST00000296220	ENSBTAG00000006471	ENSG00000144909	ENST00000296220.5	9913	bta-miR-141	2.64374	9.02737e-22	6.2141e-20	8mer-1a	490	497	-0.589	-0.008	-0.232	-0.098	0	0	0	0	0	0.015	0	0	0	-0.596	-0.078	0.121	-0.118	0	0.154	0.148	0	-1.281	99	1	-1.281	99	CAUUGUGCCUGAAAUCAGUGUUA	|||||||	GGUAGAAAUGGUCUGUCACAAU	miR-141/200a	983489
ENST00000296411	ENSBTAG00000016004	ENSG00000164024	ENST00000296411.6	9913	bta-miR-340	-2.18928	2.13191e-10	3.20452e-09	8mer-1a	2283	2290	-0.589	-0.024	-0.217	-0.098	0	0	0	0	0.012	0	0	0	0	-0.596	-0.098	0.06	-0.118	0	0.007	0.022	0	-1.639	99	1	-1.639	99	AGUUUGAUUAAAUUUGAGACGGA	|||||||	CCGAUAUUUCAUUGACUCUGCCU	miR-340	989803
ENST00000296412	ENSBTAG00000016007	ENSG00000197894	ENST00000296412.8	9913	bta-miR-628	-1.51521	0.00381662	0.0148048	8mer-1a	2985	2992	-0.589	-0.008	-0.221	-0.098	-0.018	0	0	0	0.012	0	0	0	0	-0.596	-0.085	0.057	0	0	0.108	0.051	0	-1.387	99	1	-1.387	99	AAGAUCAGACUCUUUGUCAGCAA	|||||||	GGAGAUCAUUUAUACAGUCGUA	miR-628	990261
ENST00000296420	ENSBTAG00000034206	ENSG00000164035	ENST00000296420.4	9913	bta-miR-491	-1.7398	0.03826	0.0968582	8mer-1a	2539	2546	-0.589	-0.016	-0.244	-0.098	-0.018	0	0	0.022	0	0	0	0	0	-0.596	-0.13	0.025	0	0	0.17	-0.03	0	-1.504	99	1	-1.504	99	CUUCCAGUCAAAAUUUCCCCACA	|||||||	GGAGUACCUUCCCAAGGGGUGA	miR-491	990778
ENST00000296424	ENSBTAG00000002526	ENSG00000164039	ENST00000296424.4	9913	bta-miR-1271	-1.83256	1.08017e-09	1.44322e-08	8mer-1a	1255	1262	-0.589	-0.032	-0.229	-0.098	0	-0.021	0	0	0.012	0	0	0	0	-0.596	-0.045	0.019	-0.118	0	0.123	0.06	0	-1.514	99	1	-1.514	99	UAAAAUUACAGAAUUGUGCCAAA	|||| |||||||	ACUCAUGAAUGAUC---CACGGUUC	miR-96/1271	991083
ENST00000296424	ENSBTAG00000002526	ENSG00000164039	ENST00000296424.4	9913	bta-miR-12044	2.72013	5.83114e-07	5.19403e-06	8mer-1a	795	802	-0.589	-0.032	-0.261	-0.098	-0.018	0	0	0	0	0	0	0	0	-0.596	-0.131	0.019	0	0	0.074	0.197	0	-1.435	99	1	-1.435	99	AAACAUUUCAAUAUAAAUCCAUA	||| |||||||	UCGUUAGUCUUCAUUAGGUAA	miR-12044	990917
ENST00000296424	ENSBTAG00000002526	ENSG00000164039	ENST00000296424.4	9913	bta-miR-23a	-1.51773	9.59486e-12	1.92297e-10	8mer-1a	274	281	-0.589	-0.008	-0.277	-0.098	-0.018	0	0	0	0	0	0	0	0	-0.596	-0.1	0.019	0	0	0.177	0.198	0	-1.292	99	1	-1.292	99	UGUAAGCAUAAUUAAAAUGUGAA	|||||||	ACCUUUAGGGACCGUUACACUA	miR-23-3p	990986
ENST00000296425	ENSBTAG00000010843	ENSG00000164040	ENST00000296425.5	9913	bta-miR-141	2.64374	9.02737e-22	6.2141e-20	8mer-1a	855	862	-0.589	-0.008	-0.218	-0.098	0	0	0	0	0	0.015	0	0	0	-0.596	-0.097	0.01	0	0	0.154	0.148	0	-1.279	99	1	-1.279	99	UGUAAAAGGAAUAUUCAGUGUUA	|||||||	GGUAGAAAUGGUCUGUCACAAU	miR-141/200a	991124
ENST00000296425	ENSBTAG00000010843	ENSG00000164040	ENST00000296425.5	9913	bta-miR-2285bc	1.90961	2.47072e-05	0.000167382	8mer-1a	1496	1503	-0.589	0	-0.244	-0.098	-0.018	0	0	0	0	0	0	0	0	-0.596	-0.07	0.01	0	0	0.173	0.215	0	-1.217	99	1	-1.217	99	GGAUAUUAUACUGAUAGGUUUUA	|||||||	GGUUUUCCCAGUAAGUCCAAAAA	miR-2285bc	991160
ENST00000296425	ENSBTAG00000010843	ENSG00000164040	ENST00000296425.5	9913	bta-miR-339a	-1.69062	5.84635e-18	3.51512e-16	8mer-1a	233	240	-0.589	-0.024	-0.19	-0.098	0	0	0	0	0.012	0	0	0	0	-0.596	-0.095	0.01	0	0	0.13	-0.003	0	-1.443	99	1	-1.443	99	AUCCUGAAAGAAGGAGACAGGGA	|||||||	CACUCGAGGACCUCCUGUCCCU	miR-339	991205
ENST00000296425	ENSBTAG00000010843	ENSG00000164040	ENST00000296425.5	9913	bta-miR-2389	3.49404	0.0135318	0.0433919	8mer-1a	977	984	-0.589	-0.04	-0.182	-0.098	0	0	0.06	0	0.012	0	0	0	0	-0.596	-0.098	0.01	0	0	0.101	-0.029	0	-1.449	99	1	-1.449	99	AAACAAAUCAACUCU---GUCCCCUA	|||| |||||||	GAGGCUGAGGGCUCAGGGGAG	miR-2389	991184
ENST00000296490	ENSBTAG00000002960	ENSG00000164091	ENST00000296490.3	9913	bta-miR-10167-3p	1.91957	4.4207e-05	0.000279784	8mer-1a	2586	2593	-0.589	0	-0.239	-0.098	0	-0.021	0	0	0	0	0	0	0	-0.596	-0.083	0.041	0	0	0.143	-0.026	0	-1.468	99	1	-1.468	99	AAAAAGAAUCAGUUUACCACCCA	|||||||	GACUGGGCGGGGCUGGUGGGC	miR-10167-3p	994223
ENST00000296503	ENSBTAG00000015101	ENSG00000164104	ENST00000296503.5	9913	bta-miR-2285cr	5.60865	3.94488e-05	0.000256417	8mer-1a	579	586	-0.589	-0.008	-0.277	-0.098	-0.018	0	0	0	0.012	0	0	0	0	-0.596	-0.098	0.004	0	0	0.162	0.232	0	-1.274	99	1	-1.274	99	GUUAUGGAAUUUAAUGAACUUUA	|||||||	UCUUUGGACUUGCUUGAAAA	miR-2285cr	995138
ENST00000296503	ENSBTAG00000020685	ENSG00000164104	ENST00000296503.5	9913	bta-miR-2285cr	5.60865	3.94488e-05	0.000256417	8mer-1a	579	586	-0.589	-0.008	-0.277	-0.098	-0.018	0	0	0	0.012	0	0	0	0	-0.596	-0.098	0.004	0	0	0.162	0.232	0	-1.274	99	1	-1.274	99	GUUAUGGAAUUUAAUGAACUUUA	|||||||	UCUUUGGACUUGCUUGAAAA	miR-2285cr	995138
ENST00000296603	ENSBTAG00000020142	ENSG00000164187	ENST00000296603.4	9913	bta-miR-363	1.5841	4.43515e-10	6.27444e-09	8mer-1a	5121	5128	-0.589	-0.016	-0.216	-0.098	-0.018	0	0	0	0	0.015	0	0	0	-0.596	-0.057	0.114	0	0	0.029	0.094	0	-1.338	99	1	-1.338	99	UGUAUUUGAAAAAAACGUGCAAA	|||||||	GCGUCUACCUAUGGCACGUUA	miR-363	1001520
ENST00000296641	ENSBTAG00000000898	ENSG00000164220	ENST00000296641.4	9913	bta-miR-381	1.53779	0.0157056	0.0469218	8mer-1a	756	763	-0.589	-0.08	-0.173	-0.098	0	0	0	0	0	0.015	0	0	0	-0.596	-0.089	0.056	0	0	0.167	0.22	0	-1.167	99	1	-1.167	99	ACUUUAGAGAGCUCA--CUUGUAUA	|||||||| |||||||	UGUCUCUCGAACGGGAACAUAU	miR-381	1002726
ENST00000297109	ENSBTAG00000004000	ENSG00000164576	ENST00000297109.6	9913	bta-miR-1842	1.82338	0.000168279	0.000930368	8mer-1a	1167	1174	-0.589	0.016	-0.262	-0.098	0	0	0	0	0	0.015	0	0	0	-0.596	-0.093	-0.008	0	0	0.159	-0.003	0	-1.459	99	1	-1.459	99	UCUAUCUAAUUAUAUCAGAGCCA	|||||||	ACUCGGCUGGAGUGUCUCGGU	miR-760-3p/1842	1014017
ENST00000297109	ENSBTAG00000004000	ENSG00000164576	ENST00000297109.6	9913	bta-miR-212	-1.88446	0.000918361	0.00420697	8mer-1a	3334	3341	-0.589	-0.032	-0.152	-0.098	-0.018	0	0	0	0.012	0	0	0	0	-0.596	-0.075	-0.008	0	0	0.143	0.006	0	-1.407	99	1	-1.407	99	GGGCCAAGUAAGUUAGCCAAGGA	||| |||||||	UCAUUCGUCAGAUCU-CGGUUCCA	miR-212	1013635
ENST00000297109	ENSBTAG00000004000	ENSG00000164576	ENST00000297109.6	9913	bta-miR-12030	7.28159	5.34543e-14	1.7141e-12	8mer-1a	356	363	-0.589	0.016	-0.128	-0.098	0	-0.021	0	0	0.012	0	0	0	0	-0.596	-0.064	-0.008	0	0	0	-0.135	0	-1.611	99	1	-1.611	99	CACUUGUGAGGUAUAGCCCCGGA	|||||||	CCGGCGAGGCCCGGGGCCC	miR-12030	1013510
ENST00000297109	ENSBTAG00000004000	ENSG00000164576	ENST00000297109.6	9913	bta-miR-7	2.09985	9.03009e-11	1.44782e-09	8mer-1a	2887	2894	-0.589	-0.024	-0.147	-0.098	0	0	0	0	0.012	0	0	0	0	-0.596	-0.098	-0.008	0	0	0.15	0.075	0	-1.323	99	1	-1.323	99	AAAUAGUCACAGCUAGUCUUCCA	|||||||	UUGUUGUUUUAGUGAUCAGAAGGU	miR-7	1014001
ENST00000297109	ENSBTAG00000004000	ENSG00000164576	ENST00000297109.6	9913	bta-miR-760-3p	2.33229	1.03636e-05	7.33074e-05	8mer-1a	1167	1174	-0.589	0	-0.262	-0.098	0	-0.021	0	0	0	0.015	0	0	0	-0.596	-0.093	-0.008	0	0	0.159	-0.003	0	-1.496	99	1	-1.496	99	UCUAUCUAAUUAUAUCAGAGCCA	|||||||	AGGGGUGUCUGGGUCUCGGC	miR-760-3p/1842	1014017
ENST00000297109	ENSBTAG00000004000	ENSG00000164576	ENST00000297109.6	9913	bta-miR-31	-1.52447	4.00462e-05	0.000256829	8mer-1a	2648	2655	-0.589	-0.016	-0.168	-0.098	-0.018	0	0	0.022	0	0	0	0	0	-0.596	-0.088	-0.008	0	0	0.117	0.057	0	-1.385	99	1	-1.385	99	AUGGAAUUGUCAACAUCUUGCCA	|||||||	UCGAUACGGUCGUAGAACGGA	miR-31	1013792
ENST00000297258	ENSBTAG00000047330	ENSG00000164687	ENST00000297258.6	9913	bta-miR-2285cr	5.60865	3.94488e-05	0.000256417	8mer-1a	364	371	-0.589	-0.016	-0.261	-0.098	-0.018	0	0	0	0.012	0	0	0	0	-0.596	-0.096	-0.035	0	0	0.162	0.232	0	-1.303	99	1	-1.303	99	CAUUAAUCUUGUUUUGAACUUUA	|||||||	UCUUUGGACUUGCUUGAAAA	miR-2285cr	1016916
ENST00000297540	ENSBTAG00000009647	ENSG00000164902	ENST00000297540.4	9913	bta-miR-148b	-1.5312	1.83325e-14	6.29852e-13	8mer-1a	71	78	-0.589	-0.016	-0.251	-0.098	0	0	0	0.022	0	0	0	0	0	-0.596	-0.098	0.061	0	0	0.119	0.06	0	-1.386	99	1	-1.386	99	GAGAUUAUUUUACUUUGCACUGA	|||||||	UGUUUCAAGACACUACGUGACU	miR-148/152	1022640
ENST00000297632	ENSBTAG00000022114	ENSG00000164983	ENST00000297632.6	9913	bta-miR-495	2.70908	0.000119181	0.000699098	8mer-1a	1289	1296	-0.589	-0.016	-0.202	-0.098	-0.018	0	0	0	0.012	0	0	0	0	-0.596	-0.096	0.023	0	0	0.218	0.235	0	-1.127	99	1	-1.127	99	UUAUGAACCUGUAAAGUUUGUUA	|||||||	UUCUUCACGUGGUACAAACAAA	miR-495	1024755
ENST00000297632	ENSBTAG00000022114	ENSG00000164983	ENST00000297632.6	9913	bta-miR-363	1.5841	4.43515e-10	6.27444e-09	8mer-1a	2907	2914	-0.589	0	-0.202	-0.098	-0.018	0	0	0	0	0.015	0	0	0	-0.596	-0.113	0.023	0	0	0.029	0.094	0	-1.455	99	1	-1.455	99	UUUAUACCAAAAACUCGUGCAAA	|||||||	GCGUCUACCUAUGGCACGUUA	miR-363	1024678
ENST00000297632	ENSBTAG00000022114	ENSG00000164983	ENST00000297632.6	9913	bta-miR-31	-1.52447	4.00462e-05	0.000256829	8mer-1a	2955	2962	-0.589	-0.008	-0.272	-0.098	-0.018	0	0	0.022	0	0	0	0	0	-0.596	-0.097	0.023	0	0	0.117	0.057	0	-1.459	99	1	-1.459	99	UUUAGAAUUAUAGUUUCUUGCCA	|||||||	UCGAUACGGUCGUAGAACGGA	miR-31	1024637
ENST00000297632	ENSBTAG00000022114	ENSG00000164983	ENST00000297632.6	9913	bta-miR-495	2.70908	0.000119181	0.000699098	8mer-1a	317	324	-0.589	-0.024	-0.135	-0.098	-0.018	0	0	0	0.012	0	0	0	0	-0.596	-0.106	0.023	0	0	0.218	0.235	0	-1.078	99	1	-1.078	99	ACUUGAGAUUUGCCUGUUUGUUA	|||||||	UUCUUCACGUGGUACAAACAAA	miR-495	1024748
ENST00000298130	ENSBTAG00000013981	ENSG00000165389	ENST00000298130.4	9913	bta-miR-296-3p	-1.77794	0.000125563	0.000726047	8mer-1a	107	114	-0.589	0	-0.181	-0.098	0	0	0.06	0	0	0.015	0	0	0	-0.596	-0.109	-0.091	0	0	0.06	0.067	0	-1.462	99	1	-1.462	99	AGAUGUCAACAUAACCAACCCUA	|||||||	CCUUUCGGAGGCGGGUUGGGAG	miR-296-3p	1030390
ENST00000298130	ENSBTAG00000013981	ENSG00000165389	ENST00000298130.4	9913	bta-miR-339a	-1.69062	5.84635e-18	3.51512e-16	8mer-1a	1564	1571	-0.589	-0.016	-0.224	-0.098	0	0	0	0	0.012	0	0	0	0	-0.596	-0.063	-0.091	0	0	0.13	-0.003	0	-1.538	99	1	-1.538	99	CAAGAAUCAUUAGUUGACAGGGA	|||||||	CACUCGAGGACCUCCUGUCCCU	miR-339	1030400
ENST00000298130	ENSBTAG00000013981	ENSG00000165389	ENST00000298130.4	9913	bta-miR-381	1.53779	0.0157056	0.0469218	8mer-1a	204	211	-0.589	-0.024	-0.18	-0.098	0	0	0	0	0	0.015	0	0	0	-0.596	-0.059	-0.091	0	0	0.167	0.22	0	-1.235	99	1	-1.235	99	AUUUUAAAAGAGGCUCUUGUAUA	|||||||	UGUCUCUCGAACGGGAACAUAU	miR-381	1030415
ENST00000298198	ENSBTAG00000000770	ENSG00000165434	ENST00000298198.4	9913	bta-miR-130b	1.83156	2.08287e-11	3.85331e-10	8mer-1a	1599	1606	-0.589	-0.032	-0.179	-0.098	0	-0.021	0	0.022	0	0	0	0	0	-0.596	-0.05	0.103	-0.118	0	0.105	0.121	0	-1.332	99	1	-1.332	99	UUGUUUCCAAAGGCUUUGCACUA	|||| |||||||	UACGGGAAAGUAGU----AACGUGAC	miR-130/301/454	1030805
ENST00000298299	ENSBTAG00000037913	ENSG00000165512	ENST00000298299.3	9913	bta-miR-21-3p	3.64727	1.08059e-50	2.59883e-48	8mer-1a	1174	1181	-0.589	-0.016	-0.191	-0.098	-0.018	0	0	0	0	0.015	0	0	0	-0.596	-0.052	0.01	0	0	0.184	0.061	0	-1.29	99	1	-1.29	99	UGAUCAUAUCUGAUCCUGCUGUA	|||||||	UCUGUCGGGUAGCUGACGACAA	miR-21-3p	1033574
ENST00000298299	ENSBTAG00000037913	ENSG00000165512	ENST00000298299.3	9913	bta-miR-11998	-2.75683	0.0143501	0.0448209	8mer-1a	196	203	-0.589	-0.048	-0.196	-0.098	0	0	0	0	0	0.015	0	0	0	-0.596	-0.055	0.01	0	0	0.117	0.127	0	-1.313	99	1	-1.313	99	CCAGAAAAUGUGUUUCUAGAGAA	||||| |||||||	CAACCCUUUUGUGU---GAUCUCUU	miR-11998	1033550
ENST00000298299	ENSBTAG00000037913	ENSG00000165512	ENST00000298299.3	9913	bta-miR-2339	3.23915	7.55696e-12	1.72522e-10	8mer-1a	298	305	-0.589	-0.016	-0.171	-0.098	0	0	0	0.022	0	0	0	0	0	-0.596	-0.091	0.01	0	0	0.139	0.057	0	-1.333	99	1	-1.333	99	UAAAAGUGUAGAAAUUCCAGUGA	|||||||	UCGAGACGAUCCAGGUCACU	miR-2339	1033610
ENST00000298316	ENSBTAG00000045980	ENSG00000165527	ENST00000298316.5	9913	bta-miR-2284d	-2.98803	0.025278	0.0686932	8mer-1a	838	845	-0.589	-0.04	-0.214	-0.098	-0.018	0	0	0	0	0	0	0	0	-0.596	-0.122	-0.011	0	0	0.222	0.302	0	-1.164	99	1	-1.164	99	UUUUCCCUCUUUGUUAACUUUUA	|||| |||||||	CUUUUUGGGAUUGC---UUGAAAAA	miR-2284ab/2284c/2284d/2284j/2284k/2284m/2284n/2284v	1033904
ENST00000298316	ENSBTAG00000045980	ENSG00000165527	ENST00000298316.5	9913	bta-miR-2284v	-2.91807	2.78187e-12	7.04251e-11	8mer-1a	838	845	-0.589	-0.024	-0.214	-0.098	-0.018	0	0	0	0	0	0	0	0	-0.596	-0.122	-0.011	0	0	0.222	0.302	0	-1.148	99	1	-1.148	99	UUUUCCCUCUUUGUUAACUUUUA	|||||||	UUUGGGGUUUGCUUGAAAAA	miR-2284ab/2284c/2284d/2284j/2284k/2284m/2284n/2284v	1033904
ENST00000298316	ENSBTAG00000045980	ENSG00000165527	ENST00000298316.5	9913	bta-miR-2284j	2.38148	1.02463e-05	7.33074e-05	8mer-1a	838	845	-0.589	-0.032	-0.214	-0.098	0	0	0.06	0	0	0	0	0	0	-0.596	-0.122	-0.011	0	0	0.222	0.302	0	-1.078	99	1	-1.078	99	UUUUCCCUCUUUGUUAACUUUUA	||| |||||||	UUUUGGACUUGC--UUGAAAAG	miR-2284ab/2284c/2284d/2284j/2284k/2284m/2284n/2284v	1033904
ENST00000298316	ENSBTAG00000045980	ENSG00000165527	ENST00000298316.5	9913	bta-miR-2400	3.171	7.30301e-06	5.48867e-05	8mer-1a	2911	2918	-0.589	-0.016	-0.257	-0.098	0	-0.021	0	0.022	0	0	0	0	0	-0.596	-0.08	-0.011	0	0	0.151	0.06	0	-1.435	99	1	-1.435	99	CUAUCAAGGAAAUUUUGUGCUGA	|||||||	AGUCAGGCUCGACGGACACGACC	miR-2400	1033949
ENST00000298316	ENSBTAG00000045980	ENSG00000165527	ENST00000298316.5	9913	bta-miR-199b	-1.51141	2.13555e-08	2.18554e-07	8mer-1a	1162	1169	-0.589	-0.016	-0.241	-0.098	0	-0.021	0	0	0	0	0	0	0	-0.596	-0.045	-0.011	0	0	0.125	0.061	-0.002	-1.433	99	1	-1.433	99	UCUCCAUUAAUUAGAACACUGGA	|||||||	CUUGUCUAUCAGAUUUGUGACCC	miR-199-5p	1033880
ENST00000298573	ENSBTAG00000010763	ENSG00000111266	ENST00000298573.4	9913	bta-miR-1260b	-1.96354	0.0108483	0.0364896	8mer-1a	3745	3752	-0.589	-0.016	-0.153	-0.098	-0.018	0	0	0	0.012	0	0	0	0	-0.596	-0.104	-0.03	0	0	0.16	-0.03	0	-1.462	99	1	-1.462	99	ACAUUUGUAAAGUUGGGUGGGAA	|||||||	ACCACCGUCACCACCCUA	miR-1260	1038206
ENST00000298687	ENSBTAG00000000843	ENSG00000165795	ENST00000298687.5	9913	bta-miR-21-3p	3.64727	1.08059e-50	2.59883e-48	8mer-1a	792	799	-0.589	-0.048	-0.177	-0.098	-0.018	0	0	0	0	0.015	0	0	0	-0.596	-0.097	0.048	0	0	0.184	0.061	0	-1.315	99	1	-1.315	99	UGUCUCCCACAACUUCUGCUGUA	|||| |||||||	UCUGUCGGGUAGCU--GACGACAA	miR-21-3p	1039292
ENST00000298746	ENSBTAG00000012955	ENSG00000165832	ENST00000298746.3	9913	bta-miR-2284j	2.38148	1.02463e-05	7.33074e-05	8mer-1a	545	552	-0.589	-0.024	-0.273	-0.098	0	0	0.06	0	0	0	0	0	0	-0.596	-0.113	0.052	0	0	0.222	0.302	0	-1.057	99	1	-1.057	99	UCUUGGAAACUAAUAAACUUUUA	|||||||	UUUUGGACUUGCUUGAAAAG	miR-2284ab/2284c/2284d/2284j/2284k/2284m/2284n/2284v	1039941
ENST00000298746	ENSBTAG00000012955	ENSG00000165832	ENST00000298746.3	9913	bta-miR-15a	1.89809	8.24381e-23	7.93055e-21	8mer-1a	583	590	-0.589	-0.048	-0.208	-0.098	0	0	0	0.022	0	0	0	0	0	-0.596	-0.105	0.052	0	0	0.164	0.034	0	-1.372	99	1	-1.372	99	AAUGAACCAAAUUAUUGCUGCUA	||||| |||||||	UGUUUGGUAAUAC-ACGACGAU	miR-15/16/195/424-5p/497	1039919
ENST00000298746	ENSBTAG00000012955	ENSG00000165832	ENST00000298746.3	9913	bta-miR-15b	-1.67492	1.62349e-11	3.1236e-10	8mer-1a	583	590	-0.589	-0.048	-0.208	-0.098	0	0	0	0.022	0	0	0	0	0	-0.596	-0.105	0.052	0	0	0.164	0.034	0	-1.372	99	1	-1.372	99	AAUGAACCAAAUUAUUGCUGCUA	||||| |||||||	ACAUUUGGUACUAC-ACGACGAU	miR-15/16/195/424-5p/497	1039919
ENST00000298746	ENSBTAG00000012955	ENSG00000165832	ENST00000298746.3	9913	bta-miR-424-5p	1.75241	7.19303e-05	0.00044357	8mer-1a	583	590	-0.589	-0.024	-0.208	-0.098	0	-0.021	0	0.022	0	0	0	0	0	-0.596	-0.105	0.052	0	0	0.164	0.034	0	-1.369	99	1	-1.369	99	AAUGAACCAAAUUAUUGCUGCUA	|||||||	AGUUUUGUACUUAACGACGAC	miR-15/16/195/424-5p/497	1039919
ENST00000298746	ENSBTAG00000012955	ENSG00000165832	ENST00000298746.3	9913	bta-miR-21-3p	3.64727	1.08059e-50	2.59883e-48	8mer-1a	162	169	-0.589	-0.016	-0.229	-0.098	-0.018	0	0	0	0	0.015	0	0	0	-0.596	-0.089	0.052	0	0	0.184	0.061	0	-1.323	99	1	-1.323	99	UGGUGCACAAUUUAUCUGCUGUA	|||||||	UCUGUCGGGUAGCUGACGACAA	miR-21-3p	1039929
ENST00000298746	ENSBTAG00000012955	ENSG00000165832	ENST00000298746.3	9913	bta-miR-2284v	-2.91807	2.78187e-12	7.04251e-11	8mer-1a	545	552	-0.589	-0.008	-0.273	-0.098	-0.018	0	0	0	0	0	0	0	0	-0.596	-0.113	0.052	0	0	0.222	0.302	0	-1.119	99	1	-1.119	99	UCUUGGAAACUAAUAAACUUUUA	|||||||	UUUGGGGUUUGCUUGAAAAA	miR-2284ab/2284c/2284d/2284j/2284k/2284m/2284n/2284v	1039941
ENST00000298746	ENSBTAG00000012955	ENSG00000165832	ENST00000298746.3	9913	bta-miR-2284d	-2.98803	0.025278	0.0686932	8mer-1a	545	552	-0.589	-0.032	-0.273	-0.098	-0.018	0	0	0	0	0	0	0	0	-0.596	-0.113	0.052	0	0	0.222	0.302	0	-1.143	99	1	-1.143	99	UCUUGGAAACUAAUAAACUUUUA	|||| |||||||	CUUUUUGGGAUUGCUUGAAAAA	miR-2284ab/2284c/2284d/2284j/2284k/2284m/2284n/2284v	1039941
ENST00000298746	ENSBTAG00000012955	ENSG00000165832	ENST00000298746.3	9913	bta-miR-381	1.53779	0.0157056	0.0469218	8mer-1a	2171	2178	-0.589	-0.024	-0.233	-0.098	0	0	0	0	0	0.015	0	0	0	-0.596	-0.081	0.052	0	0	0.167	0.22	0	-1.167	99	1	-1.167	99	UCAUAUACUUUGUCACUUGUAUA	|||||||	UGUCUCUCGAACGGGAACAUAU	miR-381	1040021
ENST00000299084	ENSBTAG00000032518	ENSG00000166068	ENST00000299084.4	9913	bta-miR-15b	-1.67492	1.62349e-11	3.1236e-10	8mer-1a	1881	1888	-0.589	-0.016	-0.136	-0.098	0	0	0	0.022	0	0	0	0	0	-0.596	-0.093	0.072	-0.118	0	0.164	0.034	0	-1.354	99	1	-1.354	99	GUUUAUAUAUUUGGAUGCUGCUA	|||||||	ACAUUUGGUACUACACGACGAU	miR-15/16/195/424-5p/497	1044323
ENST00000299084	ENSBTAG00000032518	ENSG00000166068	ENST00000299084.4	9913	bta-miR-15a	1.89809	8.24381e-23	7.93055e-21	8mer-1a	1881	1888	-0.589	-0.024	-0.136	-0.098	0	0	0	0.022	0	0	0	0	0	-0.596	-0.093	0.072	-0.118	0	0.164	0.034	0	-1.362	99	1	-1.362	99	GUUUAUAUAUUUGGAUGCUGCUA	|||||||	UGUUUGGUAAUACACGACGAU	miR-15/16/195/424-5p/497	1044323
ENST00000299084	ENSBTAG00000032518	ENSG00000166068	ENST00000299084.4	9913	bta-miR-424-5p	1.75241	7.19303e-05	0.00044357	8mer-1a	2274	2281	-0.589	-0.024	-0.197	-0.098	0	-0.021	0	0.022	0	0	0	0	0	-0.596	-0.119	0.072	-0.118	0	0.164	0.034	0	-1.47	99	1	-1.47	99	UUUGUUUAACCACUUUGCUGCUA	|||||||	AGUUUUGUACUUAACGACGAC	miR-15/16/195/424-5p/497	1044324
ENST00000299084	ENSBTAG00000032518	ENSG00000166068	ENST00000299084.4	9913	bta-miR-15b	-1.67492	1.62349e-11	3.1236e-10	8mer-1a	2274	2281	-0.589	-0.048	-0.197	-0.098	0	0	0	0.022	0	0	0	0	0	-0.596	-0.119	0.072	-0.118	0	0.164	0.034	0	-1.473	99	1	-1.473	99	UUUGUUUAACCACUU--UGCUGCUA	||||| |||||||	ACAUUUGGUACUACACGACGAU	miR-15/16/195/424-5p/497	1044324
ENST00000299084	ENSBTAG00000032518	ENSG00000166068	ENST00000299084.4	9913	bta-miR-424-5p	1.75241	7.19303e-05	0.00044357	8mer-1a	1881	1888	-0.589	-0.016	-0.136	-0.098	0	-0.021	0	0.022	0	0	0	0	0	-0.596	-0.093	0.072	-0.118	0	0.164	0.034	0	-1.375	99	1	-1.375	99	GUUUAUAUAUUUGGAUGCUGCUA	|||||||	AGUUUUGUACUUAACGACGAC	miR-15/16/195/424-5p/497	1044323
ENST00000299084	ENSBTAG00000032518	ENSG00000166068	ENST00000299084.4	9913	bta-miR-15a	1.89809	8.24381e-23	7.93055e-21	8mer-1a	2274	2281	-0.589	-0.048	-0.197	-0.098	0	0	0	0.022	0	0	0	0	0	-0.596	-0.119	0.072	-0.118	0	0.164	0.034	0	-1.473	99	1	-1.473	99	UUUGUUUAACCACUU--UGCUGCUA	||||| |||||||	UGUUUGGUAAUACACGACGAU	miR-15/16/195/424-5p/497	1044324
ENST00000299084	ENSBTAG00000032518	ENSG00000166068	ENST00000299084.4	9913	bta-miR-6523a	3.66942	1.47927e-09	1.87245e-08	8mer-1a	1191	1198	-0.589	-0.024	-0.229	-0.098	0	0	0	0	0	0	0	0	0	-0.596	-0.127	0.072	0	0	0.172	-0.02	0	-1.439	99	1	-1.439	99	AGAGUGUGCUAAACUACCCCAGA	|||||||	GGGACGAGUUUCAAUGGGGUCU	miR-6523a	1044627
ENST00000299164	ENSBTAG00000016857	ENSG00000166106	ENST00000299164.2	9913	bta-miR-432	1.78521	0.0210501	0.0595607	8mer-1a	2128	2135	-0.589	-0.024	-0.156	-0.098	0	0	0	0	0	0.015	0	0	0	-0.596	-0.115	0.141	-0.118	0	0.116	0.09	0	-1.334	99	1	-1.334	99	UAAUCCAACCGUACUCUCCAAGA	|||||||	GGUGGGUUACUGGAUGAGGUUCU	miR-432	1048781
ENST00000299413	ENSBTAG00000037389	ENSG00000166326	ENST00000299413.5	9913	bta-miR-212	-1.88446	0.000918361	0.00420697	8mer-1a	5004	5011	-0.589	-0.024	-0.159	-0.098	-0.018	0	0	0	0.012	0	0	0	0	-0.596	-0.088	0.049	-0.118	0	0.143	0.006	0	-1.48	99	1	-1.48	99	UUUGUAAUACUAGGAGCCAAGGA	|||||||	UCAUUCGUCAGAUCUCGGUUCCA	miR-212	1053637
ENST00000299413	ENSBTAG00000037389	ENSG00000166326	ENST00000299413.5	9913	bta-miR-1249	-2.01838	6.14684e-09	7.0396e-08	8mer-1a	6857	6864	-0.589	0	-0.194	-0.098	-0.018	0	0	0	0	0	0	0	0	-0.596	-0.095	0.049	0	0	-0.122	0.013	0	-1.65	99	1	-1.65	99	CAUAAUUGUAAAUGUAAGGGCGA	|||||||	ACUUCUUCCCCCCCUUCCCGCA	miR-1249	1053343
ENST00000299413	ENSBTAG00000037389	ENSG00000166326	ENST00000299413.5	9913	bta-miR-12003	2.19332	0.028035	0.0740926	8mer-1a	1949	1956	-0.589	-0.032	-0.158	-0.098	-0.018	0	0	0	0	0.015	0	0	0	-0.596	-0.122	0.049	0	0	0.043	0.086	0	-1.42	99	1	-1.42	99	AUCCCCCAGCCACAUCCAAUGCA	|||| |||||||	CUUGGAUACCGGUUG-GGUUACGA	miR-12003	1053323
ENST00000299413	ENSBTAG00000037389	ENSG00000166326	ENST00000299413.5	9913	bta-miR-628	-1.51521	0.00381662	0.0148048	8mer-1a	8239	8246	-0.589	-0.024	-0.165	-0.098	-0.018	0	0	0	0.012	0	0	0	0	-0.596	-0.101	0.049	0	0	0.108	0.051	0	-1.371	99	1	-1.371	99	UGUCUGAACAAUACAGUCAGCAA	|||||||	GGAGAUCAUUUAUACAGUCGUA	miR-628	1054434
ENST00000299413	ENSBTAG00000037389	ENSG00000166326	ENST00000299413.5	9913	bta-miR-328	-1.50233	0.000238261	0.00127337	8mer-1a	1615	1622	-0.589	-0.016	-0.156	-0.098	0	-0.021	0	0	0	0	0	0	0	-0.596	-0.055	0.049	0	0	0.102	-0.048	0	-1.428	99	1	-1.428	99	UGUCAACAAAGCUUUAGGGCCAA	|||||||	UGCCUUCCCGUCUCUCCCGGUC	miR-328	1054004
ENST00000299575	ENSBTAG00000008213	ENSG00000166454	ENST00000299575.4	9913	bta-miR-592	2.19184	0.000985883	0.00447368	8mer-1a	530	537	-0.589	-0.008	-0.178	-0.098	-0.018	0	0	0	0.012	0	0	0	0	-0.596	-0.059	0.128	-0.236	0	0.125	0.138	0	-1.379	99	1	-1.379	99	CUUCCCUAAUUUGAAGACACAAA	|||||||	UGUAGUAGCGUAUAACUGUGUUA	miR-592/599	1058714
ENST00000299727	ENSBTAG00000021003	ENSG00000166573	ENST00000299727.3	9913	bta-miR-129	-1.69503	0.00828121	0.0282859	8mer-1a	216	223	-0.589	-0.032	-0.273	-0.098	0	-0.021	0	0	0.012	0	0	0	0	-0.596	-0.125	0.05	0	0	0.229	0.24	0	-1.203	99	1	-1.203	99	AAUUCUAUUCCAUAA-GCAAAAAA	||| |||||||	UCGUUCGGGUCUGGCGUUUUUC	miR-129-5p	1061875
ENST00000299727	ENSBTAG00000021003	ENSG00000166573	ENST00000299727.3	9913	bta-miR-129-5p	-1.69506	0.00812844	0.0281279	8mer-1a	216	223	-0.589	-0.032	-0.273	-0.098	0	-0.021	0	0	0.012	0	0	0	0	-0.596	-0.125	0.05	0	0	0.229	0.24	0	-1.203	99	1	-1.203	99	AAUUCUAUUCCAUAA-GCAAAAAA	||| |||||||	UCGUUCGGGUCUGGCGUUUUUC	miR-129-5p	1061875
ENST00000299980	ENSBTAG00000002769	ENSG00000166747	ENST00000299980.4	9913	bta-miR-2285bf	1.60537	8.9303e-05	0.000543731	8mer-1a	3131	3138	-0.589	-0.024	-0.161	-0.098	-0.018	0	0	0	0	0.015	0	0	0	-0.596	-0.056	0.129	0	0	0.109	0.182	0	-1.107	99	1	-1.107	99	AUAUAACAUGCUUUCCGUGUUUA	|||||||	GUUUUUCAAACAAGCACAAAA	miR-2285bf	1064984
ENST00000300006	ENSBTAG00000011692	ENSG00000166780	ENST00000300006.4	9913	bta-miR-2284d	-2.98803	0.025278	0.0686932	8mer-1a	1466	1473	-0.589	-0.04	-0.212	-0.098	-0.018	0	0	0	0	0	0	0	0	-0.596	-0.116	0.002	0	0	0.222	0.302	0	-1.143	99	1	-1.143	99	AGACCCUCCAUAUUAAACUUUUA	||||| |||||||	CUUUUUGGGAUUGC----UUGAAAAA	miR-2284ab/2284c/2284d/2284j/2284k/2284m/2284n/2284v	1065360
ENST00000300006	ENSBTAG00000011692	ENSG00000166780	ENST00000300006.4	9913	bta-miR-2284v	-2.91807	2.78187e-12	7.04251e-11	8mer-1a	1466	1473	-0.589	-0.032	-0.212	-0.098	-0.018	0	0	0	0	0	0	0	0	-0.596	-0.116	0.002	0	0	0.222	0.302	0	-1.135	99	1	-1.135	99	AGACCCUCCAUAUUAAACUUUUA	||| |||||||	UUUGGGGUUUGC-UUGAAAAA	miR-2284ab/2284c/2284d/2284j/2284k/2284m/2284n/2284v	1065360
ENST00000300006	ENSBTAG00000011692	ENSG00000166780	ENST00000300006.4	9913	bta-miR-2284j	2.38148	1.02463e-05	7.33074e-05	8mer-1a	1466	1473	-0.589	-0.024	-0.212	-0.098	0	0	0.06	0	0	0	0	0	0	-0.596	-0.116	0.002	0	0	0.222	0.302	0	-1.049	99	1	-1.049	99	AGACCCUCCAUAUUAAACUUUUA	|||||||	UUUUGGACUUGCUUGAAAAG	miR-2284ab/2284c/2284d/2284j/2284k/2284m/2284n/2284v	1065360
ENST00000300035	ENSBTAG00000039462	ENSG00000166803	ENST00000300035.4	9913	bta-miR-183	-1.83268	0.00236714	0.0100761	8mer-1a	725	732	-0.589	-0.016	-0.095	-0.098	0	0	0	0	0.012	0	0	0	0	-0.596	-0.047	-0.216	0	0	0.091	0.054	0	-1.5	99	1	-1.5	99	CAUGAAAGACAGAUCGUGCCAUA	|||||||	GUCACUUAAGAUGGUCACGGUAU	miR-183	1065805
ENST00000300035	ENSBTAG00000039462	ENSG00000166803	ENST00000300035.4	9913	bta-miR-2318	6.434	1.20145e-16	5.2536e-15	8mer-1a	1315	1322	-0.589	-0.008	-0.209	-0.098	0	0	0.06	0.022	0	0	0	0	0	-0.596	-0.045	-0.216	0	0	0.064	0.183	0	-1.432	99	1	-1.432	99	UGGAAUUUGUGAGGUUCAUACAA	|||||||	CCAGUCUAUUAAGUAGUAUGUG	miR-2318	1065850
ENST00000300035	ENSBTAG00000039462	ENSG00000166803	ENST00000300035.4	9913	bta-miR-21-3p	3.64727	1.08059e-50	2.59883e-48	8mer-1a	268	275	-0.589	-0.008	-0.265	-0.098	-0.018	0	0	0	0	0.015	0	0	0	-0.596	-0.04	-0.216	0	0	0.184	0.061	0	-1.57	99	1	-1.57	99	AUUCUAAUUAUGAAUCUGCUGUA	|||||||	UCUGUCGGGUAGCUGACGACAA	miR-21-3p	1065808
ENST00000300087	ENSBTAG00000006410	ENSG00000166847	ENST00000300087.2	9913	bta-miR-30b-3p	-2.5959	0.0261168	0.0701798	8mer-1a	4272	4279	-0.589	-0.04	-0.166	-0.098	0	-0.021	0	0	0	0.015	0	0	0	-0.596	-0.065	-0.009	0	0	0.222	-0.024	0	-1.371	99	1	-1.371	99	GUGGAAACCUUUACUCCUCCCAA	|||| |||||||	UUCAUUUGUAGGU--GGAGGGUC	miR-30-3p	1068145
ENST00000300087	ENSBTAG00000006410	ENSG00000166847	ENST00000300087.2	9913	bta-miR-2400	3.171	7.30301e-06	5.48867e-05	8mer-1a	7757	7764	-0.589	-0.016	-0.11	-0.098	0	-0.021	0	0.022	0	0	0	0	0	-0.596	-0.008	-0.009	-0.118	0	0.151	0.06	0	-1.332	99	1	-1.332	99	CUUUUUGCCAGGCAUUGUGCUGA	|||||||	AGUCAGGCUCGACGGACACGACC	miR-2400	1068073
ENST00000300087	ENSBTAG00000006410	ENSG00000166847	ENST00000300087.2	9913	bta-miR-6523a	3.66942	1.47927e-09	1.87245e-08	8mer-1a	2005	2012	-0.589	-0.008	-0.226	-0.098	0	0	0	0	0	0	0	0	0	-0.596	-0.083	-0.009	0	0	0.172	-0.02	0	-1.457	99	1	-1.457	99	ACAAUUACUUUUUUAACCCCAGA	|||||||	GGGACGAGUUUCAAUGGGGUCU	miR-6523a	1068488
ENST00000300087	ENSBTAG00000006410	ENSG00000166847	ENST00000300087.2	9913	bta-miR-2415-3p	-2.35611	0.00650214	0.0234662	8mer-1a	995	1002	-0.589	-0.008	-0.165	-0.098	0	-0.021	0	0	0	0	0	0	0	-0.596	-0.059	-0.009	0	0	0.153	-0.02	0	-1.412	99	1	-1.412	99	AAGACUUAGAAGUGAAGGCCUGA	|||||||	CGCAGCCAGGUCGUCCGGACC	miR-2415-3p	1068094
ENST00000300113	ENSBTAG00000012541	ENSG00000166869	ENST00000300113.2	9913	bta-miR-328	-1.50233	0.000238261	0.00127337	8mer-1a	110	117	-0.589	-0.008	-0.16	-0.098	0	-0.021	0	0	0	0	0	0	0	-0.596	-0.075	-0.001	0	0	0.102	-0.048	0	-1.494	99	1	-1.494	99	CACUGAGCUCUAUUUAGGGCCAA	|||||||	UGCCUUCCCGUCUCUCCCGGUC	miR-328	1070188
ENST00000300113	ENSBTAG00000012541	ENSG00000166869	ENST00000300113.2	9913	bta-miR-362-3p	2.42883	7.89081e-12	1.72522e-10	8mer-1a	135	142	-0.589	-0.016	-0.132	-0.098	-0.018	0	0	0	0.012	0	0	0	0	-0.596	-0.045	-0.001	0	0	0.145	0.055	0	-1.283	99	1	-1.283	99	AGAGAAAACCGGAAGGGUGUGUA	|||||||	CUUAGGAACUUAUCCACACAA	miR-329/362-3p	1070196
ENST00000300226	ENSBTAG00000009289	ENSG00000166959	ENST00000300226.2	9913	bta-miR-148b	-1.5312	1.83325e-14	6.29852e-13	8mer-1a	310	317	-0.589	-0.016	-0.248	-0.098	0	0	0	0.022	0	0	0	0	0	-0.596	-0.07	0.019	0	0	0.119	0.06	0	-1.397	99	1	-1.397	99	UUCAUUUAAUAAAAAUGCACUGA	|||||||	UGUUUCAAGACACUACGUGACU	miR-148/152	1073295
ENST00000300291	ENSBTAG00000010207	ENSG00000167005	ENST00000300291.5	9913	bta-miR-11971	3.1829	8.00008e-25	9.6201e-23	8mer-1a	2849	2856	-0.589	-0.016	-0.189	-0.098	0	0	0	0	0.012	0	0	0	0	-0.596	-0.098	0.015	0	0	0.162	-0.09	0	-1.487	99	1	-1.487	99	UUUGGAACAGUUUAUGCCCCUCA	|||||||	AAGAGUGAGAGACGGGGAGU	miR-11971	1073716
ENST00000300291	ENSBTAG00000010207	ENSG00000167005	ENST00000300291.5	9913	bta-miR-3613a	-1.86561	1.9138e-07	1.73686e-06	8mer-1a	227	234	-0.589	-0.032	-0.281	-0.098	0	0	0	0	0.012	0	0	0	0	-0.596	-0.08	0.015	0	0	0.025	0.155	0	-1.469	99	1	-1.469	99	ACACAAAUAUUUUUUGUACAACA	||||| |||||||	CUUGUUUUUUUUUU-CAUGUUGU	miR-3613a	1073934
ENST00000300291	ENSBTAG00000010207	ENSG00000167005	ENST00000300291.5	9913	bta-miR-2285an	1.60853	0.0210506	0.0595607	7mer-m8	1242	1248	-0.224	-0.044	-0.113	-0.052	0.01	0	0	0	0	-0.008	0	0	0	-0.308	-0.115	0.009	0	0	-0.001	0.009	0	-0.837	99	1	-0.837	99	ACGUGAAAGAUACAUCGGGCUUG	|||| |||||||	GAUUUUUCAAGUAAGCCCGAAA	miR-2285an	1073841
ENST00000300413	ENSBTAG00000008292	ENSG00000167088	ENST00000300413.5	9913	bta-miR-582	-2.19654	0.00200856	0.00870374	8mer-1a	390	397	-0.589	-0.048	-0.187	-0.098	0	0	0	0	0	0	0	0	0	-0.596	-0.081	-0.044	-0.118	0	0.141	0.194	0	-1.426	99	1	-1.426	99	GUUUCUCUACGUUGA--AACUGUAA	||||| |||||||	UCAUUGACCAACUUGUUGACAUU	miR-582	1074784
ENST00000300413	ENSBTAG00000008292	ENSG00000167088	ENST00000300413.5	9913	bta-miR-23a	-1.51773	9.59486e-12	1.92297e-10	8mer-1a	1303	1310	-0.589	-0.016	-0.271	-0.098	-0.018	0	0	0	0	0	0	0	0	-0.596	-0.102	-0.044	0	0	0.177	0.198	0	-1.359	99	1	-1.359	99	UAUUGGUCUUUAUUUAAUGUGAA	|||||||	ACCUUUAGGGACCGUUACACUA	miR-23-3p	1074683
ENST00000300692	ENSBTAG00000006452	ENSG00000167286	ENST00000300692.4	9913	bta-miR-7180	-4.21764	1.10091e-10	1.70819e-09	8mer-1a	396	403	-0.589	-0.064	-0.119	-0.098	0	0	0	0	0	0	0	0	0	-0.596	-0.09	-0.015	0	0	0.119	-0.026	0	-1.478	99	1	-1.478	99	UCUUUAUGUACACAC----AGGCCACA	|||||||| |||||||	CUCCCAUGUGUGGGUCUCCGGUGU	miR-7180	1079892
ENST00000301633	ENSBTAG00000013573	ENSG00000089685	ENST00000301633.4	9913	bta-miR-107	2.04379	2.1131e-27	3.388e-25	8mer-1a	1514	1521	-0.589	-0.016	-0.142	-0.098	-0.018	0	0	0	0	0	0	0	0	-0.596	-0.063	-0.031	0	0	0.14	0.054	0	-1.359	99	1	-1.359	99	UUUGCACGAUGGGUAAUGCUGCA	|||||||	CUAUCGGGACAUGUUACGACGA	miR-103/107	1092343
ENST00000301998	ENSBTAG00000018046	ENSG00000170340	ENST00000301998.4	9913	bta-miR-2285cr	5.60865	3.94488e-05	0.000256417	8mer-1a	794	801	-0.589	-0.024	-0.225	-0.098	-0.018	0	0	0	0.012	0	0	0	0	-0.596	-0.106	0.062	0	0	0.162	0.232	0	-1.188	99	1	-1.188	99	GCAUAUGUAACUUUUGAACUUUA	|||||||	UCUUUGGACUUGCUUGAAAA	miR-2285cr	1098316
ENST00000302000	ENSBTAG00000009151	ENSG00000171016	ENST00000302000.6	9913	bta-miR-7	2.09985	9.03009e-11	1.44782e-09	8mer-1a	5202	5209	-0.589	-0.016	-0.244	-0.098	0	0	0	0	0.012	0	0	0	0	-0.596	-0.096	0.064	0	0	0.15	0.075	0	-1.338	99	1	-1.338	99	UGAACUUAUUUUAAUGUCUUCCA	|||||||	UUGUUGUUUUAGUGAUCAGAAGGU	miR-7	1099111
ENST00000302190	ENSBTAG00000014357	ENSG00000169439	ENST00000302190.4	9913	bta-miR-1271	-1.83256	1.08017e-09	1.44322e-08	8mer-1a	2214	2221	-0.589	-0.032	-0.267	-0.098	0	-0.021	0	0	0.012	0	0	0	0	-0.596	-0.113	0.002	0	0	0.123	0.06	0	-1.519	99	1	-1.519	99	AAAAUAUUUGUUAAA--GUGCCAAA	||| |||||||	ACUCAUGAAUGAUCCACGGUUC	miR-96/1271	1104616
ENST00000302190	ENSBTAG00000014357	ENSG00000169439	ENST00000302190.4	9913	bta-miR-21-3p	3.64727	1.08059e-50	2.59883e-48	8mer-1a	2187	2194	-0.589	0	-0.22	-0.098	-0.018	0	0	0	0	0.015	0	0	0	-0.596	-0.091	0.002	0	0	0.184	0.061	0	-1.35	99	1	-1.35	99	GCAAAUAUUUUGUCACUGCUGUA	|||||||	UCUGUCGGGUAGCUGACGACAA	miR-21-3p	1104278
ENST00000302190	ENSBTAG00000014357	ENSG00000169439	ENST00000302190.4	9913	bta-miR-10164-3p	7.74985	1.37833e-58	6.62979e-56	8mer-1a	962	969	-0.589	-0.016	-0.274	-0.098	0	-0.021	0	0	0	0	0	0	0	-0.596	-0.11	0.002	0	0	0.116	0.209	0	-1.377	99	1	-1.377	99	UUAAUGAGUAUAUAUAACAGUUA	|||||||	CGUCGGUUCGGAGGAUUGUCAAC	miR-10164-3p	1104142
ENST00000302190	ENSBTAG00000014357	ENSG00000169439	ENST00000302190.4	9913	bta-miR-11989	-1.76118	0.0175435	0.0514539	8mer-1a	1879	1886	-0.589	-0.032	-0.209	-0.098	0	-0.021	0	0.022	0	0	0	0	0	-0.596	-0.026	0.002	0	0	0.182	-0.024	0	-1.389	99	1	-1.389	99	UCAUUUAGAGGACAUUCCCUGGA	||| |||||||	CGUGAUCCUCGAUGUAGGGACCC	miR-11989	1104166
ENST00000302219	ENSBTAG00000031679	ENSG00000170509	ENST00000302219.6	9913	bta-miR-2313-3p	-1.61916	0.0361054	0.0918872	8mer-1a	43	50	-0.589	-0.024	-0.208	-0.098	0	-0.021	0	0	0.012	0	0	0	0	-0.596	-0.065	0.025	0	0	0.11	0.084	0	-1.37	99	1	-1.37	99	GCACCUUAAUGAUGUGGAACUGA	|||||||	CCGUACGUCGCACCUUGACC	miR-2313-3p	1104683
ENST00000302243	ENSBTAG00000003570	ENSG00000168872	ENST00000302243.7	9913	bta-miR-362-3p	2.42883	7.89081e-12	1.72522e-10	8mer-1a	884	891	-0.589	-0.016	-0.234	-0.098	-0.018	0	0	0	0.012	0	0	0	0	-0.596	-0.111	0.079	0	0	0.145	0.055	0	-1.371	99	1	-1.371	99	UAAGCUCAUUAAAAAGGUGUGUA	|||||||	CUUAGGAACUUAUCCACACAA	miR-329/362-3p	1105059
ENST00000302327	ENSBTAG00000047706	ENSG00000168556	ENST00000302327.3	9913	bta-miR-7	2.09985	9.03009e-11	1.44782e-09	8mer-1a	490	497	-0.589	-0.032	-0.216	-0.098	0	0	0	0	0.012	0	0	0	0	-0.596	-0.085	0.031	-0.118	0	0.15	0.075	0	-1.466	99	1	-1.466	99	ACUUGUUGAUCUCUAGUCUUCCA	||| |||||||	UUGUUGUUUUAGUGAUCAGAAGGU	miR-7	1106604
ENST00000302327	ENSBTAG00000047706	ENSG00000168556	ENST00000302327.3	9913	bta-miR-153	-2.23691	3.24523e-05	0.00021383	8mer-1a	90	97	-0.589	0	-0.252	-0.098	0	0	0	0	0	0.015	0	0	0	-0.596	-0.081	0.031	0	0	0.086	0.132	0	-1.352	99	1	-1.352	99	GGUAAAUGCAUAAGACUAUGCAA	|||||||||	CUAGUGAAAACACUGAUACGUU	miR-153	1106462
ENST00000302418	ENSBTAG00000002280	ENSG00000170759	ENST00000302418.4	9913	bta-miR-2285bf	1.60537	8.9303e-05	0.000543731	8mer-1a	338	345	-0.589	-0.032	-0.247	-0.098	-0.018	0	0	0	0	0.015	0	0	0	-0.596	-0.103	0.143	0	0	0.109	0.182	0	-1.234	99	1	-1.234	99	CUUUUUGUACUUGUUCGUGUUUA	||||||||||||	GUUUUUCAAACAAGCACAAAA	miR-2285bf	1107839
ENST00000302422	ENSBTAG00000031752	ENSG00000205544	ENST00000302422.3	9913	bta-miR-365-3p	-1.51644	0.000285941	0.0015114	8mer-1a	245	252	-0.589	-0.024	-0.155	-0.098	0	0	0	0	0.012	0	0	0	0	-0.596	-0.066	-0.051	0	0	0.067	0.06	0	-1.44	99	1	-1.44	99	GGUUUUUAAACUGGUGGGCAUUA	|||||||	UAUUCCUAAAAAUCCCCGUAAU	miR-365-3p	1108005
ENST00000302472	ENSBTAG00000014972	ENSG00000171522	ENST00000302472.3	9913	bta-miR-484	1.51868	7.56334e-11	1.25447e-09	8mer-1a	1222	1229	-0.589	0.016	-0.257	-0.098	0	0	0	0	0.012	0	0	0	0	-0.596	-0.055	0.081	0	0	0.153	-0.003	0	-1.336	99	1	-1.336	99	GGUUGUAAUUAAAUUGAGCCUGA	|||||||	UAGCCCUCCCCUGACUCGGACU	miR-484	1108278
ENST00000302548	ENSBTAG00000045934	ENSG00000171657	ENST00000302548.4	9913	bta-miR-2285bc	1.90961	2.47072e-05	0.000167382	8mer-1a	494	501	-0.589	-0.016	-0.241	-0.098	-0.018	0	0	0	0	0	0	0	0	-0.596	-0.088	0.047	0	0	0.173	0.215	0	-1.211	99	1	-1.211	99	UAGUAAAAAAAUCCAAGGUUUUA	|||||||	GGUUUUCCCAGUAAGUCCAAAAA	miR-2285bc	1111698
ENST00000302550	ENSBTAG00000001478	ENSG00000121644	ENST00000302550.11	9913	bta-miR-11998	-2.75683	0.0143501	0.0448209	8mer-1a	50	57	-0.589	-0.008	-0.203	-0.098	0	0	0	0	0	0.015	0	0	0	-0.596	-0.11	-0.002	0	0	0.117	0.127	0	-1.347	99	1	-1.347	99	GGCAGUUGACUAUCACUAGAGAA	|||||||	CAACCCUUUUGUGUGAUCUCUU	miR-11998	1111821
ENST00000302550	ENSBTAG00000001478	ENSG00000121644	ENST00000302550.11	9913	bta-miR-2285bu	1.54015	0.00455695	0.0175351	8mer-1a	1737	1744	-0.589	-0.016	-0.201	-0.098	-0.018	0	0	0	0	0.015	0	0	0	-0.596	-0.023	-0.002	0	0	0.062	0.058	0	-1.408	99	1	-1.408	99	GACGUUGACUCGGUUCAGGUCUA	|||||||	GGUUUUUCAAGUAAGUCCAGAA	miR-2285bu	1111951
ENST00000302550	ENSBTAG00000001478	ENSG00000121644	ENST00000302550.11	9913	bta-miR-495	2.70908	0.000119181	0.000699098	8mer-1a	1052	1059	-0.589	-0.032	-0.189	-0.098	-0.018	0	0	0	0.012	0	0	0	0	-0.596	-0.036	-0.002	0	0	0.218	0.235	0	-1.095	99	1	-1.095	99	UGUUGAAGUUUGUUA-GUUUGUUA	||||| |||||||	UUCUUCACGUGGUACAAACAAA	miR-495	1112089
ENST00000302550	ENSBTAG00000001478	ENSG00000121644	ENST00000302550.11	9913	bta-miR-296-3p	-1.77794	0.000125563	0.000726047	8mer-1a	2546	2553	-0.589	-0.032	-0.184	-0.098	0	0	0.06	0	0	0.015	0	0	0	-0.596	-0.086	-0.002	0	0	0.06	0.067	0	-1.385	99	1	-1.385	99	CUUUGGUUCUCUUUUCAACCCUA	||| |||||||	CCUUUCGGAGGCGGGUUGGGAG	miR-296-3p	1111995
ENST00000302550	ENSBTAG00000001478	ENSG00000121644	ENST00000302550.11	9913	bta-miR-495	2.70908	0.000119181	0.000699098	8mer-1a	1044	1051	-0.589	-0.016	-0.186	-0.098	-0.018	0	0	0	0.012	0	0	0	0	-0.596	-0.102	-0.002	0	0	0.218	0.235	0	-1.142	99	1	-1.142	99	AAAGACUAUGUUGAAGUUUGUUA	|||||||	UUCUUCACGUGGUACAAACAAA	miR-495	1112092
ENST00000302632	ENSBTAG00000015837	ENSG00000169313	ENST00000302632.3	9913	bta-miR-2284w	-1.61939	1.25732e-05	8.76479e-05	8mer-1a	897	904	-0.589	-0.008	-0.263	-0.098	-0.018	0	0	0	0	0	0	0	0	-0.596	-0.098	0.048	0	0	0.118	0.206	0	-1.298	99	1	-1.298	99	UAAAUAAUUUACAUUAAACUCUA	|||||||	CUCUUUGGGCUUGUUUGAGAA	miR-2284w	1113466
ENST00000302764	ENSBTAG00000014772	ENSG00000170584	ENST00000302764.4	9913	bta-miR-107	2.04379	2.1131e-27	3.388e-25	8mer-1a	250	257	-0.589	-0.024	-0.236	-0.098	-0.018	0	0	0	0	0	0	0	0	-0.596	-0.088	-0.021	0	0	0.14	0.054	0	-1.476	99	1	-1.476	99	AGCAUGAUGUUUUAUAUGCUGCA	|||||||	CUAUCGGGACAUGUUACGACGA	miR-103/107	1114621
ENST00000302824	ENSBTAG00000010964	ENSG00000172345	ENST00000302824.6	9913	bta-miR-212	-1.88446	0.000918361	0.00420697	8mer-1a	1671	1678	-0.589	-0.032	-0.201	-0.098	-0.018	0	0	0	0.012	0	0	0	0	-0.596	-0.067	0.006	0	0	0.143	0.006	0	-1.434	99	1	-1.434	99	AAACCUGCAGAGCAA-GCCAAGGA	|||| |||||||	UCAUUCGUCAGAUCUCGGUUCCA	miR-212	1116517
ENST00000303052	ENSBTAG00000016823	ENSG00000169118	ENST00000303052.7	9913	bta-miR-11989	-1.76118	0.0175435	0.0514539	8mer-1a	4367	4374	-0.589	-0.016	-0.203	-0.098	0	-0.021	0	0.022	0	0	0	0	0	-0.596	-0.066	0.068	0	0	0.182	-0.024	0	-1.341	99	1	-1.341	99	AAAUAGUAAGUAGGUUCCCUGGA	|||||||	CGUGAUCCUCGAUGUAGGGACCC	miR-11989	1120067
ENST00000303052	ENSBTAG00000016823	ENSG00000169118	ENST00000303052.7	9913	bta-miR-362-3p	2.42883	7.89081e-12	1.72522e-10	8mer-1a	1352	1359	-0.589	-0.008	-0.16	-0.098	-0.018	0	0	0	0.012	0	0	0	0	-0.596	-0.112	0.068	0	0	0.145	0.055	0	-1.301	99	1	-1.301	99	CCAGGAAAUAAAAUUGGUGUGUA	|||||||	CUUAGGAACUUAUCCACACAA	miR-329/362-3p	1120492
ENST00000303204	ENSBTAG00000005009	ENSG00000169230	ENST00000303204.4	9913	bta-miR-545-3p	-2.21519	9.75669e-05	0.000579378	8mer-1a	376	383	-0.589	-0.08	-0.145	-0.098	-0.018	0	0	0.022	0	0	0	0	0	-0.596	-0.072	0.009	-0.118	0	0.155	0.204	0	-1.326	99	1	-1.326	99	GCACUCAAUAAAUACUUGUUGAA	|||||||| |||||||	GUGUGUUAUUUACAAACAACUA	miR-545-3p	1122845
ENST00000303221	ENSBTAG00000044010	ENSG00000170571	ENST00000303221.5	9913	bta-miR-362-3p	2.42883	7.89081e-12	1.72522e-10	8mer-1a	2833	2840	-0.589	-0.016	-0.122	-0.098	-0.018	0	0	0	0.012	0	0	0	0	-0.596	-0.078	0.015	0	0	0.145	0.055	0	-1.29	99	1	-1.29	99	AUUGUAGAUGUCAUGGGUGUGUA	|||||||	CUUAGGAACUUAUCCACACAA	miR-329/362-3p	1123299
ENST00000303221	ENSBTAG00000044010	ENSG00000170571	ENST00000303221.5	9913	bta-miR-487a	2.74456	0.0152936	0.0463681	8mer-1a	1247	1254	-0.589	-0.008	-0.263	-0.098	-0.018	0	0	0	0.012	0	0	0	0	-0.596	-0.07	0.015	0	0	0.071	0.204	0	-1.34	99	1	-1.34	99	ACUUUACAGAAAUUUGUAUGAUA	|||||||	UGACCUACAGGGACAUACUAA	miR-487a	1123417
ENST00000303221	ENSBTAG00000044010	ENSG00000170571	ENST00000303221.5	9913	bta-miR-107	2.04379	2.1131e-27	3.388e-25	8mer-1a	2520	2527	-0.589	-0.016	-0.187	-0.098	-0.018	0	0	0	0	0	0	0	0	-0.596	-0.104	0.015	0	0	0.14	0.054	0	-1.399	99	1	-1.399	99	CUUUGCCAUAUCUUAAUGCUGCA	|||||||	CUAUCGGGACAUGUUACGACGA	miR-103/107	1122915
ENST00000303221	ENSBTAG00000044010	ENSG00000170571	ENST00000303221.5	9913	bta-miR-11989	-1.76118	0.0175435	0.0514539	8mer-1a	3234	3241	-0.589	-0.008	-0.177	-0.098	0	-0.021	0	0.022	0	0	0	0	0	-0.596	-0.104	0.015	0	0	0.182	-0.024	0	-1.398	99	1	-1.398	99	UAGCUGCUCACAUACUCCCUGGA	|||||||	CGUGAUCCUCGAUGUAGGGACCC	miR-11989	1122935
ENST00000303319	ENSBTAG00000015962	ENSG00000168288	ENST00000303319.5	9913	bta-miR-301a	-1.56797	8.66897e-12	1.81295e-10	8mer-1a	4138	4145	-0.589	-0.024	-0.217	-0.098	0	-0.021	0	0.022	0	0	0	0	0	-0.596	-0.088	0.036	0	0	0.105	0.121	0	-1.349	99	1	-1.349	99	CUGUGUACUGUAUAAUUGCACUA	|||||||	UACGAAACUGUUAUGAUAACGUGAC	miR-130/301/454	1124914
ENST00000303319	ENSBTAG00000015962	ENSG00000168288	ENST00000303319.5	9913	bta-miR-130b	1.83156	2.08287e-11	3.85331e-10	8mer-1a	4138	4145	-0.589	-0.008	-0.217	-0.098	0	-0.021	0	0.022	0	0	0	0	0	-0.596	-0.088	0.036	0	0	0.105	0.121	0	-1.333	99	1	-1.333	99	CUGUGUACUGUAUAAUUGCACUA	|||||||	UACGGGAAAGUAGUAACGUGAC	miR-130/301/454	1124914
ENST00000303391	ENSBTAG00000047855	ENSG00000169057	ENST00000303391.6	9913	bta-miR-503-5p	12.5183	8.38767e-06	6.20688e-05	8mer-1a	3667	3674	-0.589	-0.016	-0.142	-0.098	0	0	0	0	0	0.015	0	0	0	-0.596	-0.041	0.081	0	0	0.054	0.007	0	-1.325	99	1	-1.325	99	UAAUAGCCACAAGCACGCUGCUA	|||||||	GUCAUGACAAGGGCGACGAU	miR-503-5p/6519	1127466
ENST00000303575	ENSBTAG00000005694	ENSG00000170348	ENST00000303575.4	9913	bta-miR-6119-3p	-1.56237	0.00014356	0.000811213	8mer-1a	2786	2793	-0.589	-0.016	-0.229	-0.098	0	0	0.06	0.022	0	0	0	0	0	-0.596	-0.097	0.008	0	0	0.142	0.23	0	-1.163	99	1	-1.163	99	AUUGAUAUUACACUUUGAUUUGA	|||||||	AACCUCUCAUUUUUUACUAAACG	miR-6119-3p	1131052
ENST00000303575	ENSBTAG00000005694	ENSG00000170348	ENST00000303575.4	9913	bta-miR-34c	-2.05952	3.46897e-06	2.82809e-05	8mer-1a	2233	2240	-0.589	-0.032	-0.193	-0.098	-0.018	0	0	0	0	0.015	0	0	0	-0.596	-0.079	0.008	0	0	0.14	0	0	-1.442	99	1	-1.442	99	CAUCAGUUUGUGUAACACUGCCA	||||| |||||||	GUUAGUCGAUUGAU--GUGACGGA	miR-34/449	1130951
ENST00000303575	ENSBTAG00000005694	ENSG00000170348	ENST00000303575.4	9913	bta-miR-34b	-2.01721	0.0257079	0.0694692	8mer-1a	2233	2240	-0.589	-0.032	-0.193	-0.098	-0.018	0	0	0	0	0.015	0	0	0	-0.596	-0.079	0.008	0	0	0.14	0	0	-1.442	99	1	-1.442	99	CAUCAGUUUGUGUAACACUGCCA	||||| |||||||	GUUAGUCGAUUAAU--GUGACGGA	miR-34/449	1130951
ENST00000303714	ENSBTAG00000007808	ENSG00000169604	ENST00000303714.4	9913	bta-miR-30b-3p	-2.5959	0.0261168	0.0701798	8mer-1a	2620	2627	-0.589	-0.008	-0.253	-0.098	0	-0.021	0	0	0	0.015	0	0	0	-0.596	-0.124	0.094	-0.118	0	0.222	-0.024	0	-1.5	99	1	-1.5	99	CCCUCAUAUUAUUGUCCUCCCAA	|||||||	UUCAUUUGUAGGUGGAGGGUC	miR-30-3p	1132009
ENST00000303795	ENSBTAG00000018401	ENSG00000169621	ENST00000303795.4	9913	bta-miR-129-5p	-1.69506	0.00812844	0.0281279	8mer-1a	287	294	-0.589	-0.016	-0.241	-0.098	0	-0.021	0	0	0.012	0	0	0	0	-0.596	-0.103	0.085	-0.118	0	0.229	0.24	0	-1.216	99	1	-1.216	99	UAAACAUCAUAGGUUGCAAAAAA	|||||||	UCGUUCGGGUCUGGCGUUUUUC	miR-129-5p	1132987
ENST00000303795	ENSBTAG00000018401	ENSG00000169621	ENST00000303795.4	9913	bta-miR-153	-2.23691	3.24523e-05	0.00021383	8mer-1a	334	341	-0.589	-0.016	-0.262	-0.098	0	0	0	0	0	0.015	0	0	0	-0.596	-0.123	0.085	0	0	0.086	0.132	0	-1.366	99	1	-1.366	99	AAAGAUUCUAAAAUACUAUGCAA	|||||||	CUAGUGAAAACACUGAUACGUU	miR-153	1133013
ENST00000303795	ENSBTAG00000018401	ENSG00000169621	ENST00000303795.4	9913	bta-miR-129	-1.69503	0.00828121	0.0282859	8mer-1a	287	294	-0.589	-0.016	-0.241	-0.098	0	-0.021	0	0	0.012	0	0	0	0	-0.596	-0.103	0.085	-0.118	0	0.229	0.24	0	-1.216	99	1	-1.216	99	UAAACAUCAUAGGUUGCAAAAAA	|||||||	UCGUUCGGGUCUGGCGUUUUUC	miR-129-5p	1132987
ENST00000303924	ENSBTAG00000019892	ENSG00000170961	ENST00000303924.4	9913	bta-miR-22-5p	1.89757	7.03912e-08	6.63885e-07	8mer-1a	177	184	-0.589	-0.008	-0.215	-0.098	-0.018	0	0	0	0.012	0	0	0	0	-0.596	-0.118	0.092	-0.118	0	0.133	0.162	0	-1.361	99	1	-1.361	99	AAAAUGAUACAUCAAGAAGAACA	|||||||	AUUUCGAACGGUGACUUCUUGA	miR-22-5p	1133911
ENST00000304043	ENSBTAG00000010959	ENSG00000169567	ENST00000304043.5	9913	bta-miR-11999	-1.60872	0.0153275	0.0463681	8mer-1a	739	746	-0.589	-0.016	-0.16	-0.098	0	0	0	0	0.012	0	0	0	0	-0.596	0.008	-0.041	0	0	0.096	-0.003	0	-1.387	99	1	-1.387	99	GGUAGGUAAAUCUCAGGGUCUGA	|||||||	CGGAUACUCUUAUACCCAGACU	miR-11999	1136535
ENST00000304043	ENSBTAG00000010959	ENSG00000169567	ENST00000304043.5	9913	bta-miR-11989	-1.76118	0.0175435	0.0514539	8mer-1a	479	486	-0.589	-0.024	-0.166	-0.098	0	-0.021	0	0.022	0	0	0	0	0	-0.596	-0.089	-0.041	0	0	0.182	-0.024	0	-1.444	99	1	-1.444	99	GUCCAGCUCACGUUUUCCCUGGA	|||||||	CGUGAUCCUCGAUGUAGGGACCC	miR-11989	1136527
ENST00000304056	ENSBTAG00000003115	ENSG00000170852	ENST00000304056.4	9913	bta-miR-139	-1.78315	7.81102e-07	6.83109e-06	8mer-1a	851	858	-0.589	-0.008	-0.212	-0.098	0	0	0	0	0	0	0	0	0	-0.596	-0.074	0.103	-0.354	0	0.097	0.134	0	-1.597	99	1	-1.597	99	AAUUUAAUAAGCAUUACUGUAGA	|||||||	UGACCUCUGUGCACGUGACAUCU	miR-139	1137104
ENST00000304166	ENSBTAG00000020247	ENSG00000078549	ENST00000304166.4	9913	bta-miR-362-3p	2.42883	7.89081e-12	1.72522e-10	8mer-1a	4052	4059	-0.589	-0.016	-0.176	-0.098	-0.018	0	0	0	0.012	0	0	0	0	-0.596	-0.084	0.077	0	0	0.145	0.055	0	-1.288	99	1	-1.288	99	CAAAUGAGAUGCCUUGGUGUGUA	|||||||	CUUAGGAACUUAUCCACACAA	miR-329/362-3p	1139318
ENST00000304733	ENSBTAG00000020318	ENSG00000003249	ENST00000304733.3	9913	bta-miR-11977	1.80448	0.00148675	0.0065608	8mer-1a	686	693	-0.589	-0.024	-0.145	-0.098	0	0	0	0	0	0.015	0	0	0	-0.596	-0.099	-0.017	0	0	0.133	0.075	0	-1.345	99	1	-1.345	99	CUGACCCCUUCUUCACUGAGACA	|||||||	GAAGGACGACUUGACUCUGU	miR-11977	1147722
ENST00000304758	ENSBTAG00000016221	ENSG00000126016	ENST00000304758.1	9913	bta-miR-34b	-2.01721	0.0257079	0.0694692	8mer-1a	1187	1194	-0.589	-0.056	-0.127	-0.098	-0.018	0	0	0	0	0.015	0	0	0	-0.596	-0.076	0.111	-0.236	0	0.14	0	0	-1.53	99	1	-1.53	99	UCAGCUACCUCUUCACACUGCCA	||||||| |||||||	GUUAGUCGAUUAAU----GUGACGGA	miR-34/449	1149330
ENST00000304758	ENSBTAG00000016221	ENSG00000126016	ENST00000304758.1	9913	bta-miR-449b	2.13975	0.0065144	0.0234662	8mer-1a	1187	1194	-0.589	-0.048	-0.127	-0.098	-0.018	0	0	0	0	0.015	0	0	0	-0.596	-0.076	0.111	-0.236	0	0.14	0	0	-1.522	99	1	-1.522	99	UCAGCUACCUCUUCACACUGCCA	|||||| |||||||	CGGUCGAUUGUUAU--GUGACGGA	miR-34/449	1149330
ENST00000304758	ENSBTAG00000016221	ENSG00000126016	ENST00000304758.1	9913	bta-miR-449a	1.61668	0.00358597	0.014255	8mer-1a	1187	1194	-0.589	-0.048	-0.127	-0.098	0	0	0	0	0	0.015	0	0	0	-0.596	-0.076	0.111	-0.236	0	0.14	0	0	-1.504	99	1	-1.504	99	UCAGCUACCUCUUCACACUGCCA	|||||| |||||||	UGGUCGAUUGUUAU--GUGACGGU	miR-34/449	1149330
ENST00000304758	ENSBTAG00000016221	ENSG00000126016	ENST00000304758.1	9913	bta-miR-34c	-2.05952	3.46897e-06	2.82809e-05	8mer-1a	1187	1194	-0.589	-0.056	-0.127	-0.098	-0.018	0	0	0	0	0.015	0	0	0	-0.596	-0.076	0.111	-0.236	0	0.14	0	0	-1.53	99	1	-1.53	99	UCAGCUACCUCUUCACACUGCCA	||||||| |||||||	GUUAGUCGAUUGAU----GUGACGGA	miR-34/449	1149330
ENST00000304758	ENSBTAG00000016221	ENSG00000126016	ENST00000304758.1	9913	bta-miR-2415-3p	-2.35611	0.00650214	0.0234662	8mer-1a	1507	1514	-0.589	0	-0.216	-0.098	0	-0.021	0	0	0	0	0	0	0	-0.596	-0.101	0.111	0	0	0.153	-0.02	0	-1.377	99	1	-1.377	99	GAUUAAUAGAAGAGUAGGCCUGA	|||||||	CGCAGCCAGGUCGUCCGGACC	miR-2415-3p	1149287
ENST00000304788	ENSBTAG00000000686	ENSG00000170191	ENST00000304788.3	9913	bta-miR-362-3p	2.42883	7.89081e-12	1.72522e-10	8mer-1a	592	599	-0.589	-0.016	-0.157	-0.098	-0.018	0	0	0	0.012	0	0	0	0	-0.596	-0.033	0.02	0	0	0.145	0.055	0	-1.275	99	1	-1.275	99	GGAUAGUUUUCCUCUGGUGUGUA	|||||||	CUUAGGAACUUAUCCACACAA	miR-329/362-3p	1150818
ENST00000304863	ENSBTAG00000046786	ENSG00000169021	ENST00000304863.4	9913	bta-miR-2284v	-2.91807	2.78187e-12	7.04251e-11	8mer-1a	3771	3778	-0.589	-0.016	-0.276	-0.098	-0.018	0	0	0	0	0	0	0	0	-0.596	-0.09	0.029	0	0	0.222	0.302	0	-1.13	99	1	-1.13	99	UAAUUUUAUUUUCAAAACUUUUA	|||||||	UUUGGGGUUUGCUUGAAAAA	miR-2284ab/2284c/2284d/2284j/2284k/2284m/2284n/2284v	1151469
ENST00000304863	ENSBTAG00000046786	ENSG00000169021	ENST00000304863.4	9913	bta-miR-2389	3.49404	0.0135318	0.0433919	8mer-1a	2912	2919	-0.589	-0.032	-0.152	-0.098	0	0	0.06	0	0.012	0	0	0	0	-0.596	-0.123	0.029	0	0	0.101	-0.029	0	-1.417	99	1	-1.417	99	CUUUCCUCCAAUCCUGUCCCCUA	|||| |||||||	GAGGCUGAGGGCU---CAGGGGAG	miR-2389	1151544
ENST00000305097	ENSBTAG00000001465	ENSG00000169860	ENST00000305097.3	9913	bta-miR-365-3p	-1.51644	0.000285941	0.0015114	8mer-1a	3792	3799	-0.589	-0.008	-0.22	-0.098	0	0	0	0	0.012	0	0	0	0	-0.596	-0.087	0.057	0	0	0.067	0.06	0	-1.402	99	1	-1.402	99	GAAGUCUGGUGAGAUGGGCAUUA	|||||||	UAUUCCUAAAAAUCCCCGUAAU	miR-365-3p	1154927
ENST00000305097	ENSBTAG00000001465	ENSG00000169860	ENST00000305097.3	9913	bta-miR-432	1.78521	0.0210501	0.0595607	8mer-1a	369	376	-0.589	-0.024	-0.248	-0.098	0	0	0	0	0	0.015	0	0	0	-0.596	-0.083	0.057	0	0	0.116	0.09	0	-1.36	99	1	-1.36	99	GGAUAUUAAUAUUUUCUCCAAGA	|||||||	GGUGGGUUACUGGAUGAGGUUCU	miR-432	1154964
ENST00000305097	ENSBTAG00000001465	ENSG00000169860	ENST00000305097.3	9913	bta-miR-362-3p	2.42883	7.89081e-12	1.72522e-10	8mer-1a	3171	3178	-0.589	-0.016	-0.231	-0.098	-0.018	0	0	0	0.012	0	0	0	0	-0.596	-0.098	0.057	0	0	0.145	0.055	0	-1.377	99	1	-1.377	99	ACUCAUGACAAUAAAGGUGUGUA	|||||||	CUUAGGAACUUAUCCACACAA	miR-329/362-3p	1154885
ENST00000305097	ENSBTAG00000001465	ENSG00000169860	ENST00000305097.3	9913	bta-miR-665	2.76223	1.94798e-06	1.61548e-05	8mer-1a	1350	1357	-0.589	-0.016	-0.21	-0.098	-0.018	0	0	0	0	0.015	0	0	0	-0.596	-0.095	0.057	0	0	0.055	0.079	0	-1.416	99	1	-1.416	99	UAGUUUAAGCGAAUACUACUGGA	|||||||	UCCCCGGAGCCGGAUGACCA	miR-665	1155084
ENST00000305108	ENSBTAG00000008554	ENSG00000171840	ENST00000305108.4	9913	bta-miR-185	-1.57401	5.2303e-06	4.10121e-05	8mer-1a	355	362	-0.589	-0.024	-0.231	-0.098	0	0	0	0.022	0	0	0	0	0	-0.596	-0.077	-0.009	0	0	0.18	0.045	0	-1.377	99	1	-1.377	99	UAGGAUGGAAUGAUUUCUCUCCA	|||||||	AGUCCUUGACGGAAAGAGAGGU	miR-185	1155396
ENST00000305364	ENSBTAG00000009958	ENSG00000104228	ENST00000305364.4	9913	bta-miR-424-5p	1.75241	7.19303e-05	0.00044357	8mer-1a	2075	2082	-0.589	-0.032	-0.265	-0.098	0	-0.021	0	0.022	0	0	0	0	0	-0.596	-0.103	0.082	0	0	0.164	0.034	0	-1.402	99	1	-1.402	99	UGCCAUUGUGAAUAAUGCUGCUA	||||| |||||||	AGUUUUGUACUUA--ACGACGAC	miR-15/16/195/424-5p/497	1159282
ENST00000305364	ENSBTAG00000009958	ENSG00000104228	ENST00000305364.4	9913	bta-miR-15a	1.89809	8.24381e-23	7.93055e-21	8mer-1a	2075	2082	-0.589	-0.032	-0.265	-0.098	0	0	0	0.022	0	0	0	0	0	-0.596	-0.103	0.082	0	0	0.164	0.034	0	-1.381	99	1	-1.381	99	UGCCAUUGUGAAUAAUGCUGCUA	||||| |||||||	UGUUUGGUAAUAC-----ACGACGAU	miR-15/16/195/424-5p/497	1159282
ENST00000305364	ENSBTAG00000009958	ENSG00000104228	ENST00000305364.4	9913	bta-miR-15b	-1.67492	1.62349e-11	3.1236e-10	8mer-1a	2075	2082	-0.589	-0.024	-0.265	-0.098	0	0	0	0.022	0	0	0	0	0	-0.596	-0.103	0.082	0	0	0.164	0.034	0	-1.373	99	1	-1.373	99	UGCCAUUGUGAAUAAUGCUGCUA	|||||||	ACAUUUGGUACUACACGACGAU	miR-15/16/195/424-5p/497	1159282
ENST00000305386	ENSBTAG00000033891	ENSG00000168282	ENST00000305386.2	9913	bta-miR-495	2.70908	0.000119181	0.000699098	8mer-1a	487	494	-0.589	0	-0.236	-0.098	-0.018	0	0	0	0.012	0	0	0	0	-0.596	-0.094	0.074	0	0	0.218	0.235	0	-1.092	99	1	-1.092	99	UAAUUCAAAAAUUAUGUUUGUUA	|||||||||	UUCUUCACGUGGUACAAACAAA	miR-495	1159835
ENST00000305747	ENSBTAG00000044179	ENSG00000172292	ENST00000305747.6	9913	bta-miR-2285bc	1.90961	2.47072e-05	0.000167382	8mer-1a	4770	4777	-0.589	-0.016	-0.262	-0.098	-0.018	0	0	0	0	0	0	0	0	-0.596	-0.075	0.059	0	0	0.173	0.215	0	-1.207	99	1	-1.207	99	UUUUAAGUGAAAAUUAGGUUUUA	|||||||	GGUUUUCCCAGUAAGUCCAAAAA	miR-2285bc	1163510
ENST00000305747	ENSBTAG00000044179	ENSG00000172292	ENST00000305747.6	9913	bta-miR-11999	-1.60872	0.0153275	0.0463681	8mer-1a	3310	3317	-0.589	-0.04	-0.22	-0.098	0	0	0	0	0.012	0	0	0	0	-0.596	-0.078	0.059	0	0	0.096	-0.003	0	-1.457	99	1	-1.457	99	CAACUUGGGUAGAAA--GGGUCUGA	|||| |||||||	CGGAUACUCUUAUACCCAGACU	miR-11999	1163327
ENST00000305747	ENSBTAG00000044179	ENSG00000172292	ENST00000305747.6	9913	bta-miR-2389	3.49404	0.0135318	0.0433919	8mer-1a	3487	3494	-0.589	-0.032	-0.201	-0.098	0	0	0.06	0	0.012	0	0	0	0	-0.596	-0.093	0.059	0	0	0.101	-0.029	0	-1.406	99	1	-1.406	99	UUGUUAGUUACUUUU--GUCCCCUA	||| |||||||	GAGGCUGAGGGCUCAGGGGAG	miR-2389	1163591
ENST00000305747	ENSBTAG00000044179	ENSG00000172292	ENST00000305747.6	9913	bta-miR-7	2.09985	9.03009e-11	1.44782e-09	8mer-1a	825	832	-0.589	-0.056	-0.183	-0.098	0	0	0	0	0.012	0	0	0	0	-0.596	-0.097	0.059	0	0	0.15	0.075	0	-1.323	99	1	-1.323	99	CAAACAAAGAAAUCA---GUCUUCCA	|||||| |||||||	UUGUUGUUUUAGUGAUCAGAAGGU	miR-7	1163879
ENST00000305963	ENSBTAG00000025297	ENSG00000169446	ENST00000305963.2	9913	bta-miR-130b	1.83156	2.08287e-11	3.85331e-10	8mer-1a	313	320	-0.589	-0.048	-0.219	-0.098	0	-0.021	0	0.022	0	0	0	0	0	-0.596	-0.1	-0.037	0	0	0.105	0.121	0	-1.46	99	1	-1.46	99	UUUCUUAGAUUUCUU--UUGCACUA	|||| |||||||	UACGGGAAAGUAGUAACGUGAC	miR-130/301/454	1168438
ENST00000305963	ENSBTAG00000025297	ENSG00000169446	ENST00000305963.2	9913	bta-miR-22-5p	1.89757	7.03912e-08	6.63885e-07	8mer-1a	778	785	-0.589	-0.032	-0.192	-0.098	-0.018	0	0	0	0.012	0	0	0	0	-0.596	-0.065	-0.037	0	0	0.133	0.162	0	-1.32	99	1	-1.32	99	UAUCCUGCCUAUGUAGAAGAACA	|||| |||||||	AUUUCGAACGGUGA---CUUCUUGA	miR-22-5p	1168495
ENST00000305963	ENSBTAG00000025297	ENSG00000169446	ENST00000305963.2	9913	bta-miR-23a	-1.51773	9.59486e-12	1.92297e-10	8mer-1a	1459	1466	-0.589	-0.032	-0.228	-0.098	-0.018	0	0	0	0	0	0	0	0	-0.596	-0.098	-0.037	0	0	0.177	0.198	0	-1.321	99	1	-1.321	99	UAGAAAUGAGUUUAAAAUGUGAA	||||| |||||||	ACCUUUAGGGACCG-UUACACUA	miR-23-3p	1168567
ENST00000305963	ENSBTAG00000025297	ENSG00000169446	ENST00000305963.2	9913	bta-miR-2339	3.23915	7.55696e-12	1.72522e-10	8mer-1a	2272	2279	-0.589	0.016	-0.174	-0.098	0	0	0	0.022	0	0	0	0	0	-0.596	-0.112	-0.037	0	0	0.139	0.057	0	-1.372	99	1	-1.372	99	AAAUUUUUAAUUUCCUCCAGUGA	|||||||	UCGAGACGAUCCAGGUCACU	miR-2339	1168586
ENST00000305963	ENSBTAG00000025297	ENSG00000169446	ENST00000305963.2	9913	bta-miR-381	1.53779	0.0157056	0.0469218	8mer-1a	3470	3477	-0.589	-0.04	-0.197	-0.098	0	0	0	0	0	0.015	0	0	0	-0.596	-0.102	-0.037	0	0	0.167	0.22	0	-1.257	99	1	-1.257	99	ACUAGCUUUAAGUGUCUUGUAUA	||||| |||||||	UGUCUCUCGAACGG----GAACAUAU	miR-381	1168677
ENST00000305963	ENSBTAG00000025297	ENSG00000169446	ENST00000305963.2	9913	bta-miR-301a	-1.56797	8.66897e-12	1.81295e-10	8mer-1a	313	320	-0.589	-0.016	-0.219	-0.098	0	-0.021	0	0.022	0	0	0	0	0	-0.596	-0.1	-0.037	0	0	0.105	0.121	0	-1.428	99	1	-1.428	99	UUUCUUAGAUUUCUUUUGCACUA	|||||||	UACGAAACUGUUAUGAUAACGUGAC	miR-130/301/454	1168438
ENST00000305963	ENSBTAG00000025297	ENSG00000169446	ENST00000305963.2	9913	bta-miR-363	1.5841	4.43515e-10	6.27444e-09	8mer-1a	1703	1710	-0.589	-0.008	-0.168	-0.098	-0.018	0	0	0	0	0.015	0	0	0	-0.596	-0.091	-0.037	0	0	0.029	0.094	0	-1.467	99	1	-1.467	99	AUGUAUUCACAAAGUCGUGCAAA	|||||||	GCGUCUACCUAUGGCACGUUA	miR-363	1168658
ENST00000306149	ENSBTAG00000004004	ENSG00000172346	ENST00000306149.7	9913	bta-miR-2415-3p	-2.35611	0.00650214	0.0234662	8mer-1a	1380	1387	-0.589	-0.016	-0.105	-0.098	0	-0.021	0	0	0	0	0	0	0	-0.596	-0.048	-0.024	0	0	0.153	-0.02	0	-1.364	99	1	-1.364	99	CCCCUAAAUCAAGCAAGGCCUGA	|||||||	CGCAGCCAGGUCGUCCGGACC	miR-2415-3p	1173711
ENST00000306336	ENSBTAG00000018291	ENSG00000168887	ENST00000306336.5	9913	bta-miR-503-5p	12.5183	8.38767e-06	6.20688e-05	8mer-1a	308	315	-0.589	-0.032	0.019	-0.098	0	0	0	0	0	0.015	0	0	0	-0.596	-0.043	-0.019	0	0	0.054	0.007	0	-1.282	99	1	-1.282	99	CCCAGGGCACCUGGC--CGCUGCUA	||| |||||||	GUCAUGACAAGGGCGACGAU	miR-503-5p/6519	1178119
ENST00000306336	ENSBTAG00000018291	ENSG00000168887	ENST00000306336.5	9913	bta-miR-502b	-2.39961	3.70361e-17	1.78144e-15	8mer-1a	1386	1393	-0.589	-0.016	-0.162	-0.098	-0.018	0	0	0	0.012	0	0	0	0	-0.596	-0.115	-0.019	0	0	0.078	0.051	0	-1.472	99	1	-1.472	99	UGGGAAGAUGAGUGAGGUGGAUA	|||||||	CUUAGGAACGGGUCCACCUAA	miR-502b	1178112
ENST00000306336	ENSBTAG00000018291	ENSG00000168887	ENST00000306336.5	9913	bta-miR-30b-3p	-2.5959	0.0261168	0.0701798	8mer-1a	940	947	-0.589	0.016	-0.152	-0.098	0	-0.021	0	0	0	0.015	0	0	0	-0.596	-0.111	-0.019	0	0	0.222	-0.024	0	-1.357	99	1	-1.357	99	CUCUCUCCUGUGCUACCUCCCAA	|||||||	UUCAUUUGUAGGUGGAGGGUC	miR-30-3p	1177955
ENST00000306442	ENSBTAG00000001568	ENSG00000168938	ENST00000306442.4	9913	bta-miR-328	-1.50233	0.000238261	0.00127337	8mer-1a	1390	1397	-0.589	-0.024	-0.09	-0.098	0	-0.021	0	0	0	0	0	0	0	-0.596	-0.061	0.006	0	0	0.102	-0.048	0	-1.419	99	1	-1.419	99	CUGAGGUGCAAUGAGAGGGCCAA	|||||||	UGCCUUCCCGUCUCUCCCGGUC	miR-328	1180247
ENST00000306442	ENSBTAG00000001568	ENSG00000168938	ENST00000306442.4	9913	bta-miR-744	-2.33637	1.05129e-17	5.61858e-16	8mer-1a	3174	3181	-0.589	-0.016	-0.165	-0.098	0	0	0	0	0.012	0	0	0	0	-0.596	-0.092	0.006	0	0	0.017	-0.141	0	-1.662	99	1	-1.662	99	UAAGCCAUUGCUACUGCCCCGCA	|||||||	ACGACAAUCGGGAUCGGGGCGU	miR-744	1180383
ENST00000306442	ENSBTAG00000001568	ENSG00000168938	ENST00000306442.4	9913	bta-miR-183	-1.83268	0.00236714	0.0100761	8mer-1a	1174	1181	-0.589	-0.024	-0.163	-0.098	0	0	0	0	0.012	0	0	0	0	-0.596	-0.098	0.006	0	0	0.091	0.054	0	-1.405	99	1	-1.405	99	GACAGAUUAAAUGAGGUGCCAUA	|||||||	GUCACUUAAGAUGGUCACGGUAU	miR-183	1180082
ENST00000306442	ENSBTAG00000001568	ENSG00000168938	ENST00000306442.4	9913	bta-miR-1260b	-1.96354	0.0108483	0.0364896	8mer-1a	792	799	-0.589	0	-0.232	-0.098	-0.018	0	0	0	0.012	0	0	0	0	-0.596	-0.071	0.006	0	0	0.16	-0.03	0	-1.456	99	1	-1.456	99	UCAGGCUAUAAAACUGGUGGGAA	|||||||	ACCACCGUCACCACCCUA	miR-1260	1180009
ENST00000306442	ENSBTAG00000001568	ENSG00000168938	ENST00000306442.4	9913	bta-miR-147	2.60694	2.25702e-10	3.28978e-09	8mer-1a	3177	3184	-0.589	-0.008	-0.086	-0.098	0	0	0.06	0	0	0.015	0	0	0	-0.596	-0.101	0.006	0	0	-0.118	0.006	0	-1.509	99	1	-1.509	99	GCCAUUGCUACUGCCCCGCACAA	|||||||	AUCGUCUUCGUAAAGGCGUGUG	miR-147	1180069
ENST00000306480	ENSBTAG00000035265	ENSG00000170088	ENST00000306480.6	9913	bta-miR-424-5p	1.75241	7.19303e-05	0.00044357	8mer-1a	1051	1058	-0.589	-0.032	-0.255	-0.098	0	-0.021	0	0.022	0	0	0	0	0	-0.596	-0.065	0.026	0	0	0.164	0.034	0	-1.41	99	1	-1.41	99	UAUUUGUCAUUAGUAUGCUGCUA	||| |||||||	AGUUUUGUACUUA-ACGACGAC	miR-15/16/195/424-5p/497	1181064
ENST00000306480	ENSBTAG00000035265	ENSG00000170088	ENST00000306480.6	9913	bta-miR-15b	-1.67492	1.62349e-11	3.1236e-10	8mer-1a	1051	1058	-0.589	-0.032	-0.255	-0.098	0	0	0	0.022	0	0	0	0	0	-0.596	-0.065	0.026	0	0	0.164	0.034	0	-1.389	99	1	-1.389	99	UAUUUGUCAUUAGUAUGCUGCUA	||| |||||||	ACAUUUGGUACUAC-ACGACGAU	miR-15/16/195/424-5p/497	1181064
ENST00000306480	ENSBTAG00000035265	ENSG00000170088	ENST00000306480.6	9913	bta-miR-15a	1.89809	8.24381e-23	7.93055e-21	8mer-1a	1051	1058	-0.589	-0.048	-0.255	-0.098	0	0	0	0.022	0	0	0	0	0	-0.596	-0.065	0.026	0	0	0.164	0.034	0	-1.405	99	1	-1.405	99	UAUUUGUCAUUAGUAUGCUGCUA	||||| |||||||	UGUUUGGUAAUAC-ACGACGAU	miR-15/16/195/424-5p/497	1181064
ENST00000306503	ENSBTAG00000008987	ENSG00000171150	ENST00000306503.5	9913	bta-miR-296-3p	-1.77794	0.000125563	0.000726047	8mer-1a	4912	4919	-0.589	-0.024	-0.169	-0.098	0	0	0.06	0	0	0.015	0	0	0	-0.596	-0.126	0.09	0	0	0.06	0.067	0	-1.31	99	1	-1.31	99	CAUCCCUACCAUCAUCAACCCUA	|||||||	CCUUUCGGAGGCGGGUUGGGAG	miR-296-3p	1181716
ENST00000306503	ENSBTAG00000008987	ENSG00000171150	ENST00000306503.5	9913	bta-miR-1260b	-1.96354	0.0108483	0.0364896	8mer-1a	3914	3921	-0.589	-0.032	-0.179	-0.098	-0.018	0	0	0	0.012	0	0	0	0	-0.596	-0.093	0.09	-0.118	0	0.16	-0.03	0	-1.491	99	1	-1.491	99	AAGUCCCGUGAGUAUGGUGGGAA	||| |||||||	ACCACCGUCACCACCCUA	miR-1260	1181445
ENST00000306602	ENSBTAG00000001725	ENSG00000169245	ENST00000306602.1	9913	bta-miR-381	1.53779	0.0157056	0.0469218	8mer-1a	619	626	-0.589	0	-0.225	-0.098	0	0	0	0	0	0.015	0	0	0	-0.596	-0.054	-0.065	0	0	0.167	0.22	0	-1.225	99	1	-1.225	99	GUGUUCAUGGAAUAACUUGUAUA	|||||||	UGUCUCUCGAACGGGAACAUAU	miR-381	1183037
ENST00000306888	ENSBTAG00000020658	ENSG00000072201	ENST00000306888.2	9913	bta-miR-582	-2.19654	0.00200856	0.00870374	8mer-1a	113	120	-0.589	-0.016	-0.226	-0.098	0	0	0	0	0	0	0	0	0	-0.596	-0.098	0.105	-0.118	0	0.141	0.194	0	-1.301	99	1	-1.301	99	ACUGUAAAAAUAUUAAACUGUAA	|||||||	UCAUUGACCAACUUGUUGACAUU	miR-582	1187215
ENST00000306954	ENSBTAG00000046990	ENSG00000170270	ENST00000306954.4	9913	bta-miR-2313-3p	-1.61916	0.0361054	0.0918872	8mer-1a	377	384	-0.589	-0.016	-0.202	-0.098	0	-0.021	0	0	0.012	0	0	0	0	-0.596	-0.094	-0.062	0	0	0.11	0.084	0	-1.472	99	1	-1.472	99	ACAAUAACAUUUCAAGGAACUGA	|||||||	CCGUACGUCGCACCUUGACC	miR-2313-3p	1188772
ENST00000306954	ENSBTAG00000046990	ENSG00000170270	ENST00000306954.4	9913	bta-miR-2457	2.32818	0.00618142	0.0232286	8mer-1a	256	263	-0.589	-0.016	-0.221	-0.098	0	0	0	0	0.012	0	0	0	0	-0.596	-0.063	-0.062	0	0	0.092	0.06	0	-1.481	99	1	-1.481	99	UAUAAUAUCCAGUAAGUUGGCAA	|||||||	UCGCGCCGAGACGUCAACCGUU	miR-2457	1188795
ENST00000306984	ENSBTAG00000018715	ENSG00000168303	ENST00000306984.6	9913	bta-miR-21-3p	3.64727	1.08059e-50	2.59883e-48	8mer-1a	1609	1616	-0.589	-0.024	-0.231	-0.098	-0.018	0	0	0	0	0.015	0	0	0	-0.596	-0.064	-0.01	0	0	0.184	0.061	0	-1.37	99	1	-1.37	99	UUGCUCUGCCUUUAUCUGCUGUA	|||||||	UCUGUCGGGUAGCUGACGACAA	miR-21-3p	1189171
ENST00000306984	ENSBTAG00000018715	ENSG00000168303	ENST00000306984.6	9913	bta-miR-2285bu	1.54015	0.00455695	0.0175351	8mer-1a	431	438	-0.589	-0.016	-0.219	-0.098	-0.018	0	0	0	0	0.015	0	0	0	-0.596	-0.034	-0.01	0	0	0.062	0.058	0	-1.445	99	1	-1.445	99	ACUUUGUGCUGUAGACAGGUCUA	|||||||	GGUUUUUCAAGUAAGUCCAGAA	miR-2285bu	1189240
ENST00000307068	ENSBTAG00000005377	ENSG00000171243	ENST00000307068.4	9913	bta-miR-34c	-2.05952	3.46897e-06	2.82809e-05	8mer-1a	1408	1415	-0.589	-0.016	-0.228	-0.098	-0.018	0	0	0	0	0.015	0	0	0	-0.596	-0.094	0.003	0	0	0.14	0	0	-1.481	99	1	-1.481	99	AAUUGUGAAAACAAUCACUGCCA	|||||||	GUUAGUCGAUUGAUGUGACGGA	miR-34/449	1190892
ENST00000307068	ENSBTAG00000005377	ENSG00000171243	ENST00000307068.4	9913	bta-miR-449a	1.61668	0.00358597	0.014255	8mer-1a	1408	1415	-0.589	-0.056	-0.228	-0.098	0	0	0	0	0	0.015	0	0	0	-0.596	-0.094	0.003	0	0	0.14	0	0	-1.503	99	1	-1.503	99	AAUUGUGAAAACAAU-CACUGCCA	|||||| |||||||	UGGUCGAUUGUUAUGUGACGGU	miR-34/449	1190892
ENST00000307068	ENSBTAG00000005377	ENSG00000171243	ENST00000307068.4	9913	bta-miR-34b	-2.01721	0.0257079	0.0694692	8mer-1a	1408	1415	-0.589	-0.016	-0.228	-0.098	-0.018	0	0	0	0	0.015	0	0	0	-0.596	-0.094	0.003	0	0	0.14	0	0	-1.481	99	1	-1.481	99	AAUUGUGAAAACAAUCACUGCCA	|||||||	GUUAGUCGAUUAAUGUGACGGA	miR-34/449	1190892
ENST00000307068	ENSBTAG00000005377	ENSG00000171243	ENST00000307068.4	9913	bta-miR-493	1.85301	0.000429655	0.00214855	8mer-1a	954	961	-0.589	-0.016	-0.21	-0.098	0	0	0	0	0.012	0	0	0	0	-0.596	-0.07	0.003	0	0	0.081	0.075	0	-1.408	99	1	-1.408	99	AUCAGAAGGUGACUAGACCUUCA	|||||||	GGACCGUGUGUCAUCUGGAAGU	miR-493	1190919
ENST00000307068	ENSBTAG00000005377	ENSG00000171243	ENST00000307068.4	9913	bta-miR-449b	2.13975	0.0065144	0.0234662	8mer-1a	1408	1415	-0.589	-0.056	-0.228	-0.098	-0.018	0	0	0	0	0.015	0	0	0	-0.596	-0.094	0.003	0	0	0.14	0	0	-1.521	99	1	-1.521	99	AAUUGUGAAAACAAU-CACUGCCA	|||||| |||||||	CGGUCGAUUGUUAUGUGACGGA	miR-34/449	1190892
ENST00000307068	ENSBTAG00000005377	ENSG00000171243	ENST00000307068.4	9913	bta-miR-139	-1.78315	7.81102e-07	6.83109e-06	8mer-1a	794	801	-0.589	-0.04	-0.256	-0.098	0	0	0	0	0	0	0	0	0	-0.596	-0.051	0.003	0	0	0.097	0.134	0	-1.396	99	1	-1.396	99	AGUAUGACAAUACAUACUGUAGA	|||| |||||||	UGACCUCUGUGCACG-UGACAUCU	miR-139	1190792
ENST00000307201	ENSBTAG00000025167	ENSG00000168792	ENST00000307201.4	9913	bta-miR-185	-1.57401	5.2303e-06	4.10121e-05	8mer-1a	3367	3374	-0.589	-0.024	-0.242	-0.098	0	0	0	0.022	0	0	0	0	0	-0.596	-0.124	0.077	0	0	0.18	0.045	0	-1.349	99	1	-1.349	99	GAUUAAACAAAAAAUUCUCUCCA	|||||||	AGUCCUUGACGGAAAGAGAGGU	miR-185	1193710
ENST00000307363	ENSBTAG00000015254	ENSG00000170266	ENST00000307363.5	9913	bta-miR-665	2.76223	1.94798e-06	1.61548e-05	8mer-1a	428	435	-0.589	0	-0.176	-0.098	-0.018	0	0	0	0	0.015	0	0	0	-0.596	-0.065	0.108	-0.118	0	0.055	0.079	0	-1.403	99	1	-1.403	99	UAGUCUUGUUUUGAUCUACUGGA	|||||||	UCCCCGGAGCCGGAUGACCA	miR-665	1196071
ENST00000307365	ENSBTAG00000000163	ENSG00000168209	ENST00000307365.3	9913	bta-miR-495	2.70908	0.000119181	0.000699098	8mer-1a	836	843	-0.589	0	-0.298	-0.098	-0.018	0	0	0	0.012	0	0	0	0	-0.596	-0.076	0.013	0	0	0.218	0.235	0	-1.197	99	1	-1.197	99	UUCUAAUAAAAAAAAGUUUGUUA	|||||||	UUCUUCACGUGGUACAAACAAA	miR-495	1196165
ENST00000307365	ENSBTAG00000000163	ENSG00000168209	ENST00000307365.3	9913	bta-miR-153	-2.23691	3.24523e-05	0.00021383	8mer-1a	801	808	-0.589	-0.016	-0.185	-0.098	0	0	0	0	0	0.015	0	0	0	-0.596	-0.117	0.013	0	0	0.086	0.132	0	-1.355	99	1	-1.355	99	UUCAAGUAUUAAGACCUAUGCAA	|||||||	CUAGUGAAAACACUGAUACGUU	miR-153	1196109
ENST00000307471	ENSBTAG00000013010	ENSG00000169193	ENST00000307471.3	9913	bta-miR-487a	2.74456	0.0152936	0.0463681	8mer-1a	1050	1057	-0.589	-0.04	-0.245	-0.098	-0.018	0	0	0	0.012	0	0	0	0	-0.596	-0.084	-0.031	0	0	0.071	0.204	0	-1.414	99	1	-1.414	99	UGAAAUGUUGGAUUUGUAUGAUA	|||| |||||||	UGACCUACAGGGA---CAUACUAA	miR-487a	1198236
ENST00000307471	ENSBTAG00000013010	ENSG00000169193	ENST00000307471.3	9913	bta-miR-301a	-1.56797	8.66897e-12	1.81295e-10	8mer-1a	551	558	-0.589	-0.016	-0.185	-0.098	0	-0.021	0	0.022	0	0	0	0	0	-0.596	-0.083	-0.031	0	0	0.105	0.121	0	-1.371	99	1	-1.371	99	AAAGAAUGUCUUCAUUUGCACUA	|||||||	UACGAAACUGUUAUGAUAACGUGAC	miR-130/301/454	1198168
ENST00000307471	ENSBTAG00000013010	ENSG00000169193	ENST00000307471.3	9913	bta-miR-2285cr	5.60865	3.94488e-05	0.000256417	8mer-1a	132	139	-0.589	0	-0.18	-0.098	-0.018	0	0	0	0.012	0	0	0	0	-0.596	-0.095	-0.031	0	0	0.162	0.232	0	-1.201	99	1	-1.201	99	UAUGCUGGAUUCAUGGAACUUUA	|||||||	UCUUUGGACUUGCUUGAAAA	miR-2285cr	1198200
ENST00000307471	ENSBTAG00000013010	ENSG00000169193	ENST00000307471.3	9913	bta-miR-130b	1.83156	2.08287e-11	3.85331e-10	8mer-1a	551	558	-0.589	-0.048	-0.185	-0.098	0	-0.021	0	0.022	0	0	0	0	0	-0.596	-0.083	-0.031	0	0	0.105	0.121	0	-1.403	99	1	-1.403	99	AAAGAAUGUCUUCAU--UUGCACUA	||||| |||||||	UACGGGAAAGUAGUAACGUGAC	miR-130/301/454	1198168
ENST00000307522	ENSBTAG00000018181	ENSG00000169515	ENST00000307522.3	9913	bta-miR-2285bf	1.60537	8.9303e-05	0.000543731	8mer-1a	534	541	-0.589	0.008	-0.057	-0.098	-0.018	0	0	0	0	0.015	0	0	0	-0.596	-0.105	0.086	0	0	0.109	0.182	0	-1.063	99	1	-1.063	99	UCCGUGAUGCCUACCCGUGUUUA	|||||||	GUUUUUCAAACAAGCACAAAA	miR-2285bf	1198962
ENST00000307602	ENSBTAG00000007634	ENSG00000168172	ENST00000307602.4	9913	bta-miR-2285bf	1.60537	8.9303e-05	0.000543731	8mer-1a	5369	5376	-0.589	-0.04	-0.166	-0.098	-0.018	0	0	0	0	0.015	0	0	0	-0.596	-0.078	0.116	0	0	0.109	0.182	0	-1.163	99	1	-1.163	99	CUUAUAAAAGGGACU-CGUGUUUA	||||| |||||||	GUUUUUCAAACAAGCACAAAA	miR-2285bf	1200723
ENST00000307602	ENSBTAG00000007634	ENSG00000168172	ENST00000307602.4	9913	bta-miR-3613a	-1.86561	1.9138e-07	1.73686e-06	8mer-1a	4021	4028	-0.589	-0.016	-0.265	-0.098	0	0	0	0	0.012	0	0	0	0	-0.596	-0.09	0.116	-0.118	0	0.025	0.155	0	-1.464	99	1	-1.464	99	UUUUGUUCUUAAGUUGUACAACA	|||||||	CUUGUUUUUUUUUUCAUGUUGU	miR-3613a	1200963
ENST00000307630	ENSBTAG00000004077	ENSG00000170027	ENST00000307630.3	9913	bta-miR-11998	-2.75683	0.0143501	0.0448209	8mer-1a	830	837	-0.589	-0.032	-0.231	-0.098	0	0	0	0	0	0.015	0	0	0	-0.596	-0.121	0.008	0	0	0.117	0.127	0	-1.4	99	1	-1.4	99	UUGAACACCACAAAA----CUAGAGAA	|||| |||||||	CAACCCUUUUGUGUGAUCUCUU	miR-11998	1201437
ENST00000307851	ENSBTAG00000000495	ENSG00000135077	ENST00000307851.4	9913	bta-miR-2400	3.171	7.30301e-06	5.48867e-05	8mer-1a	343	350	-0.589	-0.016	-0.208	-0.098	0	-0.021	0	0.022	0	0	0	0	0	-0.596	-0.102	0.035	0	0	0.151	0.06	0	-1.362	99	1	-1.362	99	AUACAGGGGAAAUUAUGUGCUGA	|||||||	AGUCAGGCUCGACGGACACGACC	miR-2400	1204826
ENST00000308275	ENSBTAG00000002833	ENSG00000167196	ENST00000308275.3	9913	bta-miR-21-3p	3.64727	1.08059e-50	2.59883e-48	8mer-1a	257	264	-0.589	-0.008	-0.139	-0.098	-0.018	0	0	0	0	0.015	0	0	0	-0.596	-0.041	0.064	-0.118	0	0.184	0.061	0	-1.283	99	1	-1.283	99	CACCAGGCUGUGUGACUGCUGUA	|||||||	UCUGUCGGGUAGCUGACGACAA	miR-21-3p	1211464
ENST00000308317	ENSBTAG00000020930	ENSG00000092208	ENST00000308317.6	9913	bta-miR-11997	2.50985	0.0290244	0.0762882	8mer-1a	393	400	-0.589	-0.016	-0.181	-0.098	-0.018	0	0	0	0	0.015	0	0	0	-0.596	-0.069	0.031	0	0	0.095	0.067	0	-1.359	99	1	-1.359	99	CAAGACAGCAGACGUCCUUGGUA	|||||||	AGAGCCGGGUGUGGGAACCAA	miR-11997	1212513
ENST00000309048	ENSBTAG00000013531	ENSG00000175279	ENST00000309048.3	9913	bta-miR-129	-1.69503	0.00828121	0.0282859	8mer-1a	303	310	-0.589	-0.008	-0.251	-0.098	0	-0.021	0	0	0.012	0	0	0	0	-0.596	-0.096	-0.032	0	0	0.229	0.24	0	-1.21	99	1	-1.21	99	GGUUGACUUUUUCAAGCAAAAAA	|||||||	UCGUUCGGGUCUGGCGUUUUUC	miR-129-5p	1224079
ENST00000309048	ENSBTAG00000013531	ENSG00000175279	ENST00000309048.3	9913	bta-miR-129-5p	-1.69506	0.00812844	0.0281279	8mer-1a	303	310	-0.589	-0.008	-0.251	-0.098	0	-0.021	0	0	0.012	0	0	0	0	-0.596	-0.096	-0.032	0	0	0.229	0.24	0	-1.21	99	1	-1.21	99	GGUUGACUUUUUCAAGCAAAAAA	|||||||	UCGUUCGGGUCUGGCGUUUUUC	miR-129-5p	1224079
ENST00000309134	ENSBTAG00000008310	ENSG00000175348	ENST00000309134.5	9913	bta-miR-11989	-1.76118	0.0175435	0.0514539	8mer-1a	918	925	-0.589	-0.024	-0.103	-0.098	0	-0.021	0	0.022	0	0	0	0	0	-0.596	-0.049	-0.042	0	0	0.182	-0.024	0	-1.342	99	1	-1.342	99	UUUUAAACCCAAGCCUCCCUGGA	|||||||	CGUGAUCCUCGAUGUAGGGACCC	miR-11989	1226267
ENST00000309134	ENSBTAG00000008310	ENSG00000175348	ENST00000309134.5	9913	bta-miR-148b	-1.5312	1.83325e-14	6.29852e-13	8mer-1a	649	656	-0.589	-0.016	-0.212	-0.098	0	0	0	0.022	0	0	0	0	0	-0.596	-0.106	-0.042	0	0	0.119	0.06	0	-1.458	99	1	-1.458	99	ACCUAUUUGAAUUUUUGCACUGA	|||||||	UGUUUCAAGACACUACGUGACU	miR-148/152	1226291
ENST00000309180	ENSBTAG00000009848	ENSG00000174946	ENST00000309180.5	9913	bta-miR-484	1.51868	7.56334e-11	1.25447e-09	8mer-1a	434	441	-0.589	-0.008	-0.19	-0.098	0	0	0	0	0.012	0	0	0	0	-0.596	-0.097	0.043	0	0	0.153	-0.003	0	-1.373	99	1	-1.373	99	AAACUGAAACCACCUGAGCCUGA	|||||||	UAGCCCUCCCCUGACUCGGACU	miR-484	1227154
ENST00000309180	ENSBTAG00000009848	ENSG00000174946	ENST00000309180.5	9913	bta-miR-10225b	1.82073	0.0348157	0.0890764	8mer-1a	550	557	-0.589	-0.016	-0.299	-0.098	0	0	0	0	0	0	0	0	0	-0.596	-0.077	0.043	0	0	-0.132	0.004	0	-1.76	99	1	-1.76	99	UUUUUACUUAUAAAAAGGCUCGA	|||||||	ACACACUAGACAGUCCGAGCU	miR-10225b	1227104
ENST00000309180	ENSBTAG00000009848	ENSG00000174946	ENST00000309180.5	9913	bta-miR-10225a	1.96716	0.0177249	0.0516708	8mer-1a	550	557	-0.589	-0.016	-0.299	-0.098	0	-0.021	0	0	0	0	0	0	0	-0.596	-0.077	0.043	0	0	-0.132	0.004	0	-1.781	99	1	-1.781	99	UUUUUACUUAUAAAAAGGCUCGA	|||||||	ACACACUAGACAGUCCGAGCC	miR-10225a	1227103
ENST00000309446	ENSBTAG00000044097	ENSG00000118263	ENST00000309446.6	9913	bta-miR-12003	2.19332	0.028035	0.0740926	8mer-1a	2680	2687	-0.589	-0.016	-0.206	-0.098	-0.018	0	0	0	0	0.015	0	0	0	-0.596	-0.097	0.038	0	0	0.043	0.086	0	-1.438	99	1	-1.438	99	UAAUUUUUGAACUGACCAAUGCA	|||||||	CUUGGAUACCGGUUGGGUUACGA	miR-12003	1232056
ENST00000309446	ENSBTAG00000044097	ENSG00000118263	ENST00000309446.6	9913	bta-miR-10167-3p	1.91957	4.4207e-05	0.000279784	8mer-1a	2165	2172	-0.589	0.008	-0.224	-0.098	0	-0.021	0	0	0	0	0	0	0	-0.596	-0.122	0.038	0	0	0.143	-0.026	0	-1.487	99	1	-1.487	99	AAACAAAAAAGAAAAACCACCCA	|||||||	GACUGGGCGGGGCUGGUGGGC	miR-10167-3p	1232000
ENST00000309446	ENSBTAG00000044097	ENSG00000118263	ENST00000309446.6	9913	bta-miR-153	-2.23691	3.24523e-05	0.00021383	8mer-1a	5486	5493	-0.589	-0.008	-0.278	-0.098	0	0	0	0	0	0.015	0	0	0	-0.596	-0.086	0.038	0	0	0.086	0.132	0	-1.384	99	1	-1.384	99	UAUAUUGUAAGAUAUCUAUGCAA	|||||||	CUAGUGAAAACACUGAUACGUU	miR-153	1232161
ENST00000309446	ENSBTAG00000044097	ENSG00000118263	ENST00000309446.6	9913	bta-miR-6523a	3.66942	1.47927e-09	1.87245e-08	8mer-1a	2487	2494	-0.589	-0.008	-0.152	-0.098	0	0	0	0	0	0	0	0	0	-0.596	-0.108	0.038	0	0	0.172	-0.02	0	-1.361	99	1	-1.361	99	GACGAAACUUUAGACACCCCAGA	|||||||	GGGACGAGUUUCAAUGGGGUCU	miR-6523a	1232568
ENST00000309534	ENSBTAG00000046959	ENSG00000163320	ENST00000309534.6	9913	bta-miR-7	2.09985	9.03009e-11	1.44782e-09	8mer-1a	2578	2585	-0.589	-0.008	-0.218	-0.098	0	0	0	0	0.012	0	0	0	0	-0.596	-0.103	-0.016	0	0	0.15	0.075	0	-1.391	99	1	-1.391	99	AAAGUAUGGUAGUAUGUCUUCCA	|||||||	UUGUUGUUUUAGUGAUCAGAAGGU	miR-7	1233435
ENST00000309534	ENSBTAG00000046959	ENSG00000163320	ENST00000309534.6	9913	bta-miR-2457	2.32818	0.00618142	0.0232286	8mer-1a	2946	2953	-0.589	0	-0.178	-0.098	0	0	0	0	0.012	0	0	0	0	-0.596	-0.086	-0.016	0	0	0.092	0.06	0	-1.399	99	1	-1.399	99	ACUAUUGUAAGUACAGUUGGCAA	|||||||||	UCGCGCCGAGACGUCAACCGUU	miR-2457	1233317
ENST00000309534	ENSBTAG00000046959	ENSG00000163320	ENST00000309534.6	9913	bta-miR-2389	3.49404	0.0135318	0.0433919	8mer-1a	2065	2072	-0.589	-0.016	-0.172	-0.098	0	0	0.06	0	0.012	0	0	0	0	-0.596	-0.067	-0.016	0	0	0.101	-0.029	0	-1.41	99	1	-1.41	99	UUGGUAGUCAUUUAGGUCCCCUA	|||||||	GAGGCUGAGGGCUCAGGGGAG	miR-2389	1233311
ENST00000309534	ENSBTAG00000046959	ENSG00000163320	ENST00000309534.6	9913	bta-miR-381	1.53779	0.0157056	0.0469218	8mer-1a	545	552	-0.589	-0.04	-0.223	-0.098	0	0	0	0	0	0.015	0	0	0	-0.596	-0.091	-0.016	0	0	0.167	0.22	0	-1.251	99	1	-1.251	99	GCAGACUGUGCUUUA-CUUGUAUA	|||| |||||||	UGUCUCUCGAACGGGAACAUAU	miR-381	1233355
ENST00000309720	ENSBTAG00000017187	ENSG00000125355	ENST00000309720.5	9913	bta-miR-1388-3p	1.92026	1.11832e-09	1.45382e-08	8mer-1a	1216	1223	-0.589	-0.016	-0.253	-0.098	-0.018	0	0	0	0	0.015	0	0	0	-0.596	-0.075	0.051	0	0	0.169	0.054	0	-1.356	99	1	-1.356	99	GCGAUCUUAUGUUAACCUGAGAA	|||||||	ACGCCCGACUGUUUGGACUCUA	miR-1388-3p	1234978
ENST00000309733	ENSBTAG00000017375	ENSG00000174749	ENST00000309733.5	9913	bta-miR-12044	2.72013	5.83114e-07	5.19403e-06	8mer-1a	424	431	-0.589	-0.016	-0.229	-0.098	-0.018	0	0	0	0	0	0	0	0	-0.596	-0.116	-0.033	0	0	0.074	0.197	0	-1.424	99	1	-1.424	99	UACCCCAACCAAAUAAAUCCAUA	|||||||	UCGUUAGUCUUCAUUAGGUAA	miR-12044	1235552
ENST00000309733	ENSBTAG00000017375	ENSG00000174749	ENST00000309733.5	9913	bta-miR-139	-1.78315	7.81102e-07	6.83109e-06	8mer-1a	2279	2286	-0.589	-0.016	-0.171	-0.098	0	0	0	0	0	0	0	0	0	-0.596	-0.076	-0.033	0	0	0.097	0.134	0	-1.348	99	1	-1.348	99	CCUAUAAGUAAACUGACUGUAGA	|||||||	UGACCUCUGUGCACGUGACAUCU	miR-139	1235599
ENST00000309733	ENSBTAG00000017375	ENSG00000174749	ENST00000309733.5	9913	bta-miR-7180	-4.21764	1.10091e-10	1.70819e-09	8mer-1a	2613	2620	-0.589	-0.04	-0.167	-0.098	0	0	0	0	0	0	0	0	0	-0.596	-0.108	-0.033	0	0	0.119	-0.026	0	-1.538	99	1	-1.538	99	AUCAGCACAUCAUAGAGGCCACA	|||| |||||||	CUCCCAUGUGUGGGUC-UCCGGUGU	miR-7180	1236094
ENST00000309733	ENSBTAG00000017375	ENSG00000174749	ENST00000309733.5	9913	bta-miR-491	-1.7398	0.03826	0.0968582	8mer-1a	2668	2675	-0.589	-0.032	-0.171	-0.098	-0.018	0	0	0.022	0	0	0	0	0	-0.596	-0.11	-0.033	0	0	0.17	-0.03	0	-1.485	99	1	-1.485	99	GUAUAUCAAGGCAAAUCCCCACA	|||| |||||||	GGAGUACCUUCCCA--AGGGGUGA	miR-491	1235964
ENST00000309733	ENSBTAG00000017375	ENSG00000174749	ENST00000309733.5	9913	bta-miR-31	-1.52447	4.00462e-05	0.000256829	8mer-1a	3563	3570	-0.589	-0.016	-0.179	-0.098	-0.018	0	0	0.022	0	0	0	0	0	-0.596	-0.132	-0.033	0	0	0.117	0.057	0	-1.465	99	1	-1.465	99	GUUUUACCUCCUAAAUCUUGCCA	|||||||	UCGAUACGGUCGUAGAACGGA	miR-31	1235853
ENST00000309733	ENSBTAG00000017375	ENSG00000174749	ENST00000309733.5	9913	bta-miR-10164-3p	7.74985	1.37833e-58	6.62979e-56	8mer-1a	2847	2854	-0.589	-0.008	-0.176	-0.098	0	-0.021	0	0	0	0	0	0	0	-0.596	-0.128	-0.033	0	0	0.116	0.209	0	-1.324	99	1	-1.324	99	GAUCAGGAAAUAAGAAACAGUUA	|||||||	CGUCGGUUCGGAGGAUUGUCAAC	miR-10164-3p	1235489
ENST00000309859	ENSBTAG00000002352	ENSG00000103365	ENST00000309859.4	9913	bta-miR-340	-2.18928	2.13191e-10	3.20452e-09	8mer-1a	1163	1170	-0.589	-0.032	-0.232	-0.098	0	0	0	0	0.012	0	0	0	0	-0.596	-0.099	0.097	0	0	0.007	0.022	0	-1.508	99	1	-1.508	99	UGAAUGAAGCUGAAAGAGACGGA	||| |||||||	CCGAUAUUUCAUUGA-CUCUGCCU	miR-340	1238279
ENST00000309859	ENSBTAG00000002352	ENSG00000103365	ENST00000309859.4	9913	bta-miR-6523a	3.66942	1.47927e-09	1.87245e-08	8mer-1a	2973	2980	-0.589	-0.024	-0.216	-0.098	0	0	0	0	0	0	0	0	0	-0.596	-0.108	0.097	0	0	0.172	-0.02	0	-1.382	99	1	-1.382	99	GAAGGUGCUUACUCAACCCCAGA	|||||||	GGGACGAGUUUCAAUGGGGUCU	miR-6523a	1238372
ENST00000309863	ENSBTAG00000016038	ENSG00000135968	ENST00000309863.6	9913	bta-miR-22-5p	1.89757	7.03912e-08	6.63885e-07	8mer-1a	1088	1095	-0.589	-0.024	-0.18	-0.098	-0.018	0	0	0	0.012	0	0	0	0	-0.596	-0.078	0.195	-0.236	0	0.133	0.162	0	-1.317	99	1	-1.317	99	UUUCCUCUUAUUUCAGAAGAACA	|||||||	AUUUCGAACGGUGACUUCUUGA	miR-22-5p	1238488
ENST00000309983	ENSBTAG00000019300	ENSG00000137364	ENST00000309983.4	9913	bta-miR-582	-2.19654	0.00200856	0.00870374	8mer-1a	533	540	-0.589	-0.016	-0.252	-0.098	0	0	0	0	0	0	0	0	0	-0.596	-0.092	0.019	0	0	0.141	0.194	0	-1.289	99	1	-1.289	99	AAAAUAUUUUUCUCAAACUGUAA	|||||||	UCAUUGACCAACUUGUUGACAUU	miR-582	1242393
ENST00000309993	ENSBTAG00000000750	ENSG00000174579	ENST00000309993.2	9913	bta-miR-11971	3.1829	8.00008e-25	9.6201e-23	8mer-1a	572	579	-0.589	0.016	-0.279	-0.098	0	0	0	0	0.012	0	0	0	0	-0.596	-0.103	0.097	0	0	0.162	-0.09	0	-1.468	99	1	-1.468	99	UAUGAAAGAAAAUUUGCCCCUCA	|||||||	AAGAGUGAGAGACGGGGAGU	miR-11971	1242594
ENST00000309993	ENSBTAG00000000750	ENSG00000174579	ENST00000309993.2	9913	bta-miR-11997	2.50985	0.0290244	0.0762882	8mer-1a	3358	3365	-0.589	0	-0.258	-0.098	-0.018	0	0	0	0	0.015	0	0	0	-0.596	-0.052	0.097	0	0	0.095	0.067	0	-1.337	99	1	-1.337	99	UCAUUAGUUUGAUUACCUUGGUA	|||||||	AGAGCCGGGUGUGGGAACCAA	miR-11997	1242608
ENST00000310128	ENSBTAG00000011873	ENSG00000175538	ENST00000310128.4	9913	bta-miR-2415-3p	-2.35611	0.00650214	0.0234662	8mer-1a	552	559	-0.589	-0.016	-0.201	-0.098	0	-0.021	0	0	0	0	0	0	0	-0.596	-0.095	-0.062	0	0	0.153	-0.02	0	-1.545	99	1	-1.545	99	CCUAAGAGUGGAUCUAGGCCUGA	|||||||	CGCAGCCAGGUCGUCCGGACC	miR-2415-3p	1246255
ENST00000310128	ENSBTAG00000011873	ENSG00000175538	ENST00000310128.4	9913	bta-miR-363	1.5841	4.43515e-10	6.27444e-09	8mer-1a	1518	1525	-0.589	-0.032	-0.145	-0.098	-0.018	0	0	0	0	0.015	0	0	0	-0.596	-0.083	-0.062	0	0	0.029	0.094	0	-1.485	99	1	-1.485	99	UAGUUAUGUUGAUUCCGUGCAAA	||| |||||||	GCGUCUACCUAUG--GCACGUUA	miR-363	1246291
ENST00000310128	ENSBTAG00000011873	ENSG00000175538	ENST00000310128.4	9913	bta-miR-6119-3p	-1.56237	0.00014356	0.000811213	8mer-1a	1070	1077	-0.589	-0.032	-0.225	-0.098	0	0	0.06	0.022	0	0	0	0	0	-0.596	-0.081	-0.062	0	0	0.142	0.23	0	-1.229	99	1	-1.229	99	AGGUUUCAUGUACAU--UGAUUUGA	||| |||||||	AACCUCUCAUUUUUUACUAAACG	miR-6119-3p	1246338
ENST00000310380	ENSBTAG00000014564	ENSG00000173950	ENST00000310380.6	9913	bta-miR-2285an	1.60853	0.0210506	0.0595607	8mer-1a	1165	1172	-0.589	-0.008	-0.085	-0.098	-0.018	0	0	0	0	0.015	0	0	0	-0.596	-0.087	0.062	0	0	-0.015	0.013	0	-1.406	99	1	-1.406	99	ACAUGACUAUCUAAGCGGGCUUA	|||||||	GAUUUUUCAAGUAAGCCCGAAA	miR-2285an	1250211
ENST00000310455	ENSBTAG00000010606	ENSG00000173281	ENST00000310455.3	9913	bta-miR-2285cr	5.60865	3.94488e-05	0.000256417	8mer-1a	1143	1150	-0.589	-0.016	-0.294	-0.098	-0.018	0	0	0	0.012	0	0	0	0	-0.596	-0.103	0.032	0	0	0.162	0.232	0	-1.276	99	1	-1.276	99	UUUUCUUUUCUUUUUGAACUUUA	|||||||	UCUUUGGACUUGCUUGAAAA	miR-2285cr	1254816
ENST00000310613	ENSBTAG00000001249	ENSG00000173597	ENST00000310613.3	9913	bta-miR-381	1.53779	0.0157056	0.0469218	8mer-1a	2396	2403	-0.589	-0.024	-0.213	-0.098	0	0	0	0	0	0.015	0	0	0	-0.596	-0.107	0.036	0	0	0.167	0.22	0	-1.189	99	1	-1.189	99	GACACUACUUUUUCUCUUGUAUA	|||||||	UGUCUCUCGAACGGGAACAUAU	miR-381	1258694
ENST00000310613	ENSBTAG00000001249	ENSG00000173597	ENST00000310613.3	9913	bta-miR-2285cr	5.60865	3.94488e-05	0.000256417	8mer-1a	1594	1601	-0.589	-0.008	-0.262	-0.098	-0.018	0	0	0	0.012	0	0	0	0	-0.596	-0.086	0.036	0	0	0.162	0.232	0	-1.215	99	1	-1.215	99	AUGAUUAGCAAUGUUGAACUUUA	|||||||	UCUUUGGACUUGCUUGAAAA	miR-2285cr	1258603
ENST00000310613	ENSBTAG00000001249	ENSG00000173597	ENST00000310613.3	9913	bta-miR-1388-3p	1.92026	1.11832e-09	1.45382e-08	8mer-1a	624	631	-0.589	-0.032	-0.204	-0.098	-0.018	0	0	0	0	0.015	0	0	0	-0.596	-0.084	0.036	-0.118	0	0.169	0.054	0	-1.465	99	1	-1.465	99	CAGCUUCCUGUGAUUCCUGAGAA	||| |||||||	ACGCCCGACUGUUUGGACUCUA	miR-1388-3p	1258485
ENST00000310613	ENSBTAG00000001249	ENSG00000173597	ENST00000310613.3	9913	bta-miR-15b	-1.67492	1.62349e-11	3.1236e-10	8mer-1a	1285	1292	-0.589	-0.016	-0.185	-0.098	0	0	0	0.022	0	0	0	0	0	-0.596	-0.098	0.036	0	0	0.164	0.034	0	-1.326	99	1	-1.326	99	CUCAUGUAUUAUAAAUGCUGCUA	|||||||	ACAUUUGGUACUACACGACGAU	miR-15/16/195/424-5p/497	1258507
ENST00000310613	ENSBTAG00000001249	ENSG00000173597	ENST00000310613.3	9913	bta-miR-15a	1.89809	8.24381e-23	7.93055e-21	8mer-1a	1285	1292	-0.589	-0.04	-0.185	-0.098	0	0	0	0.022	0	0	0	0	0	-0.596	-0.098	0.036	0	0	0.164	0.034	0	-1.35	99	1	-1.35	99	CUCAUGUAUUAUAAAUGCUGCUA	||||| |||||||	UGUUUGGUAAUAC--ACGACGAU	miR-15/16/195/424-5p/497	1258507
ENST00000310653	ENSBTAG00000000025	ENSG00000175582	ENST00000310653.6	9913	bta-miR-11991	1.90393	5.37164e-06	4.10121e-05	8mer-1a	758	765	-0.589	-0.024	-0.197	-0.098	-0.018	0	0	0	0	0.015	0	0	0	-0.596	-0.075	0.004	0	0	0.143	0.144	0	-1.291	99	1	-1.291	99	AAAGUAAAAGCGCUUCAGAACAA	|||||||	AUGUUAGUUCUAUGUCUUGUA	miR-11991	1258989
ENST00000310653	ENSBTAG00000000025	ENSG00000175582	ENST00000310653.6	9913	bta-miR-11999	-1.60872	0.0153275	0.0463681	8mer-1a	1766	1773	-0.589	-0.016	-0.24	-0.098	0	0	0	0	0.012	0	0	0	0	-0.596	-0.008	0.004	0	0	0.096	-0.003	0	-1.438	99	1	-1.438	99	GAGCACUUGGAUUAUGGGUCUGA	|||||||	CGGAUACUCUUAUACCCAGACU	miR-11999	1258997
ENST00000310653	ENSBTAG00000000025	ENSG00000175582	ENST00000310653.6	9913	bta-miR-2339	3.23915	7.55696e-12	1.72522e-10	8mer-1a	231	238	-0.589	-0.008	-0.275	-0.098	0	0	0	0.022	0	0	0	0	0	-0.596	-0.111	0.004	0	0	0.139	0.057	0	-1.455	99	1	-1.455	99	AUGAUUCCAGUAUAUUCCAGUGA	|||||||	UCGAGACGAUCCAGGUCACU	miR-2339	1259067
ENST00000310864	ENSBTAG00000013069	ENSG00000173226	ENST00000310864.6	9913	bta-miR-2284v	-2.91807	2.78187e-12	7.04251e-11	8mer-1a	776	783	-0.589	-0.008	-0.25	-0.098	-0.018	0	0	0	0	0	0	0	0	-0.596	-0.116	0.1	-0.118	0	0.222	0.302	0	-1.169	99	1	-1.169	99	UCAAAAAUCUAAUGUAACUUUUA	|||||||	UUUGGGGUUUGCUUGAAAAA	miR-2284ab/2284c/2284d/2284j/2284k/2284m/2284n/2284v	1261822
ENST00000310864	ENSBTAG00000013069	ENSG00000173226	ENST00000310864.6	9913	bta-miR-2284d	-2.98803	0.025278	0.0686932	8mer-1a	776	783	-0.589	-0.032	-0.25	-0.098	-0.018	0	0	0	0	0	0	0	0	-0.596	-0.116	0.1	-0.118	0	0.222	0.302	0	-1.193	99	1	-1.193	99	UCAAAAAUCUAAUGUAACUUUUA	|||| |||||||	CUUUUUGGGAUUGC-UUGAAAAA	miR-2284ab/2284c/2284d/2284j/2284k/2284m/2284n/2284v	1261822
ENST00000310864	ENSBTAG00000013069	ENSG00000173226	ENST00000310864.6	9913	bta-miR-2284j	2.38148	1.02463e-05	7.33074e-05	8mer-1a	776	783	-0.589	-0.016	-0.25	-0.098	0	0	0.06	0	0	0	0	0	0	-0.596	-0.116	0.1	-0.118	0	0.222	0.302	0	-1.099	99	1	-1.099	99	UCAAAAAUCUAAUGUAACUUUUA	|||||||	UUUUGGACUUGCUUGAAAAG	miR-2284ab/2284c/2284d/2284j/2284k/2284m/2284n/2284v	1261822
ENST00000310942	ENSBTAG00000038306	ENSG00000173894	ENST00000310942.4	9913	bta-miR-1343-3p	-2.93366	9.88383e-16	3.65702e-14	8mer-1a	2577	2584	-0.589	0	-0.09	-0.098	0	-0.021	0	0	0	0.015	0	0	0	-0.596	-0.047	0.089	-0.236	0	0.205	-0.024	0	-1.392	99	1	-1.392	99	AAAGGAAAAACUUCCCCCAGGAA	|||||||	CUCUCACGCCCGGGGUCCUC	miR-1343-3p	1263758
ENST00000311086	ENSBTAG00000034598	ENSG00000145919	ENST00000311086.4	9913	bta-miR-95	-1.56703	0.00254009	0.0106242	8mer-1a	27	34	-0.589	-0.016	-0.182	-0.098	0	0	0	0	0	0.015	0	0	0	-0.596	-0.042	-0.007	0	0	-0.148	0.091	0	-1.572	99	1	-1.572	99	CAUGUUUUGGAAGCUCCGUUGAA	|||||||	ACGAGUUAUUUAUGGGCAACUU	miR-95	1268005
ENST00000311086	ENSBTAG00000034598	ENSG00000145919	ENST00000311086.4	9913	bta-miR-10167-3p	1.91957	4.4207e-05	0.000279784	8mer-1a	2769	2776	-0.589	-0.016	-0.118	-0.098	0	-0.021	0	0	0	0	0	0	0	-0.596	-0.12	-0.007	0	0	0.143	-0.026	0	-1.448	99	1	-1.448	99	ACUUCUGAAAGCAUAACCACCCA	|||||||	GACUGGGCGGGGCUGGUGGGC	miR-10167-3p	1267614
ENST00000311351	ENSBTAG00000001612	ENSG00000175324	ENST00000311351.4	9913	bta-miR-141	2.64374	9.02737e-22	6.2141e-20	8mer-1a	357	364	-0.589	-0.016	-0.184	-0.098	0	0	0	0	0	0.015	0	0	0	-0.596	-0.074	-0.036	0	0	0.154	0.148	0	-1.276	99	1	-1.276	99	CGAAUCUCAAAAUUGCAGUGUUA	|||||||	GGUAGAAAUGGUCUGUCACAAU	miR-141/200a	1276177
ENST00000311380	ENSBTAG00000012677	ENSG00000165322	ENST00000311380.4	9913	bta-miR-21-3p	3.64727	1.08059e-50	2.59883e-48	8mer-1a	1288	1295	-0.589	-0.008	-0.279	-0.098	-0.018	0	0	0	0	0.015	0	0	0	-0.596	-0.107	0.126	0	0	0.184	0.061	0	-1.309	99	1	-1.309	99	AUUUUUCUAGAUUAACUGCUGUA	|||||||	UCUGUCGGGUAGCUGACGACAA	miR-21-3p	1276562
ENST00000311506	ENSBTAG00000009458	ENSG00000087995	ENST00000311506.5	9913	bta-miR-31	-1.52447	4.00462e-05	0.000256829	8mer-1a	202	209	-0.589	-0.008	-0.248	-0.098	-0.018	0	0	0.022	0	0	0	0	0	-0.596	-0.11	0.058	0	0	0.117	0.057	0	-1.413	99	1	-1.413	99	UGCGAUCUCAAUCUUUCUUGCCA	|||||||	UCGAUACGGUCGUAGAACGGA	miR-31	1279585
ENST00000311507	ENSBTAG00000031750	ENSG00000145287	ENST00000311507.4	9913	bta-miR-34b	-2.01721	0.0257079	0.0694692	8mer-1a	1654	1661	-0.589	-0.016	-0.111	-0.098	-0.018	0	0	0	0	0.015	0	0	0	-0.596	-0.102	-0.048	0	0	0.14	0	0	-1.423	99	1	-1.423	99	AUCUGUCCUCCUCUCCACUGCCA	|||||||	GUUAGUCGAUUAAUGUGACGGA	miR-34/449	1279795
ENST00000311507	ENSBTAG00000031750	ENSG00000145287	ENST00000311507.4	9913	bta-miR-34c	-2.05952	3.46897e-06	2.82809e-05	8mer-1a	1654	1661	-0.589	-0.016	-0.111	-0.098	-0.018	0	0	0	0	0.015	0	0	0	-0.596	-0.102	-0.048	0	0	0.14	0	0	-1.423	99	1	-1.423	99	AUCUGUCCUCCUCUCCACUGCCA	|||||||	GUUAGUCGAUUGAUGUGACGGA	miR-34/449	1279795
ENST00000311507	ENSBTAG00000031750	ENSG00000145287	ENST00000311507.4	9913	bta-miR-2389	3.49404	0.0135318	0.0433919	8mer-1a	1312	1319	-0.589	-0.016	-0.105	-0.098	0	0	0.06	0	0.012	0	0	0	0	-0.596	-0.072	-0.048	0	0	0.101	-0.029	0	-1.38	99	1	-1.38	99	CAACUGCUUCUUGGUGUCCCCUA	|||||||	GAGGCUGAGGGCUCAGGGGAG	miR-2389	1279757
ENST00000311787	ENSBTAG00000047402	ENSG00000172538	ENST00000311787.5	9913	bta-miR-1296	-2.35196	8.1039e-10	1.11371e-08	8mer-1a	376	383	-0.589	-0.008	-0.248	-0.098	0	0	0	0	0.012	0	0	0	0	-0.596	-0.047	0.033	0	0	0.008	-0.035	0	-1.568	99	1	-1.568	99	UAGGAACUCAUCAUAGGCCCUAA	|||||||	CCUCUACCUCGGUCCCGGGAUU	miR-1296	1285174
ENST00000311936	ENSBTAG00000009778	ENSG00000133703	ENST00000311936.3	9913	bta-miR-2339	3.23915	7.55696e-12	1.72522e-10	8mer-1a	3443	3450	-0.589	-0.04	-0.246	-0.098	0	0	0	0.022	0	0	0	0	0	-0.596	-0.086	-0.005	0	0	0.139	0.057	0	-1.442	99	1	-1.442	99	UCAUCUCAUCUGUAU--UCCAGUGA	|||| |||||||	UCGAGACGAUCCAGGUCACU	miR-2339	1288563
ENST00000311936	ENSBTAG00000009778	ENSG00000133703	ENST00000311936.3	9913	bta-miR-2284j	2.38148	1.02463e-05	7.33074e-05	8mer-1a	4220	4227	-0.589	0	-0.277	-0.098	0	0	0.06	0	0	0	0	0	0	-0.596	-0.113	-0.005	0	0	0.222	0.302	0	-1.094	99	1	-1.094	99	CUUUUAAUUAAAAUUAACUUUUA	|||||||	UUUUGGACUUGCUUGAAAAG	miR-2284ab/2284c/2284d/2284j/2284k/2284m/2284n/2284v	1288465
ENST00000311936	ENSBTAG00000009778	ENSG00000133703	ENST00000311936.3	9913	bta-miR-491	-1.7398	0.03826	0.0968582	8mer-1a	4372	4379	-0.589	-0.032	-0.261	-0.098	-0.018	0	0	0.022	0	0	0	0	0	-0.596	-0.047	-0.005	0	0	0.17	-0.03	0	-1.484	99	1	-1.484	99	AAAUUUGAAACAUUAUCCCCACA	||| |||||||	GGAGUACCUUCCCA--AGGGGUGA	miR-491	1288673
ENST00000311936	ENSBTAG00000009778	ENSG00000133703	ENST00000311936.3	9913	bta-miR-129-5p	-1.69506	0.00812844	0.0281279	8mer-1a	2476	2483	-0.589	-0.008	-0.216	-0.098	0	-0.021	0	0	0.012	0	0	0	0	-0.596	-0.098	-0.005	0	0	0.229	0.24	0	-1.15	99	1	-1.15	99	GCAUGUUGUAAUUCUGCAAAAAA	|||||||	UCGUUCGGGUCUGGCGUUUUUC	miR-129-5p	1288389
ENST00000311936	ENSBTAG00000009778	ENSG00000133703	ENST00000311936.3	9913	bta-miR-2284v	-2.91807	2.78187e-12	7.04251e-11	8mer-1a	4220	4227	-0.589	-0.016	-0.277	-0.098	-0.018	0	0	0	0	0	0	0	0	-0.596	-0.113	-0.005	0	0	0.222	0.302	0	-1.188	99	1	-1.188	99	CUUUUAAUUAAAAUUAACUUUUA	|||||||	UUUGGGGUUUGCUUGAAAAA	miR-2284ab/2284c/2284d/2284j/2284k/2284m/2284n/2284v	1288465
ENST00000311936	ENSBTAG00000009778	ENSG00000133703	ENST00000311936.3	9913	bta-miR-129	-1.69503	0.00828121	0.0282859	8mer-1a	2476	2483	-0.589	-0.008	-0.216	-0.098	0	-0.021	0	0	0.012	0	0	0	0	-0.596	-0.098	-0.005	0	0	0.229	0.24	0	-1.15	99	1	-1.15	99	GCAUGUUGUAAUUCUGCAAAAAA	|||||||	UCGUUCGGGUCUGGCGUUUUUC	miR-129-5p	1288389
ENST00000311936	ENSBTAG00000009778	ENSG00000133703	ENST00000311936.3	9913	bta-miR-2284d	-2.98803	0.025278	0.0686932	8mer-1a	4220	4227	-0.589	-0.016	-0.277	-0.098	-0.018	0	0	0	0	0	0	0	0	-0.596	-0.113	-0.005	0	0	0.222	0.302	0	-1.188	99	1	-1.188	99	CUUUUAAUUAAAAUUAACUUUUA	|||||||	CUUUUUGGGAUUGCUUGAAAAA	miR-2284ab/2284c/2284d/2284j/2284k/2284m/2284n/2284v	1288465
ENST00000312143	ENSBTAG00000022039	ENSG00000174600	ENST00000312143.7	9913	bta-miR-34b	-2.01721	0.0257079	0.0694692	8mer-1a	368	375	-0.589	-0.04	-0.155	-0.098	-0.018	0	0	0	0	0.015	0	0	0	-0.596	-0.097	0.055	-0.118	0	0.14	0	0	-1.501	99	1	-1.501	99	GAAAAUUUUCUAAAG-CACUGCCA	|||| |||||||	GUUAGUCGAUUAAUGUGACGGA	miR-34/449	1290842
ENST00000312143	ENSBTAG00000022039	ENSG00000174600	ENST00000312143.7	9913	bta-miR-449a	1.61668	0.00358597	0.014255	8mer-1a	368	375	-0.589	-0.032	-0.155	-0.098	0	0	0	0	0	0.015	0	0	0	-0.596	-0.097	0.055	-0.118	0	0.14	0	0	-1.475	99	1	-1.475	99	GAAAAUUUUCUAAAG---CACUGCCA	|||| |||||||	UGGUCGAUUGUUAUGUGACGGU	miR-34/449	1290842
ENST00000312143	ENSBTAG00000022039	ENSG00000174600	ENST00000312143.7	9913	bta-miR-34c	-2.05952	3.46897e-06	2.82809e-05	8mer-1a	368	375	-0.589	-0.04	-0.155	-0.098	-0.018	0	0	0	0	0.015	0	0	0	-0.596	-0.097	0.055	-0.118	0	0.14	0	0	-1.501	99	1	-1.501	99	GAAAAUUUUCUAAAG-CACUGCCA	|||| |||||||	GUUAGUCGAUUGAUGUGACGGA	miR-34/449	1290842
ENST00000312143	ENSBTAG00000022039	ENSG00000174600	ENST00000312143.7	9913	bta-miR-449b	2.13975	0.0065144	0.0234662	8mer-1a	368	375	-0.589	-0.032	-0.155	-0.098	-0.018	0	0	0	0	0.015	0	0	0	-0.596	-0.097	0.055	-0.118	0	0.14	0	0	-1.493	99	1	-1.493	99	GAAAAUUUUCUAAAG---CACUGCCA	|||| |||||||	CGGUCGAUUGUUAUGUGACGGA	miR-34/449	1290842
ENST00000312143	ENSBTAG00000022039	ENSG00000174600	ENST00000312143.7	9913	bta-miR-12030	7.28159	5.34543e-14	1.7141e-12	8mer-1a	2758	2765	-0.589	-0.016	-0.105	-0.098	0	-0.021	0	0	0.012	0	0	0	0	-0.596	-0.063	0.055	0	0	0	-0.135	0	-1.556	99	1	-1.556	99	AGCCUGGAGAGCAGAGCCCCGGA	|||||||	CCGGCGAGGCCCGGGGCCC	miR-12030	1290523
ENST00000312637	ENSBTAG00000045909	ENSG00000174132	ENST00000312637.4	9913	bta-miR-362-3p	2.42883	7.89081e-12	1.72522e-10	8mer-1a	409	416	-0.589	0	-0.19	-0.098	-0.018	0	0	0	0.012	0	0	0	0	-0.596	-0.055	-0.004	0	0	0.145	0.055	0	-1.338	99	1	-1.338	99	UCCCAACAACCAACUGGUGUGUA	|||||||	CUUAGGAACUUAUCCACACAA	miR-329/362-3p	1299514
ENST00000312814	ENSBTAG00000021967	ENSG00000146802	ENST00000312814.6	9913	bta-miR-30b-3p	-2.5959	0.0261168	0.0701798	8mer-1a	757	764	-0.589	-0.032	-0.273	-0.098	0	-0.021	0	0	0	0.015	0	0	0	-0.596	-0.128	0.114	0	0	0.222	-0.024	0	-1.41	99	1	-1.41	99	UUUCAGCUACAAAUUCCUCCCAA	||| |||||||	UUCAUUUGUAGGUGGAGGGUC	miR-30-3p	1302114
ENST00000313010	ENSBTAG00000033731	ENSG00000137509	ENST00000313010.3	9913	bta-miR-11997	2.50985	0.0290244	0.0762882	8mer-1a	1271	1278	-0.589	-0.008	-0.173	-0.098	-0.018	0	0	0	0	0.015	0	0	0	-0.596	-0.114	0.083	0	0	0.095	0.067	0	-1.336	99	1	-1.336	99	UUUUUCUUCAUUCUGCCUUGGUA	|||||||	AGAGCCGGGUGUGGGAACCAA	miR-11997	1305262
ENST00000313117	ENSBTAG00000014891	ENSG00000115875	ENST00000313117.6	9913	bta-miR-11997	2.50985	0.0290244	0.0762882	8mer-1a	301	308	-0.589	-0.008	-0.214	-0.098	-0.018	0	0	0	0	0.015	0	0	0	-0.596	-0.061	0.013	0	0	0.095	0.067	0	-1.394	99	1	-1.394	99	AUGCUUCAGAGUCAACCUUGGUA	|||||||	AGAGCCGGGUGUGGGAACCAA	miR-11997	1306581
ENST00000313117	ENSBTAG00000014891	ENSG00000115875	ENST00000313117.6	9913	bta-miR-545-3p	-2.21519	9.75669e-05	0.000579378	8mer-1a	165	172	-0.589	-0.04	-0.258	-0.098	-0.018	0	0	0.022	0	0	0	0	0	-0.596	-0.092	0.013	0	0	0.155	0.204	0	-1.297	99	1	-1.297	99	AGAUAAUACAAAUUUUUGUUGAA	|||| |||||||	GUGUGUUAUUUACA--AACAACUA	miR-545-3p	1306765
ENST00000313117	ENSBTAG00000014891	ENSG00000115875	ENST00000313117.6	9913	bta-miR-6119-3p	-1.56237	0.00014356	0.000811213	8mer-1a	1848	1855	-0.589	-0.016	-0.21	-0.098	0	0	0.06	0.022	0	0	0	0	0	-0.596	-0.109	0.013	0	0	0.142	0.23	0	-1.151	99	1	-1.151	99	AGUGGAUUGUGUGAUUGAUUUGA	|||||||	AACCUCUCAUUUUUUACUAAACG	miR-6119-3p	1306775
ENST00000313334	ENSBTAG00000011025	ENSG00000134717	ENST00000313334.8	9913	bta-miR-11991	1.90393	5.37164e-06	4.10121e-05	8mer-1a	3478	3485	-0.589	-0.024	-0.175	-0.098	-0.018	0	0	0	0	0.015	0	0	0	-0.596	-0.085	-0.02	0	0	0.143	0.144	0	-1.303	99	1	-1.303	99	CAAUAUCUGUUAAAGCAGAACAA	|||||||	AUGUUAGUUCUAUGUCUUGUA	miR-11991	1309473
ENST00000313334	ENSBTAG00000011025	ENSG00000134717	ENST00000313334.8	9913	bta-miR-378c	1.71725	2.80565e-11	4.99821e-10	8mer-1a	1787	1794	-0.589	-0.032	-0.154	-0.098	-0.018	0	0	0	0	0	0	0	0	-0.596	-0.076	-0.02	0	0	0.093	0.058	0	-1.432	99	1	-1.432	99	CUACAUGGUCUCCAUAGUCCAGA	||||| |||||||	UGAAGACUGAGGU-UCAGGUCA	miR-378/378c	1309736
ENST00000313334	ENSBTAG00000011025	ENSG00000134717	ENST00000313334.8	9913	bta-miR-495	2.70908	0.000119181	0.000699098	8mer-1a	3136	3143	-0.589	-0.016	-0.215	-0.098	-0.018	0	0	0	0.012	0	0	0	0	-0.596	-0.078	-0.02	0	0	0.218	0.235	0	-1.165	99	1	-1.165	99	AAAGAUUAUUAUAAAGUUUGUUA	|||||||	UUCUUCACGUGGUACAAACAAA	miR-495	1309797
ENST00000313401	ENSBTAG00000004475	ENSG00000176749	ENST00000313401.3	9913	bta-miR-15b	-1.67492	1.62349e-11	3.1236e-10	8mer-1a	2123	2130	-0.589	-0.048	-0.186	-0.098	0	0	0	0.022	0	0	0	0	0	-0.596	-0.08	0.039	0	0	0.164	0.034	0	-1.338	99	1	-1.338	99	UGAACCCAUUUGACAUGCUGCUA	|||| |||||||	ACAUUUGGUACUAC--ACGACGAU	miR-15/16/195/424-5p/497	1311354
ENST00000313401	ENSBTAG00000004475	ENSG00000176749	ENST00000313401.3	9913	bta-miR-15a	1.89809	8.24381e-23	7.93055e-21	8mer-1a	2123	2130	-0.589	-0.056	-0.186	-0.098	0	0	0	0.022	0	0	0	0	0	-0.596	-0.08	0.039	0	0	0.164	0.034	0	-1.346	99	1	-1.346	99	UGAACCCAUUUGACAUGCUGCUA	||||| |||||||	UGUUUGGUAAUAC--ACGACGAU	miR-15/16/195/424-5p/497	1311354
ENST00000313401	ENSBTAG00000004475	ENSG00000176749	ENST00000313401.3	9913	bta-miR-2400	3.171	7.30301e-06	5.48867e-05	8mer-1a	2732	2739	-0.589	0	-0.206	-0.098	0	-0.021	0	0.022	0	0	0	0	0	-0.596	-0.108	0.039	0	0	0.151	0.06	0	-1.346	99	1	-1.346	99	UAUUUAUUUUUGUACUGUGCUGA	|||||||	AGUCAGGCUCGACGGACACGACC	miR-2400	1311442
ENST00000313608	ENSBTAG00000012366	ENSG00000181610	ENST00000313608.8	9913	bta-miR-665	2.76223	1.94798e-06	1.61548e-05	8mer-1a	43	50	-0.589	-0.016	-0.185	-0.098	-0.018	0	0	0	0	0.015	0	0	0	-0.596	-0.071	-0.004	0	0	0.055	0.079	0	-1.428	99	1	-1.428	99	UCCAAGCUGGAUUCACUACUGGA	|||||||	UCCCCGGAGCCGGAUGACCA	miR-665	1314500
ENST00000313608	ENSBTAG00000012366	ENSG00000181610	ENST00000313608.8	9913	bta-miR-2389	3.49404	0.0135318	0.0433919	8mer-1a	3696	3703	-0.589	-0.008	-0.097	-0.098	0	0	0.06	0	0.012	0	0	0	0	-0.596	-0.095	-0.004	0	0	0.101	-0.029	0	-1.343	99	1	-1.343	99	GAAGUUAAGUGCUGAGUCCCCUA	|||||||	GAGGCUGAGGGCUCAGGGGAG	miR-2389	1314255
ENST00000314100	ENSBTAG00000000529	ENSG00000183826	ENST00000314100.6	9913	bta-miR-2285an	1.60853	0.0210506	0.0595607	8mer-1a	1651	1658	-0.589	-0.048	-0.123	-0.098	-0.018	0	0	0	0	0.015	0	0	0	-0.596	-0.031	0.091	0	0	-0.015	0.013	0	-1.399	99	1	-1.399	99	GGUAGCACCGGUUCA--CGGGCUUA	||||| |||||||	GAUUUUUCAAGUAAGCCCGAAA	miR-2285an	1321255
ENST00000314940	ENSBTAG00000016929	ENSG00000177733	ENST00000314940.4	9913	bta-miR-424-3p	5.6087	5.4059e-16	2.16687e-14	8mer-1a	490	497	-0.589	-0.008	-0.29	-0.098	0	-0.021	0	0	0	0	0	0	0	-0.596	-0.1	0.038	0	0	-0.006	0.243	0	-1.427	99	1	-1.427	99	ACAAAAAUCAUUUUUACGUUUUA	|||||||	UAUCGUCGCGGAGUGCAAAAC	miR-424-3p	1334043
ENST00000314940	ENSBTAG00000016929	ENSG00000177733	ENST00000314940.4	9913	bta-miR-495	2.70908	0.000119181	0.000699098	8mer-1a	2365	2372	-0.589	-0.016	-0.182	-0.098	-0.018	0	0	0	0.012	0	0	0	0	-0.596	-0.077	0.038	0	0	0.218	0.235	0	-1.073	99	1	-1.073	99	UGGCAUGUAGGACUUGUUUGUUA	|||||||	UUCUUCACGUGGUACAAACAAA	miR-495	1334089
ENST00000315249	ENSBTAG00000013645	ENSG00000092871	ENST00000315249.7	9913	bta-miR-11971	3.1829	8.00008e-25	9.6201e-23	8mer-1a	2061	2068	-0.589	-0.04	-0.132	-0.098	0	0	0	0	0.012	0	0	0	0	-0.596	-0.111	0.052	0	0	0.162	-0.09	0	-1.43	99	1	-1.43	99	UGGAUGCUCUCUCCUGCCCCUCA	||||| |||||||	AAGAGUGAGAGA-CGGGGAGU	miR-11971	1337671
ENST00000315249	ENSBTAG00000013645	ENSG00000092871	ENST00000315249.7	9913	bta-miR-545-3p	-2.21519	9.75669e-05	0.000579378	8mer-1a	2270	2277	-0.589	-0.064	-0.257	-0.098	-0.018	0	0	0.022	0	0	0	0	0	-0.596	-0.089	0.052	0	0	0.155	0.204	0	-1.278	99	1	-1.278	99	GUAUAUUGUAUAAAU--UUGUUGAA	|||||| |||||||	GUGUGUUAUUUACAAACAACUA	miR-545-3p	1338182
ENST00000315285	ENSBTAG00000021694	ENSG00000021574	ENST00000315285.3	9913	bta-miR-11989	-1.76118	0.0175435	0.0514539	8mer-1a	1524	1531	-0.589	-0.016	-0.191	-0.098	0	-0.021	0	0.022	0	0	0	0	0	-0.596	-0.096	0.099	0	0	0.182	-0.024	0	-1.328	99	1	-1.328	99	CUCUAAUCAUAGAACUCCCUGGA	|||||||	CGUGAUCCUCGAUGUAGGGACCC	miR-11989	1339472
ENST00000315289	ENSBTAG00000014020	ENSG00000182010	ENST00000315289.2	9913	bta-miR-10164-3p	7.74985	1.37833e-58	6.62979e-56	8mer-1a	1122	1129	-0.589	-0.048	-0.259	-0.098	0	-0.021	0	0	0	0	0	0	0	-0.596	-0.106	0.036	0	0	0.116	0.209	0	-1.356	99	1	-1.356	99	UCAGACAUAGCCAUU-AACAGUUA	|||| |||||||	CGUCGGUUCGGAGGAUUGUCAAC	miR-10164-3p	1339898
ENST00000315367	ENSBTAG00000019581	ENSG00000175895	ENST00000315367.3	9913	bta-miR-107	2.04379	2.1131e-27	3.388e-25	8mer-1a	1296	1303	-0.589	-0.016	-0.219	-0.098	-0.018	0	0	0	0	0	0	0	0	-0.596	-0.051	0.02	0	0	0.14	0.054	0	-1.373	99	1	-1.373	99	ACUCUCUCCAUUUGUAUGCUGCA	|||||||	CUAUCGGGACAUGUUACGACGA	miR-103/107	1341329
ENST00000315367	ENSBTAG00000019581	ENSG00000175895	ENST00000315367.3	9913	bta-miR-2457	2.32818	0.00618142	0.0232286	8mer-1a	1709	1716	-0.589	0	-0.205	-0.098	0	0	0	0	0.012	0	0	0	0	-0.596	-0.07	0.02	0	0	0.092	0.06	0	-1.374	99	1	-1.374	99	UGAGAUAACAUUUAUGUUGGCAA	|||||||	UCGCGCCGAGACGUCAACCGUU	miR-2457	1341431
ENST00000315475	ENSBTAG00000002281	ENSG00000177932	ENST00000315475.6	9913	bta-miR-2284w	-1.61939	1.25732e-05	8.76479e-05	8mer-1a	1997	2004	-0.589	-0.024	-0.195	-0.098	-0.018	0	0	0	0	0	0	0	0	-0.596	-0.102	0.09	-0.354	0	0.118	0.206	0	-1.562	99	1	-1.562	99	CUUGGGGAAAAAAUGAAACUCUA	|||||||	CUCUUUGGGCUUGUUUGAGAA	miR-2284w	1342854
ENST00000315796	ENSBTAG00000019075	ENSG00000172878	ENST00000315796.4	9913	bta-miR-503-5p	12.5183	8.38767e-06	6.20688e-05	7mer-m8	1828	1834	-0.224	-0.044	-0.148	-0.052	0	0	0	0	0	-0.008	0	0	0	-0.308	-0.083	0.025	0	0	0.039	0.005	-0.015	-0.813	99	1	-0.813	99	GCCACUGGGAUAACUCGCUGCUU	|||| |||||||	GUCAUGACAAGG----GCGACGAU	miR-503-5p/6519	1348149
ENST00000315927	ENSBTAG00000020273	ENSG00000180667	ENST00000315927.4	9913	bta-miR-328	-1.50233	0.000238261	0.00127337	8mer-1a	1993	2000	-0.589	-0.016	-0.202	-0.098	0	-0.021	0	0	0	0	0	0	0	-0.596	-0.05	0.05	0	0	0.102	-0.048	0	-1.468	99	1	-1.468	99	UUCCUAAGUAUUUCAAGGGCCAA	|||||||	UGCCUUCCCGUCUCUCCCGGUC	miR-328	1349871
ENST00000316048	ENSBTAG00000026610	ENSG00000179256	ENST00000316048.2	9913	bta-miR-185	-1.57401	5.2303e-06	4.10121e-05	8mer-1a	38	45	-0.589	-0.04	-0.151	-0.098	0	0	0	0.022	0	0	0	0	0	-0.596	-0.117	0.011	0	0	0.18	0.045	0	-1.333	99	1	-1.333	99	AUAUUUUUCUGCUUCUCUCUCCA	|||| |||||||	AGUCCUUGACGGAAAGAGAGGU	miR-185	1351114
ENST00000316149	ENSBTAG00000003174	ENSG00000123545	ENST00000316149.7	9913	bta-miR-2284j	2.38148	1.02463e-05	7.33074e-05	8mer-1a	602	609	-0.589	-0.008	-0.297	-0.098	0	0	0.06	0	0	0	0	0	0	-0.596	-0.11	-0.012	0	0	0.222	0.302	0	-1.126	99	1	-1.126	99	UUUUACAUAUAAAAUAACUUUUA	|||||||	UUUUGGACUUGCUUGAAAAG	miR-2284ab/2284c/2284d/2284j/2284k/2284m/2284n/2284v	1353366
ENST00000316149	ENSBTAG00000003174	ENSG00000123545	ENST00000316149.7	9913	bta-miR-2284v	-2.91807	2.78187e-12	7.04251e-11	8mer-1a	602	609	-0.589	-0.016	-0.297	-0.098	-0.018	0	0	0	0	0	0	0	0	-0.596	-0.11	-0.012	0	0	0.222	0.302	0	-1.212	99	1	-1.212	99	UUUUACAUAUAAAAUAACUUUUA	|||||||	UUUGGGGUUUGCUUGAAAAA	miR-2284ab/2284c/2284d/2284j/2284k/2284m/2284n/2284v	1353366
ENST00000316149	ENSBTAG00000003174	ENSG00000123545	ENST00000316149.7	9913	bta-miR-2284d	-2.98803	0.025278	0.0686932	8mer-1a	602	609	-0.589	-0.016	-0.297	-0.098	-0.018	0	0	0	0	0	0	0	0	-0.596	-0.11	-0.012	0	0	0.222	0.302	0	-1.212	99	1	-1.212	99	UUUUACAUAUAAAAUAACUUUUA	|||||||	CUUUUUGGGAUUGCUUGAAAAA	miR-2284ab/2284c/2284d/2284j/2284k/2284m/2284n/2284v	1353366
ENST00000316386	ENSBTAG00000021596	ENSG00000163600	ENST00000316386.6	9913	bta-miR-376d	2.15856	0.00245131	0.0103428	8mer-1a	852	859	-0.589	-0.016	-0.254	-0.098	-0.018	0	0	0.022	0	0	0	0	0	-0.596	-0.1	0.001	0	0	0.079	0.18	0	-1.389	99	1	-1.389	99	GUCCUUAUAAUGUAUUCUAUGAA	|||||||	UACACCUAAAAGGAGAUACUA	miR-376abd	1356936
ENST00000316386	ENSBTAG00000021596	ENSG00000163600	ENST00000316386.6	9913	bta-miR-376a	3.0518	0.000126794	0.000726047	8mer-1a	852	859	-0.589	-0.016	-0.254	-0.098	-0.018	0	0	0.022	0	0	0	0	0	-0.596	-0.1	0.001	0	0	0.079	0.18	0	-1.389	99	1	-1.389	99	GUCCUUAUAAUGUAUUCUAUGAA	|||||||	UGCACCUAAAAGGAGAUACUA	miR-376abd	1356936
ENST00000316423	ENSBTAG00000014521	ENSG00000109814	ENST00000316423.6	9913	bta-miR-2285bf	1.60537	8.9303e-05	0.000543731	8mer-1a	835	842	-0.589	-0.024	-0.233	-0.098	-0.018	0	0	0	0	0.015	0	0	0	-0.596	-0.098	0.082	0	0	0.109	0.182	0	-1.268	99	1	-1.268	99	UAUAUUUGAUUUUCUCGUGUUUA	|||||||	GUUUUUCAAACAAGCACAAAA	miR-2285bf	1359405
ENST00000316623	ENSBTAG00000002278	ENSG00000166147	ENST00000316623.5	9913	bta-miR-1842	1.82338	0.000168279	0.000930368	8mer-1a	2140	2147	-0.589	0	-0.264	-0.098	0	0	0	0	0	0.015	0	0	0	-0.596	-0.105	0.243	-0.236	0	0.159	-0.003	0	-1.474	99	1	-1.474	99	GGAUUUUAUUUAUUUCAGAGCCA	|||||||	ACUCGGCUGGAGUGUCUCGGU	miR-760-3p/1842	1362212
ENST00000316623	ENSBTAG00000002278	ENSG00000166147	ENST00000316623.5	9913	bta-miR-760-3p	2.33229	1.03636e-05	7.33074e-05	8mer-1a	2140	2147	-0.589	0.016	-0.264	-0.098	0	-0.021	0	0	0	0.015	0	0	0	-0.596	-0.105	0.243	-0.236	0	0.159	-0.003	0	-1.479	99	1	-1.479	99	GGAUUUUAUUUAUUUCAGAGCCA	|||||||	AGGGGUGUCUGGGUCUCGGC	miR-760-3p/1842	1362212
ENST00000316649	ENSBTAG00000015638	ENSG00000016402	ENST00000316649.5	9913	bta-miR-15a	1.89809	8.24381e-23	7.93055e-21	8mer-1a	1400	1407	-0.589	-0.032	-0.254	-0.098	0	0	0	0.022	0	0	0	0	0	-0.596	-0.097	0.092	0	0	0.164	0.034	0	-1.354	99	1	-1.354	99	UCUUUGUAAAAAUUA--UGCUGCUA	|||| |||||||	UGUUUGGUAAUACACGACGAU	miR-15/16/195/424-5p/497	1362752
ENST00000316649	ENSBTAG00000015638	ENSG00000016402	ENST00000316649.5	9913	bta-miR-424-5p	1.75241	7.19303e-05	0.00044357	8mer-1a	1400	1407	-0.589	-0.016	-0.254	-0.098	0	-0.021	0	0.022	0	0	0	0	0	-0.596	-0.097	0.092	0	0	0.164	0.034	0	-1.359	99	1	-1.359	99	UCUUUGUAAAAAUUAUGCUGCUA	|||||||	AGUUUUGUACUUAACGACGAC	miR-15/16/195/424-5p/497	1362752
ENST00000316649	ENSBTAG00000015638	ENSG00000016402	ENST00000316649.5	9913	bta-miR-15b	-1.67492	1.62349e-11	3.1236e-10	8mer-1a	1400	1407	-0.589	-0.024	-0.254	-0.098	0	0	0	0.022	0	0	0	0	0	-0.596	-0.097	0.092	0	0	0.164	0.034	0	-1.346	99	1	-1.346	99	UCUUUGUAAAAAUUAUGCUGCUA	|||||||	ACAUUUGGUACUACACGACGAU	miR-15/16/195/424-5p/497	1362752
ENST00000316738	ENSBTAG00000013136	ENSG00000140025	ENST00000316738.7	9913	bta-miR-212	-1.88446	0.000918361	0.00420697	8mer-1a	1241	1248	-0.589	-0.016	-0.175	-0.098	-0.018	0	0	0	0.012	0	0	0	0	-0.596	-0.077	-0.018	0	0	0.143	0.006	0	-1.426	99	1	-1.426	99	GACACAUGUACCAUAGCCAAGGA	|||||||	UCAUUCGUCAGAUCUCGGUUCCA	miR-212	1363974
ENST00000316738	ENSBTAG00000013136	ENSG00000140025	ENST00000316738.7	9913	bta-miR-503-3p	2.45956	0.0082917	0.0282859	8mer-1a	963	970	-0.589	-0.008	-0.279	-0.098	0	0	0.06	0	0	0	0	0	0	-0.596	-0.12	-0.018	0	0	0.048	0.211	0	-1.389	99	1	-1.389	99	CACUUAUUUAAAAUAAAUACUCA	|||||||	GGCCCGUCGUCUUUGUUAUGAGG	miR-496/503-3p	1364079
ENST00000316738	ENSBTAG00000013136	ENSG00000140025	ENST00000316738.7	9913	bta-miR-10164-3p	7.74985	1.37833e-58	6.62979e-56	8mer-1a	1116	1123	-0.589	-0.032	-0.212	-0.098	0	-0.021	0	0	0	0	0	0	0	-0.596	-0.102	-0.018	0	0	0.116	0.209	0	-1.343	99	1	-1.343	99	AUUAAGCAUCCUUCUAACAGUUA	|||| |||||||	CGUCGGUUCGGAGGA---UUGUCAAC	miR-10164-3p	1363884
ENST00000316738	ENSBTAG00000013136	ENSG00000140025	ENST00000316738.7	9913	bta-miR-22-5p	1.89757	7.03912e-08	6.63885e-07	8mer-1a	1434	1441	-0.589	-0.008	-0.269	-0.098	-0.018	0	0	0	0.012	0	0	0	0	-0.596	-0.108	-0.018	0	0	0.133	0.162	0	-1.397	99	1	-1.397	99	UUUGAAAAUCAUUAAGAAGAACA	|||||||	AUUUCGAACGGUGACUUCUUGA	miR-22-5p	1363979
ENST00000316963	ENSBTAG00000004243	ENSG00000120992	ENST00000316963.3	9913	bta-miR-21-3p	3.64727	1.08059e-50	2.59883e-48	8mer-1a	1353	1360	-0.589	-0.024	-0.204	-0.098	-0.018	0	0	0	0	0.015	0	0	0	-0.596	-0.051	0.013	0	0	0.184	0.061	0	-1.307	99	1	-1.307	99	GAACUGGUCAUUUUUCUGCUGUA	|||||||	UCUGUCGGGUAGCUGACGACAA	miR-21-3p	1368096
ENST00000316963	ENSBTAG00000004243	ENSG00000120992	ENST00000316963.3	9913	bta-miR-487a	2.74456	0.0152936	0.0463681	8mer-1a	194	201	-0.589	-0.048	-0.24	-0.098	-0.018	0	0	0	0.012	0	0	0	0	-0.596	-0.084	0.013	0	0	0.071	0.204	0	-1.373	99	1	-1.373	99	UCUCUAUAUGUAUUUGUAUGAUA	|||| |||||||	UGACCUACAGGGACAUACUAA	miR-487a	1368267
ENST00000316981	ENSBTAG00000004022	ENSG00000181690	ENST00000316981.3	9913	bta-miR-424-5p	1.75241	7.19303e-05	0.00044357	8mer-1a	5249	5256	-0.589	-0.024	-0.248	-0.098	0	-0.021	0	0.022	0	0	0	0	0	-0.596	-0.063	0.083	-0.118	0	0.164	0.034	0	-1.454	99	1	-1.454	99	UAUAAAAUACUCAUUUGCUGCUA	|||||||	AGUUUUGUACUUAACGACGAC	miR-15/16/195/424-5p/497	1368498
ENST00000316981	ENSBTAG00000004022	ENSG00000181690	ENST00000316981.3	9913	bta-miR-15b	-1.67492	1.62349e-11	3.1236e-10	8mer-1a	5249	5256	-0.589	-0.024	-0.248	-0.098	0	0	0	0.022	0	0	0	0	0	-0.596	-0.063	0.083	-0.118	0	0.164	0.034	0	-1.433	99	1	-1.433	99	UAUAAAAUACUCAUUUGCUGCUA	|||||||	ACAUUUGGUACUACACGACGAU	miR-15/16/195/424-5p/497	1368498
ENST00000316981	ENSBTAG00000004022	ENSG00000181690	ENST00000316981.3	9913	bta-miR-141	2.64374	9.02737e-22	6.2141e-20	8mer-1a	1233	1240	-0.589	-0.024	-0.25	-0.098	0	0	0	0	0	0.015	0	0	0	-0.596	-0.107	0.083	0	0	0.154	0.148	0	-1.264	99	1	-1.264	99	UUUUUUUUUUCCAUUCAGUGUUA	|||||||	GGUAGAAAUGGUCUGUCACAAU	miR-141/200a	1368482
ENST00000316981	ENSBTAG00000004022	ENSG00000181690	ENST00000316981.3	9913	bta-miR-15a	1.89809	8.24381e-23	7.93055e-21	8mer-1a	5249	5256	-0.589	-0.032	-0.248	-0.098	0	0	0	0.022	0	0	0	0	0	-0.596	-0.063	0.083	-0.118	0	0.164	0.034	0	-1.441	99	1	-1.441	99	UAUAAAAUACUCAUU---UGCUGCUA	|||| |||||||	UGUUUGGUAAUACACGACGAU	miR-15/16/195/424-5p/497	1368498
ENST00000316981	ENSBTAG00000004022	ENSG00000181690	ENST00000316981.3	9913	bta-miR-15b	-1.67492	1.62349e-11	3.1236e-10	8mer-1a	4456	4463	-0.589	-0.016	-0.176	-0.098	0	0	0	0.022	0	0	0	0	0	-0.596	-0.075	0.083	-0.118	0	0.164	0.034	0	-1.365	99	1	-1.365	99	UAUUCUGUCGGAUCAUGCUGCUA	|||||||	ACAUUUGGUACUACACGACGAU	miR-15/16/195/424-5p/497	1368497
[truncated: 2,195 more rows]
