# Supplementary material for: Elucidation of the Host Bronchial Lymph Node miRNA Transcriptome Response to Bovine Respiratory Syncytial Virus
Source: Front Genet. 2021 Apr 22;12:633125. doi: 10.3389/fgene.2021.633125 (PMC8100685; doi:10.3389/fgene.2021.633125)
Supplement: Supplementary Table 4 — Enriched pathways among the predicted target genes with a 99% weighted context ++ score rank. [file Table_4.XLSX]

## Sheet: expressed_genes_99_percentile_t
Supplementary Table 4. Enriched pathways among the predicted target genes with a 99% weighted context++ score rank.
Â© 2000-2019 QIAGEN. All rights reserved.
Ingenuity Canonical Pathways	-log(B-H p-value)	Ratio	z-score	Molecules
Unfolded protein response	3.83	0.304	NaN	AMFR,ATF6,BCL2,CEBPD,DNAJA2,DNAJB9,DNAJC3,ERO1B,HSPA1L,HSPA2,HSPA5,INSIG1,MBTPS2,P4HB,PPP1R15A,UBXN4,XBP1
IL-8 Signaling	2.24	0.16	NaN	BCL2,CCND1,CYBB,FLT1,GNA13,GNAI3,GNG10,GNG11,GNG7,HBEGF,IRAK3,KRAS,LASP1,MRAS,MYL9,NOX1,NRAS,PAK2,PDGFC,PIK3R3,PRKCH,RAB11FIP2,RALA,RAP1B,RAP2A,RHOA,RHOBTB1,RHOF,RHOT1,RHOU,ROCK1,TRAF6
Molecular Mechanisms of Cancer	2.24	0.13	NaN	BAK1,BCL2,BMP10,BMP4,CASP3,CCND1,CCNE2,CDC25C,CDK19,CDK6,CDK8,CDKN2C,CRK,CTNND1,E2F2,E2F3,ELK1,FZD4,FZD5,GAB1,GNA13,GNAI3,GNAO1,GNAQ,KRAS,LAMTOR3,LEF1,MAP2K6,MAP3K7,MAPK14,MAX,MRAS,NFKBIA,NRAS,PAK2,PIK3R3,PRKACB,PRKCH,RABIF,RALA,RAP1B,RAP2A,RASGRF2,RHOA,RHOBTB1,RHOF,RHOT1,RHOU,SMAD7,TGFB2,WNT5A
Cell Cycle Regulation by BTG Family Proteins	2.24	0.297	NaN	BTG1,CCND1,CCNE2,CNOT7,E2F2,E2F3,NOCT,PPP2CA,PPP2R2A,PPP2R3A,PPP2R5E
fMLP Signaling in Neutrophils	2.21	0.179	NaN	ACTR3,CYBB,ELK1,GNAI3,GNG10,GNG11,GNG7,KRAS,MRAS,NCF1,NFKBIA,NOX1,NRAS,PIK3R3,PPP3CA,PPP3CB,PPP3R1,PRKCH,RALA,RAP1B,RAP2A
Cardiac Hypertrophy Signaling	2.21	0.145	NaN	ADSS,EIF2B2,EIF4E,ELK1,GNA13,GNAI3,GNAO1,GNAQ,GNG10,GNG11,GNG7,IGF1,KRAS,MAP2K6,MAP3K13,MAP3K7,MAPK14,MRAS,MYL9,NRAS,PIK3R3,PPP3CA,PPP3CB,PPP3R1,PRKACB,RALA,RAP1B,RAP2A,RHOA,RHOBTB1,RHOF,RHOT1,RHOU,ROCK1,TGFB2
PI3K/AKT Signaling	2.21	0.174	NaN	BCL2,CCND1,EIF4E,GAB1,HSP90AA1,INPP5B,KRAS,MCL1,MRAS,NFKBIA,NRAS,PIK3R3,PPP2CA,PPP2R2A,PPP2R3A,PPP2R5E,RALA,RAP1B,RAP2A,THEM4,YWHAB,YWHAE,YWHAG
Protein Ubiquitination Pathway	2.21	0.139	NaN	AMFR,DNAJB9,DNAJC27,DNAJC3,HSP90AA1,HSPA12A,HSPA13,HSPA1L,HSPA2,HSPA5,HSPB8,PRKN,PSMA5,PSMB1,PSMB9,PSMC6,PSMD12,SASS6,SKP1,TRAF6,UBD,UBE2B,UBE2D1,UBE2G1,UBE2G2,UBE2H,UBE2J1,UBE2K,UBE2L6,UBE2Q1,UBE2V2,UBE2Z,UCHL5,USP15,USP37,USP46,USP49,USP7
Apoptosis Signaling	2.21	0.192	NaN	AIFM1,BAK1,BCL2,CAPN5,CAPNS1,CASP3,DFFA,DFFB,KRAS,MCL1,MRAS,NFKBIA,NRAS,RALA,RAP1B,RAP2A,ROCK1,TNF,TNFRSF1B
CXCR4 Signaling	2.08	0.155	NaN	CRK,CXCR4,ELK1,GNA13,GNAI3,GNAO1,GNAQ,GNG10,GNG11,GNG7,KRAS,MRAS,MYL9,NRAS,PAK2,PIK3R3,PRKCH,RALA,RAP1B,RAP2A,RHOA,RHOBTB1,RHOF,RHOT1,RHOU,ROCK1
ERK5 Signaling	2.08	0.208	NaN	GAB1,GNA13,GNAQ,IL6ST,KRAS,MRAS,NRAS,RALA,RAP1B,RAP2A,RPS6KC1,SGK1,YWHAB,YWHAE,YWHAG
Cyclins and Cell Cycle Regulation	2.08	0.198	NaN	CCNA2,CCNB1,CCND1,CCNE2,CDK6,CDKN2C,E2F2,E2F3,HDAC11,HDAC2,PPP2CA,PPP2R2A,PPP2R3A,PPP2R5E,SKP1,TGFB2
IGF-1 Signaling	2.08	0.181	NaN	CSNK2B,ELK1,IGF1,IGFBP3,IGFBP4,KRAS,MRAS,NRAS,PIK3R3,PRKACB,RALA,RAP1B,RAP2A,SOCS2,SOCS3,SOCS5,YWHAB,YWHAE,YWHAG
TGF-Î² Signaling	2.08	0.188	NaN	ACVR1B,ACVR2B,BCL2,BMP4,KRAS,MAP2K6,MAP3K7,MAPK14,MRAS,NRAS,PIAS4,RALA,RAP1B,RAP2A,SMAD7,TGFB2,TRAF6,ZNF423
Hypoxia Signaling in the Cardiovascular System	2.05	0.203	NaN	EDN1,HSP90AA1,NFKBIA,P4HB,UBE2B,UBE2D1,UBE2G1,UBE2G2,UBE2H,UBE2J1,UBE2K,UBE2L6,UBE2Q1,UBE2V2,UBE2Z
Glioma Invasiveness Signaling	2.01	0.2	NaN	KRAS,MRAS,NRAS,PIK3R3,RALA,RAP1B,RAP2A,RHOA,RHOBTB1,RHOF,RHOT1,RHOU,TIMP2,TIMP3,TIMP4
Breast Cancer Regulation by Stathmin1	1.98	0.144	NaN	CCNE2,E2F2,E2F3,GNA13,GNAI3,GNAQ,GNG10,GNG11,GNG7,KRAS,MRAS,NRAS,PIK3R3,PPP1CC,PPP1R11,PPP1R14C,PPP1R3D,PPP2CA,PPP2R2A,PPP2R3A,PPP2R5E,PRKACB,PRKCH,RALA,RAP1B,RAP2A,RHOA,ROCK1,TUBB3
1D-myo-inositol Hexakisphosphate Biosynthesis V (from Ins(1,3,4)P3)	1.95	1	NaN	IPMK,IPPK,ITPK1
Role of MAPK Signaling in the Pathogenesis of Influenza	1.9	0.192	NaN	BCL2,CASP3,CXCL10,HRASLS,KRAS,MAP2K6,MAPK14,MRAS,NRAS,PLA2G12A,PLA2G16,RALA,RAP1B,RAP2A,TNF
NF-ÎºB Signaling	1.76	0.144	NaN	BMP4,CD40,CSNK2B,EIF2AK2,FLT1,HDAC2,IRAK3,KRAS,MAP2K6,MAP3K7,MRAS,MYD88,NFKBIA,NRAS,NTRK2,PELI1,PIK3R3,PRKACB,RALA,RAP1B,RAP2A,TDP2,TGFA,TNF,TNFRSF1B,TRAF6
CDK5 Signaling	1.75	0.167	NaN	CDK5R1,KRAS,MAPK14,MRAS,NRAS,NTRK2,PPP1CC,PPP1R11,PPP1R14C,PPP1R3D,PPP2CA,PPP2R2A,PPP2R3A,PPP2R5E,PRKACB,RALA,RAP1B,RAP2A
Germ Cell-Sertoli Cell Junction Signaling	1.75	0.145	NaN	CTNND1,FER,KEAP1,KRAS,MAP2K6,MAP3K13,MAP3K7,MAPK14,MRAS,NRAS,PAK2,PIK3R3,RAB8B,RALA,RAP1B,RAP2A,RHOA,RHOBTB1,RHOF,RHOT1,RHOU,SORBS1,TGFB2,TNF,TUBB3
Myc Mediated Apoptosis Signaling	1.75	0.197	NaN	BCL2,CASP3,IGF1,KRAS,MRAS,NRAS,PIK3R3,RALA,RAP1B,RAP2A,YWHAB,YWHAE,YWHAG
IL-1 Signaling	1.75	0.176	NaN	GNA13,GNAI3,GNAO1,GNAQ,GNG10,GNG11,GNG7,IRAK3,MAP2K6,MAP3K7,MAPK14,MRAS,MYD88,NFKBIA,PRKACB,TRAF6
STAT3 Pathway	1.75	0.156	NaN	BCL2,FGF2,FLT1,IGF1,IL20RA,IL2RA,IL6ST,KRAS,MAP3K21,MAPK14,MRAS,NRAS,NTRK2,RALA,RAP1B,RAP2A,SOCS2,SOCS3,SOCS5,TGFA,TGFB2
ERK/MAPK Signaling	1.73	0.139	NaN	CRK,DUSP6,EIF4E,ELK1,ETS2,KRAS,LAMTOR3,MAPKAPK5,MRAS,NRAS,PAK2,PIK3R3,PLA2G12A,PPP1CC,PPP1R11,PPP1R14C,PPP1R3D,PPP2CA,PPP2R2A,PPP2R3A,PPP2R5E,PRKACB,RALA,RAP1B,RAP2A,YWHAB,YWHAG
Cholecystokinin/Gastrin-mediated Signaling	1.71	0.16	NaN	ELK1,GNA13,GNAQ,KRAS,MAP2K6,MAPK14,MRAS,NRAS,PRKCH,RALA,RAP1B,RAP2A,RHOA,RHOBTB1,RHOF,RHOT1,RHOU,ROCK1,TNF
Production of Nitric Oxide and Reactive Oxygen Species in Macrophages	1.67	0.138	NaN	ARG2,CYBB,IRF1,MAP3K13,MAP3K7,MAPK14,NCF1,NFKBIA,PIK3R3,PPP1CC,PPP1R11,PPP1R14C,PPP1R3D,PPP2CA,PPP2R2A,PPP2R3A,PPP2R5E,PRKCH,RAP1B,RHOA,RHOBTB1,RHOF,RHOT1,RHOU,TNF,TNFRSF1B
Protein Kinase A Signaling	1.67	0.115	NaN	AKAP5,ANAPC13,CDC25C,CDC27,DUSP10,DUSP16,DUSP6,ELK1,GDE1,GLI3,GNA13,GNAI3,GNAQ,GNG10,GNG11,GNG7,LEF1,MYL9,MYLK3,NFKBIA,NTN1,PDE1A,PDE4D,PDE7A,PPP1CC,PPP1R11,PPP1R14C,PPP1R3D,PPP3CA,PPP3CB,PPP3R1,PRKACB,PRKCH,PTPDC1,PTPN1,PTPN12,PTPN22,PTPRE,RAP1B,RHOA,ROCK1,TDP2,TGFB2,YWHAB,YWHAE,YWHAG
D-myo-inositol (1,4,5,6)-Tetrakisphosphate Biosynthesis	1.67	0.149	NaN	CDC25C,DUSP10,DUSP16,INPP5B,IPMK,ITPK1,NUDT15,NUDT3,PPFIA3,PPIP5K1,PPM1H,PPP1CC,PPP2R3A,PPP2R5E,PPP3CA,PPTC7,PTPN1,PTPN12,PTPN22,RNGTT,SOCS3
D-myo-inositol (3,4,5,6)-tetrakisphosphate Biosynthesis	1.67	0.149	NaN	CDC25C,DUSP10,DUSP16,INPP5B,IPMK,ITPK1,NUDT15,NUDT3,PPFIA3,PPIP5K1,PPM1H,PPP1CC,PPP2R3A,PPP2R5E,PPP3CA,PPTC7,PTPN1,PTPN12,PTPN22,RNGTT,SOCS3
HIPPO signaling	1.67	0.176	NaN	AMOT,MOB1A,PPP1CC,PPP1R11,PPP1R14C,PPP1R3D,PPP2CA,PPP2R2A,PPP2R3A,PPP2R5E,SKP1,WWTR1,YWHAB,YWHAE,YWHAG
SAPK/JNK Signaling	1.67	0.165	NaN	CRK,DUSP10,ELK1,GAB1,GADD45A,GNA13,GNG11,GNG7,KRAS,MAP3K13,MAP3K7,MRAS,NRAS,PIK3R3,RALA,RAP1B,RAP2A
Cardiac Î²-adrenergic Signaling	1.67	0.15	NaN	AKAP5,GDE1,GNG10,GNG11,GNG7,MRAS,PDE1A,PDE4D,PDE7A,PKIA,PKIG,PPP1CC,PPP1R11,PPP1R14C,PPP1R3D,PPP2CA,PPP2R2A,PPP2R3A,PPP2R5E,PRKACB,TDP2
Cardiac Hypertrophy Signaling (Enhanced)	1.67	0.111	NaN	ACVR1B,ACVR2B,ATF6,CYBB,EDN1,EIF2B2,EIF4E,ELK1,FGF2,FGF23,FGF9,FZD4,FZD5,GDE1,GNA13,GNAI3,GNAQ,GNG11,GNG7,HDAC11,HDAC2,IGF1,IL20RA,IL2RA,IL6ST,KRAS,MAP2K6,MAP3K13,MAP3K7,MAPK14,MRAS,NRAS,PDE1A,PDE4D,PDE7A,PIK3R3,PPP3CA,PPP3CB,PPP3R1,PRKACB,PRKCH,RALA,RAP1B,RAP2A,RHOA,ROCK1,TDP2,TGFB2,TNF,TNFRSF1B,TNFSF14,TNFSF15,TNFSF4,WNT5A
Ephrin Receptor Signaling	1.67	0.139	NaN	ACTR3,ADAM10,CRK,CXCR4,EFNA2,EFNA5,GNA13,GNAI3,GNAO1,GNAQ,GNG10,GNG11,GNG7,KRAS,MRAS,NRAS,PAK2,PDGFC,RALA,RAP1B,RAP2A,RHOA,ROCK1,SDC2,SORBS1
Neuregulin Signaling	1.66	0.167	NaN	BTC,CDK5R1,CRK,ELK1,ERRFI1,HBEGF,HSP90AA1,KRAS,MRAS,NRAS,PIK3R3,PRKCH,RALA,RAP1B,RAP2A,TGFA
GM-CSF Signaling	1.62	0.183	NaN	CCND1,ELK1,KRAS,MRAS,NRAS,PIK3R3,PPP3CA,PPP3CB,PPP3R1,RALA,RAP1B,RAP2A,RUNX1
Ceramide Signaling	1.62	0.169	NaN	BCL2,KRAS,MRAS,NRAS,PIK3R3,PPP2CA,PPP2R2A,PPP2R3A,PPP2R5E,RALA,RAP1B,RAP2A,SMPD3,TNF,TNFRSF1B
Regulation of IL-2 Expression in Activated and Anergic T Lymphocytes	1.62	0.169	NaN	CD3D,ELK1,KRAS,LAT,MRAS,NFKBIA,NRAS,PPP3CA,PPP3CB,PPP3R1,RALA,RAP1B,RAP2A,TGFB2,TOB1
Endocannabinoid Developing Neuron Pathway	1.62	0.155	NaN	CCND1,CNR2,GNAI3,GNAO1,GNG11,GNG7,KRAS,MAP2K6,MAPK14,MRAS,NRAS,PIK3R3,PRKACB,RALA,RAP1B,RAP2A,RHOA,STMN2
Actin Nucleation by ARP-WASP Complex	1.61	0.181	NaN	ACTR3,KRAS,MRAS,NRAS,RALA,RAP1B,RAP2A,RHOA,RHOBTB1,RHOF,RHOT1,RHOU,ROCK1
IL-6 Signaling	1.61	0.151	NaN	CSNK2B,ELK1,IL6ST,KRAS,MAP2K6,MAP3K7,MAPK14,MCL1,MRAS,NFKBIA,NRAS,PIK3R3,RALA,RAP1B,RAP2A,SOCS3,TNF,TNFRSF1B,TRAF6
3-phosphoinositide Degradation	1.61	0.142	NaN	CDC25C,DUSP10,DUSP16,INPP5B,ITPK1,NUDT15,NUDT3,PIP4P2,PPFIA3,PPIP5K1,PPM1H,PPP1CC,PPP2R3A,PPP2R5E,PPP3CA,PPTC7,PTPMT1,PTPN1,PTPN12,PTPN22,RNGTT,SOCS3
Telomerase Signaling	1.61	0.157	NaN	ETS2,HDAC11,HDAC2,HSP90AA1,IL2RA,KRAS,MRAS,NRAS,PIK3R3,POT1,PPP2CA,PPP2R2A,PPP2R3A,PPP2R5E,RALA,RAP1B,RAP2A
D-myo-inositol-5-phosphate Metabolism	1.6	0.141	NaN	CDC25C,DUSP10,DUSP16,INPP5B,ITPK1,NUDT15,NUDT3,PIP4K2A,PIP4P2,PPFIA3,PPIP5K1,PPM1H,PPP1CC,PPP2R3A,PPP2R5E,PPP3CA,PPTC7,PTPN1,PTPN12,PTPN22,RNGTT,SOCS3
Role of PKR in Interferon Induction and Antiviral Response	1.58	0.22	NaN	CASP3,EIF2AK2,IRF1,MAP2K6,MAP3K7,MAPK14,NFKBIA,TNF,TRAF6
PEDF Signaling	1.54	0.169	NaN	BCL2,ELK1,KRAS,MAPK14,MRAS,NFKBIA,NRAS,PIK3R3,RALA,RAP1B,RAP2A,RHOA,ROCK1,SERPINF1
Superpathway of Inositol Phosphate Compounds	1.52	0.131	NaN	CDC25C,DUSP10,DUSP16,INPP5B,IPMK,IPPK,ITPK1,NUDT15,NUDT3,PI4K2A,PIK3R3,PIP4K2A,PIP4P2,PPFIA3,PPIP5K1,PPM1H,PPP1CC,PPP2R3A,PPP2R5E,PPP3CA,PPTC7,PTPN1,PTPN12,PTPN22,RNGTT,SOCS3
Insulin Receptor Signaling	1.51	0.143	NaN	CRK,EIF2B2,EIF4E,GAB1,INPP5B,KRAS,MRAS,NRAS,PIK3R3,PPP1CC,PPP1R11,PPP1R14C,PPP1R3D,PRKACB,PTPN1,RALA,RAP1B,RAP2A,SGK1,SOCS3
Endoplasmic Reticulum Stress Pathway	1.49	0.286	NaN	ATF6,CASP3,DNAJC3,HSPA5,MBTPS2,XBP1
Oncostatin M Signaling	1.49	0.209	NaN	ELK1,IL6ST,KRAS,MRAS,NRAS,RALA,RAP1B,RAP2A,TIMP3
Thyroid Cancer Signaling	1.49	0.196	NaN	CCND1,KRAS,LEF1,MRAS,NRAS,NTRK2,RALA,RAP1B,RAP2A,RET
BMP signaling pathway	1.49	0.165	NaN	BMP10,BMP4,KRAS,MAP3K7,MAPK14,MRAS,NRAS,PRKACB,RALA,RAP1B,RAP2A,SMAD7,SOSTDC1,ZNF423
BAG2 Signaling Pathway	1.49	0.209	NaN	BAG2,CASP3,HSP90AA1,HSPA1L,HSPA2,HSPA5,MAPK14,PRKN,UBE2D1
ErbB Signaling	1.48	0.158	NaN	BTC,ELK1,HBEGF,KRAS,MAP2K6,MAPK14,MRAS,NRAS,PAK2,PIK3R3,PRKCH,RALA,RAP1B,RAP2A,TGFA
Macropinocytosis Signaling	1.48	0.169	NaN	ANKFY1,ARF6,KRAS,MRAS,NRAS,PDGFC,PIK3R3,PRKCH,RAB5A,RALA,RAP1B,RAP2A,RHOA
Wnt/Î²-catenin Signaling	1.46	0.133	NaN	ACVR1B,ACVR2B,CCND1,CSNK1G1,CSNK2B,FRAT1,FZD4,FZD5,GNAO1,GNAQ,KREMEN1,LEF1,MAP3K7,PPP2CA,PPP2R2A,PPP2R3A,PPP2R5E,SFRP1,SFRP2,SOX18,TGFB2,UBD,WNT5A
Role of NFAT in Cardiac Hypertrophy	1.44	0.126	NaN	AKAP5,CACNA2D1,GNAI3,GNAQ,GNG10,GNG11,GNG7,HDAC11,HDAC2,IGF1,IL6ST,KRAS,MAP2K6,MAP3K7,MAPK14,MRAS,NRAS,PIK3R3,PPP3CA,PPP3CB,PPP3R1,PRKACB,PRKCH,RALA,RAP1B,RAP2A,TGFB2
NGF Signaling	1.44	0.148	NaN	CRK,ELK1,GAB1,KRAS,MAP3K13,MAP3K7,MRAS,NRAS,PIK3R3,RALA,RAP1B,RAP2A,RHOA,ROCK1,RPS6KC1,SMPD3,TRAF6
Role of Macrophages, Fibroblasts and Endothelial Cells in Rheumatoid Arthritis	1.4	0.115	NaN	CCND1,CEBPD,FGF2,FZD4,FZD5,GNAO1,GNAQ,IL6ST,IRAK3,KRAS,LEF1,MAP2K6,MAP3K7,MAPK14,MRAS,MYD88,NFKBIA,NRAS,PDGFC,PIK3R3,PPP3CA,PPP3CB,PPP3R1,PRKCH,RALA,RAP1B,RAP2A,RHOA,ROCK1,SFRP1,SFRP2,SOCS3,TNF,TNFRSF1B,TRAF6,WNT5A
Glioblastoma Multiforme Signaling	1.4	0.133	NaN	CCND1,CDK6,E2F2,E2F3,FZD4,FZD5,IGF1,KRAS,LEF1,MRAS,NRAS,PDGFC,PIK3R3,RALA,RAP1B,RAP2A,RHOA,RHOBTB1,RHOF,RHOT1,RHOU,WNT5A
3-phosphoinositide Biosynthesis	1.4	0.133	NaN	CDC25C,DUSP10,DUSP16,INPP5B,ITPK1,NUDT15,NUDT3,PI4K2A,PIK3R3,PPFIA3,PPIP5K1,PPM1H,PPP1CC,PPP2R3A,PPP2R5E,PPP3CA,PPTC7,PTPN1,PTPN12,PTPN22,RNGTT,SOCS3
Chemokine Signaling	1.38	0.163	NaN	CCR5,CXCR4,GNAI3,GNAQ,KRAS,MAPK14,MRAS,NOX1,NRAS,RALA,RAP1B,RAP2A,RHOA
Tight Junction Signaling	1.37	0.131	NaN	CLDN1,CNKSR3,CPSF6,F2RL2,GOSR1,HSF1,MPP5,MYL9,NUDT21,OCLN,PPP2CA,PPP2R2A,PPP2R3A,PPP2R5E,PRKACB,RHOA,SNAP25,TGFB2,TNF,TNFRSF1B,VAPA,VTI1B
IL-17 Signaling	1.37	0.16	NaN	CXCL10,ELK1,KRAS,MAP2K6,MAP3K7,MAPK14,MRAS,NRAS,PIK3R3,RALA,RAP1B,RAP2A,TRAF6
Thrombin Signaling	1.37	0.124	NaN	ELK1,F2RL2,GATA2,GNA13,GNAI3,GNAO1,GNAQ,GNG10,GNG11,GNG7,KRAS,MAPK14,MRAS,MYL9,NRAS,PIK3R3,PRKCH,RALA,RAP1B,RAP2A,RHOA,RHOBTB1,RHOF,RHOT1,RHOU,ROCK1
Renal Cell Carcinoma Signaling	1.37	0.16	NaN	CRK,EGLN3,GAB1,KRAS,MRAS,NRAS,PAK2,PIK3R3,RALA,RAP1B,RAP2A,TGFA,UBD
JAK/Stat Signaling	1.37	0.16	NaN	GNAQ,KRAS,MRAS,NRAS,PIAS4,PIK3R3,PTPN1,RALA,RAP1B,RAP2A,SOCS2,SOCS3,SOCS5
mTOR Signaling	1.33	0.123	NaN	DDIT4,EIF3H,EIF3J,EIF4E,KRAS,MRAS,NRAS,PDGFC,PIK3R3,PPP2CA,PPP2R2A,PPP2R3A,PPP2R5E,PRKAB2,PRKCH,RALA,RAP1B,RAP2A,RHOA,RHOBTB1,RHOF,RHOT1,RHOU,RICTOR,RPS14,RPS6KC1
Prolactin Signaling	1.33	0.159	NaN	IRF1,KRAS,MRAS,NR3C1,NRAS,PIK3R3,PRKCH,RALA,RAP1B,RAP2A,SOCS2,SOCS3,SOCS5
p70S6K Signaling	1.33	0.138	NaN	F2RL2,GNAI3,GNAQ,KRAS,MRAS,NRAS,PIK3R3,PPP2CA,PPP2R2A,PPP2R3A,PPP2R5E,PRKCH,RALA,RAP1B,RAP2A,YWHAB,YWHAE,YWHAG
Type I Diabetes Mellitus Signaling	1.32	0.144	NaN	BCL2,CASP3,CD3D,HLA-DOA,IRF1,MAP2K6,MAP3K7,MAPK14,MYD88,NFKBIA,SOCS2,SOCS3,SOCS5,TNF,TNFRSF1B,TRAF6
Glioma Signaling	1.32	0.144	NaN	CCND1,CDK6,CDKN2C,E2F2,E2F3,IGF1,KRAS,MRAS,NRAS,PDGFC,PIK3R3,PRKCH,RALA,RAP1B,RAP2A,TGFA
LPS-stimulated MAPK Signaling	1.31	0.157	NaN	ELK1,KRAS,MAP2K6,MAP3K7,MAPK14,MRAS,NFKBIA,NRAS,PIK3R3,PRKCH,RALA,RAP1B,RAP2A
Role of NFAT in Regulation of the Immune Response	1.31	0.126	NaN	AKAP5,CD3D,CSNK1G1,GNA13,GNAI3,GNAO1,GNAQ,GNG10,GNG11,GNG7,HLA-DOA,KRAS,LAT,MRAS,NFKBIA,NRAS,PIK3R3,PPP3CA,PPP3CB,PPP3R1,RALA,RAP1B,RAP2A
Rac Signaling	1.3	0.143	NaN	ABI2,ACTR3,ANK1,CDK5R1,CYBB,ELK1,KRAS,MRAS,NOX1,NRAS,PAK2,PIK3R3,RALA,RAP1B,RAP2A,RHOA
G Beta Gamma Signaling	1.3	0.139	NaN	CACNA2D1,GNA13,GNAI3,GNAO1,GNAQ,GNG10,GNG11,GNG7,HBEGF,KRAS,MRAS,NRAS,PRKACB,PRKCH,RALA,RAP1B,RAP2A
Estrogen-Dependent Breast Cancer Signaling	1.29	0.16	NaN	CCND1,ELK1,HSD17B11,HSD17B13,IGF1,KRAS,MRAS,NRAS,PIK3R3,RALA,RAP1B,RAP2A
Regulation of Cellular Mechanics by Calpain Protease	1.29	0.167	NaN	CAPN5,CAPNS1,CCNA2,CCND1,CDK6,KRAS,MRAS,NRAS,RALA,RAP1B,RAP2A
Integrin Signaling	1.29	0.121	NaN	ACTR3,ARF6,BCAR3,CAPN5,CAPNS1,CRK,KRAS,MRAS,MYL9,MYLK3,NRAS,PAK2,PFN2,PIK3R3,RALA,RAP1B,RAP2A,RHOA,RHOBTB1,RHOF,RHOT1,RHOU,ROCK1,TSPAN2,TSPAN3,TSPAN6
Chronic Myeloid Leukemia Signaling	1.27	0.144	NaN	CCND1,CDK6,CRK,E2F2,E2F3,HDAC11,HDAC2,KRAS,MRAS,NRAS,PIK3R3,RALA,RAP1B,RAP2A,TGFB2
Mouse Embryonic Stem Cell Pluripotency	1.27	0.144	NaN	BMP4,FZD4,FZD5,ID2,IL6ST,KRAS,LEF1,MAP3K7,MAPK14,MRAS,NRAS,PIK3R3,RALA,RAP1B,RAP2A
Cell Cycle: G1/S Checkpoint Regulation	1.26	0.164	NaN	CCND1,CCNE2,CDK6,CDKN2C,E2F2,E2F3,HDAC11,HDAC2,MAX,SKP1,TGFB2
Axonal Guidance Signaling	1.24	0.103	NaN	ACTR3,ADAM10,ADAMTS1,ADAMTS15,ADAMTS3,BMP10,BMP4,CRK,CXCR4,EFNA2,EFNA5,EIF4E,FZD4,FZD5,GLI3,GNA13,GNAI3,GNAO1,GNAQ,GNG10,GNG11,GNG7,IGF1,KRAS,MRAS,MYL9,NRAS,NTN1,NTN4,NTRK2,PAK2,PDGFC,PFN2,PIK3R3,PPP3CA,PPP3CB,PPP3R1,PRKACB,PRKCH,RALA,RAP1B,RAP2A,RHOA,ROCK1,SDC2,SEMA3A,SEMA4F,SEMA5A,TUBB3,WNT5A
CCR3 Signaling in Eosinophils	1.24	0.136	NaN	GNAI3,GNG10,GNG11,GNG7,KRAS,MAPK14,MRAS,NRAS,PAK2,PIK3R3,PLA2G12A,PRKCH,RALA,RAP1B,RAP2A,RHOA,ROCK1
HMGB1 Signaling	1.23	0.127	NaN	ELK1,KRAS,MAP2K6,MAPK14,MRAS,NRAS,PIK3R3,RALA,RAP1B,RAP2A,RHOA,RHOBTB1,RHOF,RHOT1,RHOU,TGFB2,TNF,TNFRSF1B,TNFSF14,TNFSF15,TNFSF4
T Cell Receptor Signaling	1.22	0.142	NaN	CD3D,ELK1,GRAP2,KRAS,LAT,MRAS,NFKBIA,NRAS,PIK3R3,PPP3CA,PPP3CB,PPP3R1,RALA,RAP1B,RAP2A
PDGF Signaling	1.22	0.149	NaN	CRK,CSNK2B,EIF2AK2,ELK1,INPP5B,KRAS,MRAS,NRAS,PDGFC,PIK3R3,RALA,RAP1B,RAP2A
ATM Signaling	1.21	0.144	NaN	CBX5,CCNB1,CDC25C,GADD45A,MAPK14,NFKBIA,PPP1CC,PPP2CA,PPP2R2A,PPP2R3A,PPP2R5E,RNF168,RNF8,USP7
UVC-Induced MAPK Signaling	1.21	0.176	NaN	KRAS,MAPK14,MRAS,NRAS,PRKCH,RALA,RAP1B,RAP2A,SMPD3
Acute Phase Response Signaling	1.2	0.123	NaN	ELK1,IL6ST,KRAS,MAP2K6,MAP3K7,MAPK14,MRAS,MYD88,NFKBIA,NR3C1,NRAS,PIK3R3,RALA,RAP1B,RAP2A,SERPINF1,SOCS2,SOCS3,SOCS5,TNF,TNFRSF1B,TRAF6
Regulation of eIF4 and p70S6K Signaling	1.2	0.127	NaN	AGO3,AGO4,EIF1AX,EIF2B2,EIF3H,EIF3J,EIF4E,KRAS,MAPK14,MRAS,NRAS,PIK3R3,PPP2CA,PPP2R2A,PPP2R3A,PPP2R5E,RALA,RAP1B,RAP2A,RPS14
GÎ±q Signaling	1.2	0.127	NaN	ELK1,GNAQ,GNG10,GNG11,GNG7,HTR2A,MRAS,NFKBIA,PIK3R3,PPP3CA,PPP3CB,PPP3R1,PRKCH,RGS18,RHOA,RHOBTB1,RHOF,RHOT1,RHOU,ROCK1
Fc Epsilon RI Signaling	1.18	0.136	NaN	GAB1,GRAP2,INPP5B,KRAS,LAT,MAP2K6,MAPK14,MRAS,NRAS,PIK3R3,PLA2G12A,PRKCH,RALA,RAP1B,RAP2A,TNF
Induction of Apoptosis by HIV1	1.18	0.164	NaN	BAK1,BCL2,CASP3,CXCR4,DFFA,DFFB,NFKBIA,SLC25A5,TNF,TNFRSF1B
Endometrial Cancer Signaling	1.18	0.164	NaN	CCND1,ELK1,KRAS,LEF1,MRAS,NRAS,PIK3R3,RALA,RAP1B,RAP2A
IL-3 Signaling	1.16	0.15	NaN	ELK1,KRAS,MRAS,NRAS,PIK3R3,PPP3CA,PPP3CB,PPP3R1,PRKCH,RALA,RAP1B,RAP2A
Hereditary Breast Cancer Signaling	1.14	0.129	NaN	CCNB1,CCND1,CDC25C,CDK6,GADD45A,HDAC11,HDAC2,KRAS,MRAS,NRAS,PIK3R3,POLR2H,RALA,RAP1B,RAP2A,RFC2,SMARCE1,UBD
IL-2 Signaling	1.14	0.161	NaN	CSNK2B,ELK1,IL2RA,KRAS,MRAS,NRAS,PIK3R3,RALA,RAP1B,RAP2A
GÎ±12/13 Signaling	1.12	0.13	NaN	ELK1,F2RL2,GNA13,KRAS,LPAR2,LPAR3,MRAS,MYL9,NFKBIA,NRAS,PIK3R3,RALA,RAP1B,RAP2A,RHOA,ROCK1,TBXA2R
Ephrin B Signaling	1.12	0.153	NaN	CXCR4,GNA13,GNAI3,GNAO1,GNAQ,GNG10,GNG11,GNG7,MRAS,RHOA,ROCK1
VEGF Signaling	1.12	0.139	NaN	BCL2,EIF1AX,EIF2B2,FLT1,KRAS,MRAS,NRAS,PDGFC,PIK3R3,RALA,RAP1B,RAP2A,ROCK1,YWHAE
Prostate Cancer Signaling	1.09	0.141	NaN	BCL2,CCND1,CCNE2,HSP90AA1,KRAS,LEF1,MRAS,NFKBIA,NRAS,PIK3R3,RALA,RAP1B,RAP2A
Epithelial Adherens Junction Signaling	1.09	0.124	NaN	ACTR3,ACVR1B,ACVR2B,CRK,CTNND1,FER,KEAP1,KRAS,LEF1,MRAS,MYL9,NRAS,RALA,RAP1B,RAP2A,RHOA,SORBS1,TGFB2,TUBB3
Inositol Pyrophosphates Biosynthesis	1.09	0.375	NaN	IPMK,IPPK,PPIP5K1
NF-ÎºB Activation by Viruses	1.08	0.145	NaN	CCR5,CXCR5,EIF2AK2,KRAS,MRAS,NFKBIA,NRAS,PIK3R3,PRKCH,RALA,RAP1B,RAP2A
FAT10 Cancer Signaling Pathway	1.08	0.174	NaN	ACVR1B,ACVR2B,CXCR4,NFKBIA,TGFB2,TNF,TNFRSF1B,UBD
Endocannabinoid Cancer Inhibition Pathway	1.07	0.125	NaN	CASP3,CCND1,CCNE2,CNR2,GNA13,GNAI3,GNAO1,GNAQ,LEF1,MAP2K6,MAPK14,PDGFC,PIK3R3,PRKAB2,PRKACB,RHOA,ROCK1,SMPD3
Adipogenesis pathway	1.06	0.127	NaN	BMP4,CEBPD,FABP4,FGF2,FZD4,FZD5,HDAC11,HDAC2,KLF3,NOCT,PPIP5K1,RPS6KC1,SAP30L,TNF,WNT5A,XBP1,ZNF423
Systemic Lupus Erythematosus Signaling	1.06	0.113	NaN	CD3D,CD40,KRAS,LAT,LSM1,LSM11,LSM4,LSM5,LSM8,MRAS,NRAS,PIK3R3,PRPF38A,PRPF40A,RALA,RAP1B,RAP2A,SNRNP27,SNRNP35,SNRNP48,SNRPB,SNRPD1,SNRPF,TNF,TXNL4A,ZCRB1
Colorectal Cancer Metastasis Signaling	1.05	0.11	NaN	BIRC5,CASP3,CCND1,FZD4,FZD5,GNG10,GNG11,GNG7,IL6ST,KRAS,LEF1,MRAS,NRAS,PDGFC,PIK3R3,PRKACB,PTGER4,RALA,RAP1B,RAP2A,RHOA,RHOBTB1,RHOF,RHOT1,RHOU,TGFB2,TNF,WNT5A
PKCÎ¸ Signaling in T Lymphocytes	1.05	0.122	NaN	CACNA2D1,CD3D,GRAP2,HLA-DOA,KRAS,LAT,MAP3K13,MAP3K7,MRAS,NFKBIA,NRAS,PIK3R3,POU2F1,PPP3CA,PPP3CB,PPP3R1,RALA,RAP1B,RAP2A
Î±-Adrenergic Signaling	1.03	0.137	NaN	GNAI3,GNAQ,GNG10,GNG11,GNG7,KRAS,MRAS,NRAS,PRKACB,PRKCH,RALA,RAP1B,RAP2A
Angiopoietin Signaling	1.02	0.145	NaN	BIRC5,CRK,KRAS,MRAS,NFKBIA,NRAS,PAK2,PIK3R3,RALA,RAP1B,RAP2A
Role of CHK Proteins in Cell Cycle Checkpoint Control	1.02	0.158	NaN	ATMIN,CDC25C,E2F2,E2F3,PPP2CA,PPP2R2A,PPP2R3A,PPP2R5E,RFC2
Inhibition of Matrix Metalloproteases	1.02	0.179	NaN	ADAM10,SDC1,SDC2,TFPI2,TIMP2,TIMP3,TIMP4
Toll-like Receptor Signaling	1.02	0.145	NaN	EIF2AK2,ELK1,IRAK3,MAP2K6,MAP3K7,MAPK14,MYD88,NFKBIA,TNF,TRAF6,UBD
PTEN Signaling	1.02	0.127	NaN	BCL2,CASP3,CCND1,CNKSR3,CSNK2B,FLT1,INPP5B,KRAS,MRAS,NRAS,NTRK2,PIK3R3,PREX2,RALA,RAP1B,RAP2A
Glucocorticoid Receptor Signaling	1	0.104	NaN	BCL2,CD3D,ELK1,GTF2A1,HSP90AA1,HSPA1L,HSPA2,HSPA5,KRAS,MAP3K7,MAPK14,MRAS,NFKBIA,NR3C1,NRAS,PIK3R3,POLR2H,POU2F1,PPP3CA,PPP3CB,PPP3R1,PRKAB2,PRKACB,RALA,RAP1B,RAP2A,SGK1,SMARCE1,TAF3,TAF4B,TAF9B,TGFB2,TNF,TRAF6,TSC22D3
