# Supplementary material for: Elucidation of the Host Bronchial Lymph Node miRNA Transcriptome Response to Bovine Respiratory Syncytial Virus
Source: Front Genet. 2021 Apr 22;12:633125. doi: 10.3389/fgene.2021.633125 (PMC8100685; doi:10.3389/fgene.2021.633125)
Supplement: Supplementary Table 5 — Enriched diseases and functions among the predicted target genes in the 99th percentile rank of weighted context + + score (FRD < 0.1). [file Table_5.XLSX]

## Sheet: Sheet1
Supplementary Table 5. Enriched diseases and functions among the predicted target genes in the 99th percentile rank of weighted context++ score (FRD < 0.1).
Â© 2000-2019 QIAGEN. All rights reserved.
Categories	Function	Diseases or Functions Annotation	p-value	B-H p-value	Molecules	# Molecules
Cancer,Organismal Injury and Abnormalities	non-hematological solid tumor	Non-hematological solid tumor	3.32e-42	6.64e-38	AADAT,ABHD14B,ABHD15,ABI2,ABT1,ACAA2,ACBD5,ACER2,ACOT9,ACSL3,ACTR3,ACVR1B,ACVR2B,ACYP2,ADAM10,ADAMTS1,ADAMTS15,ADAMTS3,ADAT2,ADCYAP1R1,ADH5,ADO,ADSS,AGMAT,AGPAT3,AGPAT5,AGTPBP1,AHCYL1,AIDA,AIF1,AIFM1,AKAP5,AKIRIN1,AKIRIN2,ALAD,ALKBH1,ALPK3,AMFR,AMIGO2,AMMECR1L,AMOT,ANGPTL7,ANK1,ANKFY1,ANKIB1,ANKRD22,ANKRD28,ANKRD29,ANKRD49,ANKRD6,ANTXR1,ANXA11,AP1AR,AP1G1,AP1S1,AP5M1,API5,APLF,APOOL,APTX,ARF6,ARF…	1497
Cancer,Organismal Injury and Abnormalities	nonhematologic malignant neoplasm	Nonhematologic malignant neoplasm	1.04e-41	1.04e-37	AADAT,ABHD14B,ABHD15,ABI2,ABT1,ACAA2,ACBD5,ACER2,ACOT9,ACSL3,ACTR3,ACVR1B,ACVR2B,ACYP2,ADAM10,ADAMTS1,ADAMTS15,ADAMTS3,ADAT2,ADCYAP1R1,ADH5,ADO,ADSS,AGMAT,AGPAT3,AGPAT5,AGTPBP1,AHCYL1,AIDA,AIF1,AIFM1,AKAP5,AKIRIN1,AKIRIN2,ALAD,ALKBH1,ALPK3,AMFR,AMIGO2,AMMECR1L,AMOT,ANGPTL7,ANK1,ANKFY1,ANKIB1,ANKRD22,ANKRD28,ANKRD29,ANKRD49,ANKRD6,ANTXR1,ANXA11,AP1AR,AP1G1,AP1S1,AP5M1,API5,APLF,APOOL,APTX,ARF6,ARF…	1492
Cancer,Organismal Injury and Abnormalities	non-melanoma solid tumor	Non-melanoma solid tumor	6.87e-39	4.58e-35	AADAT,ABHD14B,ABHD15,ABI2,ABT1,ACAA2,ACBD5,ACER2,ACOT9,ACSL3,ACTR3,ACVR1B,ACVR2B,ACYP2,ADAM10,ADAMTS1,ADAMTS15,ADAMTS3,ADAT2,ADCYAP1R1,ADH5,ADO,ADSS,AGMAT,AGPAT3,AGPAT5,AGTPBP1,AHCYL1,AIDA,AIF1,AIFM1,AKAP5,AKIRIN1,AKIRIN2,ALAD,ALKBH1,ALPK3,AMFR,AMIGO2,AMMECR1L,AMOT,ANGPTL7,ANK1,ANKFY1,ANKIB1,ANKRD22,ANKRD28,ANKRD29,ANKRD49,ANKRD6,ANTXR1,ANXA11,AP1AR,AP1G1,AP1S1,AP5M1,API5,APLF,APOOL,APTX,ARF6,ARF…	1480
Cancer,Organismal Injury and Abnormalities	cancer	Cancer	1.74e-37	7.45e-34	AADAT,ABHD14B,ABHD15,ABI2,ABT1,ACAA2,ACBD5,ACER2,ACOT9,ACSL3,ACTR3,ACVR1B,ACVR2B,ACYP2,ADAM10,ADAMTS1,ADAMTS15,ADAMTS3,ADAT2,ADCYAP1R1,ADH5,ADO,ADSS,AGMAT,AGPAT3,AGPAT5,AGTPBP1,AHCYL1,AIDA,AIF1,AIFM1,AKAP5,AKIRIN1,AKIRIN2,ALAD,ALKBH1,ALPK3,AMFR,AMIGO2,AMMECR1L,AMOT,ANAPC13,ANGPTL7,ANK1,ANKFY1,ANKIB1,ANKRD22,ANKRD28,ANKRD29,ANKRD49,ANKRD6,ANTXR1,ANXA11,AP1AR,AP1G1,AP1S1,AP5M1,API5,APLF,APOOL,APTX,…	1511
Cancer,Organismal Injury and Abnormalities	carcinoma	Carcinoma	1.86e-37	7.45e-34	AADAT,ABHD14B,ABHD15,ABI2,ABT1,ACAA2,ACBD5,ACER2,ACOT9,ACSL3,ACTR3,ACVR1B,ACVR2B,ACYP2,ADAM10,ADAMTS1,ADAMTS15,ADAMTS3,ADAT2,ADCYAP1R1,ADH5,ADO,ADSS,AGMAT,AGPAT3,AGPAT5,AGTPBP1,AHCYL1,AIDA,AIF1,AIFM1,AKAP5,AKIRIN1,AKIRIN2,ALAD,ALKBH1,ALPK3,AMFR,AMIGO2,AMMECR1L,AMOT,ANGPTL7,ANK1,ANKFY1,ANKIB1,ANKRD22,ANKRD28,ANKRD29,ANKRD49,ANKRD6,ANTXR1,ANXA11,AP1AR,AP1G1,AP1S1,AP5M1,API5,APLF,APOOL,APTX,ARF6,ARF…	1466
Cancer,Organismal Injury and Abnormalities	malignant solid tumor	Malignant solid tumor	3.14e-37	1.05e-33	AADAT,ABHD14B,ABHD15,ABI2,ABT1,ACAA2,ACBD5,ACER2,ACOT9,ACSL3,ACTR3,ACVR1B,ACVR2B,ACYP2,ADAM10,ADAMTS1,ADAMTS15,ADAMTS3,ADAT2,ADCYAP1R1,ADH5,ADO,ADSS,AGMAT,AGPAT3,AGPAT5,AGTPBP1,AHCYL1,AIDA,AIF1,AIFM1,AKAP5,AKIRIN1,AKIRIN2,ALAD,ALKBH1,ALPK3,AMFR,AMIGO2,AMMECR1L,AMOT,ANAPC13,ANGPTL7,ANK1,ANKFY1,ANKIB1,ANKRD22,ANKRD28,ANKRD29,ANKRD49,ANKRD6,ANTXR1,ANXA11,AP1AR,AP1G1,AP1S1,AP5M1,API5,APLF,APOOL,APTX,…	1504
Cancer,Organismal Injury and Abnormalities	neoplasia	Epithelial neoplasm	5.4e-37	1.54e-33	AADAT,ABHD14B,ABHD15,ABI2,ABT1,ACAA2,ACBD5,ACER2,ACOT9,ACSL3,ACTR3,ACVR1B,ACVR2B,ACYP2,ADAM10,ADAMTS1,ADAMTS15,ADAMTS3,ADAT2,ADCYAP1R1,ADH5,ADO,ADSS,AGMAT,AGPAT3,AGPAT5,AGTPBP1,AHCYL1,AIDA,AIF1,AIFM1,AKAP5,AKIRIN1,AKIRIN2,ALAD,ALKBH1,ALPK3,AMFR,AMIGO2,AMMECR1L,AMOT,ANGPTL7,ANK1,ANKFY1,ANKIB1,ANKRD22,ANKRD28,ANKRD29,ANKRD49,ANKRD6,ANTXR1,ANXA11,AP1AR,AP1G1,AP1S1,AP5M1,API5,APLF,APOOL,APTX,ARF6,ARF…	1467
Cancer,Organismal Injury and Abnormalities	solid tumor	Solid tumor	1.29e-36	3.23e-33	AADAT,ABHD14B,ABHD15,ABI2,ABT1,ACAA2,ACBD5,ACER2,ACOT9,ACSL3,ACTR3,ACVR1B,ACVR2B,ACYP2,ADAM10,ADAMTS1,ADAMTS15,ADAMTS3,ADAT2,ADCYAP1R1,ADH5,ADO,ADSS,AGMAT,AGPAT3,AGPAT5,AGTPBP1,AHCYL1,AIDA,AIF1,AIFM1,AKAP5,AKIRIN1,AKIRIN2,ALAD,ALKBH1,ALPK3,AMFR,AMIGO2,AMMECR1L,AMOT,ANAPC13,ANGPTL7,ANK1,ANKFY1,ANKIB1,ANKRD22,ANKRD28,ANKRD29,ANKRD49,ANKRD6,ANTXR1,ANXA11,AP1AR,AP1G1,AP1S1,AP5M1,API5,APLF,APOOL,APTX,…	1510
Cancer,Organismal Injury and Abnormalities	tumorigenesis	Tumorigenesis of tissue	1.79e-36	3.98e-33	AADAT,ABHD14B,ABHD15,ABI2,ABT1,ACAA2,ACBD5,ACER2,ACOT9,ACSL3,ACTR3,ACVR1B,ACVR2B,ACYP2,ADAM10,ADAMTS1,ADAMTS15,ADAMTS3,ADAT2,ADCYAP1R1,ADH5,ADO,ADSS,AGMAT,AGPAT3,AGPAT5,AGTPBP1,AHCYL1,AIDA,AIF1,AIFM1,AKAP5,AKIRIN1,AKIRIN2,ALAD,ALKBH1,ALPK3,AMFR,AMIGO2,AMMECR1L,AMOT,ANGPTL7,ANK1,ANKFY1,ANKIB1,ANKRD22,ANKRD28,ANKRD29,ANKRD49,ANKRD6,ANTXR1,ANXA11,AP1AR,AP1G1,AP1S1,AP5M1,API5,APLF,APOOL,APTX,ARF6,ARF…	1470
Cancer,Organismal Injury and Abnormalities	extracranial solid tumor	Extracranial solid tumor	9.01e-35	1.8e-31	AADAT,ABHD14B,ABHD15,ABI2,ABT1,ACAA2,ACBD5,ACER2,ACOT9,ACSL3,ACTR3,ACVR1B,ACVR2B,ACYP2,ADAM10,ADAMTS1,ADAMTS15,ADAMTS3,ADAT2,ADCYAP1R1,ADH5,ADO,ADSS,AGMAT,AGPAT3,AGPAT5,AGTPBP1,AHCYL1,AIDA,AIF1,AIFM1,AKAP5,AKIRIN1,AKIRIN2,ALAD,ALKBH1,ALPK3,AMFR,AMIGO2,AMMECR1L,AMOT,ANAPC13,ANGPTL7,ANK1,ANKFY1,ANKIB1,ANKRD22,ANKRD28,ANKRD29,ANKRD49,ANKRD6,ANTXR1,ANXA11,AP1AR,AP1G1,AP1S1,AP5M1,API5,APLF,APOOL,APTX,…	1498
Cancer,Organismal Injury and Abnormalities	cancer	Cancer of secretory structure	1.61e-16	2.93e-13	AADAT,ABHD15,ABI2,ACAA2,ACBD5,ACER2,ACOT9,ACSL3,ACTR3,ACVR1B,ACVR2B,ADAM10,ADAMTS1,ADAMTS15,ADAMTS3,ADAT2,ADCYAP1R1,ADO,ADSS,AGMAT,AGPAT3,AGPAT5,AGTPBP1,AHCYL1,AIDA,AIF1,AIFM1,AKIRIN1,AKIRIN2,ALAD,ALKBH1,ALPK3,AMFR,AMMECR1L,AMOT,ANK1,ANKFY1,ANKIB1,ANKRD22,ANKRD28,ANKRD29,ANKRD49,ANKRD6,ANTXR1,ANXA11,AP1AR,AP1G1,API5,APOOL,APTX,ARFIP1,ARG2,ARGLU1,ARHGAP12,ARHGAP15,ARHGAP18,ARHGAP24,ARIH1,ARL14EP,A…	1211
Cancer,Organismal Injury and Abnormalities	head and neck neoplasia	Head and neck tumor	1.48e-14	2.46e-11	AADAT,ABHD15,ABI2,ACAA2,ACBD5,ACER2,ACOT9,ACSL3,ACTR3,ACVR1B,ACVR2B,ADAM10,ADAMTS1,ADAMTS15,ADAMTS3,ADAT2,ADCYAP1R1,ADO,ADSS,AGMAT,AGPAT3,AGPAT5,AGTPBP1,AHCYL1,AIDA,AIF1,AIFM1,AKIRIN1,AKIRIN2,ALAD,ALKBH1,ALPK3,AMFR,AMMECR1L,AMOT,ANK1,ANKFY1,ANKIB1,ANKRD22,ANKRD28,ANKRD29,ANKRD6,ANXA11,AP1AR,AP1G1,APOOL,APTX,ARF6,ARFIP1,ARG2,ARGLU1,ARHGAP12,ARHGAP15,ARHGAP18,ARHGAP24,ARIH1,ARL14EP,ARL15,ARL2,ARL2B…	1161
Cancer,Organismal Injury and Abnormalities	neck neoplasm	Neck neoplasm	4.65e-14	7.15e-11	AADAT,ABHD15,ABI2,ACAA2,ACBD5,ACER2,ACOT9,ACSL3,ACTR3,ACVR1B,ACVR2B,ADAM10,ADAMTS1,ADAMTS15,ADAMTS3,ADAT2,ADCYAP1R1,ADO,ADSS,AGMAT,AGPAT3,AGPAT5,AGTPBP1,AHCYL1,AIDA,AIF1,AIFM1,AKIRIN1,AKIRIN2,ALAD,ALKBH1,ALPK3,AMFR,AMMECR1L,AMOT,ANK1,ANKFY1,ANKIB1,ANKRD22,ANKRD28,ANKRD29,ANKRD6,ANXA11,AP1AR,AP1G1,APOOL,APTX,ARFIP1,ARG2,ARGLU1,ARHGAP12,ARHGAP15,ARHGAP18,ARHGAP24,ARIH1,ARL14EP,ARL15,ARL2,ARL2BP,ARM…	1104
Cancer,Endocrine System Disorders,Organismal Injury and Abnormalities	nonpituitary endocrine tumor	Nonpituitary endocrine tumor	7.47e-14	1.07e-10	AADAT,ABHD15,ABI2,ACAA2,ACBD5,ACER2,ACOT9,ACSL3,ACTR3,ACVR1B,ACVR2B,ADAM10,ADAMTS1,ADAMTS15,ADAMTS3,ADAT2,ADCYAP1R1,ADO,ADSS,AGMAT,AGPAT3,AGPAT5,AGTPBP1,AHCYL1,AIDA,AIF1,AIFM1,AKAP5,AKIRIN1,AKIRIN2,ALAD,ALKBH1,ALPK3,AMFR,AMMECR1L,AMOT,ANK1,ANKFY1,ANKIB1,ANKRD22,ANKRD28,ANKRD29,ANKRD6,ANXA11,AP1AR,AP1G1,APOOL,APTX,ARFIP1,ARG2,ARGLU1,ARHGAP12,ARHGAP15,ARHGAP18,ARHGAP24,ARIH1,ARL14EP,ARL15,ARL2,ARL2…	1102
Cancer,Organismal Injury and Abnormalities	head and neck cancer	Head and neck cancer	1.59e-13	2.13e-10	AADAT,ABHD15,ABI2,ACAA2,ACBD5,ACER2,ACOT9,ACSL3,ACTR3,ACVR1B,ACVR2B,ADAM10,ADAMTS1,ADAMTS15,ADAMTS3,ADAT2,ADCYAP1R1,ADO,ADSS,AGMAT,AGPAT3,AGPAT5,AGTPBP1,AHCYL1,AIDA,AIF1,AIFM1,AKIRIN1,AKIRIN2,ALAD,ALKBH1,ALPK3,AMFR,AMMECR1L,AMOT,ANK1,ANKFY1,ANKIB1,ANKRD22,ANKRD28,ANKRD29,ANKRD6,ANXA11,AP1AR,AP1G1,APOOL,APTX,ARF6,ARFIP1,ARG2,ARGLU1,ARHGAP12,ARHGAP15,ARHGAP18,ARHGAP24,ARIH1,ARL14EP,ARL15,ARL2,ARL2B…	1144
Cancer,Endocrine System Disorders,Organismal Injury and Abnormalities	endocrine gland tumor	Endocrine gland tumor	1.75e-13	2.19e-10	AADAT,ABHD15,ABI2,ACAA2,ACBD5,ACER2,ACOT9,ACSL3,ACTR3,ACVR1B,ACVR2B,ADAM10,ADAMTS1,ADAMTS15,ADAMTS3,ADAT2,ADCYAP1R1,ADO,ADSS,AGMAT,AGPAT3,AGPAT5,AGTPBP1,AHCYL1,AIDA,AIF1,AIFM1,AKAP5,AKIRIN1,AKIRIN2,ALAD,ALKBH1,ALPK3,AMFR,AMMECR1L,AMOT,ANK1,ANKFY1,ANKIB1,ANKRD22,ANKRD28,ANKRD29,ANKRD6,ANXA11,AP1AR,AP1G1,APOOL,APTX,ARFIP1,ARG2,ARGLU1,ARHGAP12,ARHGAP15,ARHGAP18,ARHGAP24,ARIH1,ARL14EP,ARL15,ARL2,ARL2…	1105
Cancer,Endocrine System Disorders,Organismal Injury and Abnormalities	thyroid gland tumor	Thyroid gland tumor	2.81e-13	3.31e-10	AADAT,ABHD15,ABI2,ACAA2,ACBD5,ACER2,ACOT9,ACSL3,ACTR3,ACVR1B,ACVR2B,ADAM10,ADAMTS1,ADAMTS15,ADAMTS3,ADAT2,ADCYAP1R1,ADO,ADSS,AGMAT,AGPAT3,AGPAT5,AGTPBP1,AHCYL1,AIDA,AIF1,AIFM1,AKIRIN1,AKIRIN2,ALAD,ALKBH1,ALPK3,AMFR,AMMECR1L,AMOT,ANK1,ANKFY1,ANKIB1,ANKRD22,ANKRD28,ANKRD29,ANKRD6,ANXA11,AP1AR,AP1G1,APOOL,APTX,ARFIP1,ARG2,ARGLU1,ARHGAP12,ARHGAP15,ARHGAP18,ARHGAP24,ARIH1,ARL14EP,ARL15,ARL2,ARL2BP,ARM…	1090
Cancer,Organismal Injury and Abnormalities	head and neck carcinoma	Head and neck carcinoma	3.04e-13	3.38e-10	AADAT,ABHD15,ABI2,ACAA2,ACBD5,ACER2,ACOT9,ACSL3,ACTR3,ACVR1B,ACVR2B,ADAM10,ADAMTS1,ADAMTS15,ADAMTS3,ADAT2,ADCYAP1R1,ADO,ADSS,AGMAT,AGPAT3,AGPAT5,AGTPBP1,AHCYL1,AIDA,AIF1,AIFM1,AKIRIN1,AKIRIN2,ALAD,ALKBH1,ALPK3,AMFR,AMMECR1L,AMOT,ANK1,ANKFY1,ANKIB1,ANKRD22,ANKRD28,ANKRD29,ANKRD6,ANXA11,AP1AR,AP1G1,APOOL,APTX,ARF6,ARFIP1,ARG2,ARGLU1,ARHGAP12,ARHGAP15,ARHGAP18,ARHGAP24,ARIH1,ARL14EP,ARL15,ARL2,ARL2B…	1137
Cancer,Endocrine System Disorders,Organismal Injury and Abnormalities	endocrine cancer	Endocrine cancer	5.16e-13	5.43e-10	AADAT,ABHD15,ABI2,ACAA2,ACBD5,ACER2,ACOT9,ACSL3,ACTR3,ACVR1B,ACVR2B,ADAM10,ADAMTS1,ADAMTS15,ADAMTS3,ADAT2,ADCYAP1R1,ADO,ADSS,AGMAT,AGPAT3,AGPAT5,AGTPBP1,AHCYL1,AIDA,AIF1,AIFM1,AKIRIN1,AKIRIN2,ALAD,ALKBH1,ALPK3,AMFR,AMMECR1L,AMOT,ANK1,ANKFY1,ANKIB1,ANKRD22,ANKRD28,ANKRD29,ANKRD6,ANXA11,AP1AR,AP1G1,APOOL,APTX,ARFIP1,ARG2,ARGLU1,ARHGAP12,ARHGAP15,ARHGAP18,ARHGAP24,ARIH1,ARL14EP,ARL15,ARL2,ARL2BP,ARM…	1090
Cancer,Endocrine System Disorders,Organismal Injury and Abnormalities	endocrine carcinoma	Endocrine carcinoma	9.08e-13	9.08e-10	AADAT,ABHD15,ABI2,ACAA2,ACBD5,ACER2,ACOT9,ACSL3,ACTR3,ACVR1B,ACVR2B,ADAM10,ADAMTS1,ADAMTS15,ADAMTS3,ADAT2,ADCYAP1R1,ADO,ADSS,AGMAT,AGPAT3,AGPAT5,AGTPBP1,AHCYL1,AIDA,AIF1,AIFM1,AKIRIN1,AKIRIN2,ALAD,ALKBH1,ALPK3,AMFR,AMMECR1L,AMOT,ANK1,ANKFY1,ANKIB1,ANKRD22,ANKRD28,ANKRD29,ANKRD6,ANXA11,AP1AR,AP1G1,APOOL,APTX,ARFIP1,ARG2,ARGLU1,ARHGAP12,ARHGAP15,ARHGAP18,ARHGAP24,ARIH1,ARL14EP,ARL15,ARL2,ARL2BP,ARM…	1087
Cancer,Organismal Injury and Abnormalities	abdominal carcinoma	Abdominal carcinoma	1.22e-12	1.16e-09	AADAT,ABHD14B,ABHD15,ABI2,ABT1,ACAA2,ACBD5,ACOT9,ACSL3,ACTR3,ACVR1B,ACVR2B,ACYP2,ADAM10,ADAMTS1,ADAMTS15,ADAMTS3,ADCYAP1R1,ADH5,AGPAT5,AGTPBP1,AHCYL1,AIDA,AIF1,AIFM1,AKAP5,ALAD,ALKBH1,ALPK3,AMFR,AMIGO2,AMMECR1L,AMOT,ANGPTL7,ANK1,ANKFY1,ANKIB1,ANKRD22,ANKRD28,ANKRD29,ANKRD49,ANKRD6,ANTXR1,ANXA11,AP1G1,AP1S1,AP5M1,API5,APLF,APTX,ARF6,ARFIP1,ARG2,ARGLU1,ARHGAP12,ARHGAP15,ARHGAP18,ARHGAP24,ARIH1,ARL1…	1273
Cancer,Endocrine System Disorders,Organismal Injury and Abnormalities	thyroid cancer	Thyroid cancer	1.83e-12	1.66e-09	AADAT,ABHD15,ABI2,ACAA2,ACBD5,ACER2,ACOT9,ACSL3,ACTR3,ACVR1B,ACVR2B,ADAM10,ADAMTS1,ADAMTS15,ADAMTS3,ADAT2,ADCYAP1R1,ADO,ADSS,AGMAT,AGPAT3,AGPAT5,AGTPBP1,AHCYL1,AIDA,AIF1,AIFM1,AKIRIN1,AKIRIN2,ALAD,ALKBH1,ALPK3,AMFR,AMMECR1L,AMOT,ANK1,ANKFY1,ANKIB1,ANKRD22,ANKRD28,ANKRD29,ANKRD6,ANXA11,AP1AR,AP1G1,APOOL,APTX,ARFIP1,ARG2,ARGLU1,ARHGAP12,ARHGAP15,ARHGAP18,ARHGAP24,ARIH1,ARL14EP,ARL15,ARL2,ARL2BP,ARM…	1083
Cancer,Endocrine System Disorders,Organismal Injury and Abnormalities	epithelial thyroid cancer	Thyroid carcinoma	2.48e-12	2.15e-09	AADAT,ABHD15,ABI2,ACAA2,ACBD5,ACER2,ACOT9,ACSL3,ACTR3,ACVR1B,ACVR2B,ADAM10,ADAMTS1,ADAMTS15,ADAMTS3,ADAT2,ADCYAP1R1,ADO,ADSS,AGMAT,AGPAT3,AGPAT5,AGTPBP1,AHCYL1,AIDA,AIF1,AIFM1,AKIRIN1,AKIRIN2,ALAD,ALKBH1,ALPK3,AMFR,AMMECR1L,AMOT,ANK1,ANKFY1,ANKIB1,ANKRD22,ANKRD28,ANKRD29,ANKRD6,ANXA11,AP1AR,AP1G1,APOOL,APTX,ARFIP1,ARG2,ARGLU1,ARHGAP12,ARHGAP15,ARHGAP18,ARHGAP24,ARIH1,ARL14EP,ARL15,ARL2,ARL2BP,ARM…	1081
Cancer,Organismal Injury and Abnormalities	abdominal neoplasm	Abdominal neoplasm	5.15e-12	4.29e-09	AADAT,ABHD14B,ABHD15,ABI2,ABT1,ACAA2,ACBD5,ACOT9,ACSL3,ACTR3,ACVR1B,ACVR2B,ACYP2,ADAM10,ADAMTS1,ADAMTS15,ADAMTS3,ADCYAP1R1,ADH5,AGPAT5,AGTPBP1,AHCYL1,AIDA,AIF1,AIFM1,AKAP5,ALAD,ALKBH1,ALPK3,AMFR,AMIGO2,AMMECR1L,AMOT,ANGPTL7,ANK1,ANKFY1,ANKIB1,ANKRD22,ANKRD28,ANKRD29,ANKRD49,ANKRD6,ANTXR1,ANXA11,AP1G1,AP1S1,AP5M1,API5,APLF,APTX,ARF6,ARFIP1,ARG2,ARGLU1,ARHGAP12,ARHGAP15,ARHGAP18,ARHGAP24,ARIH1,ARL1…	1323
Cancer,Organismal Injury and Abnormalities	adenocarcinoma	Adenocarcinoma	9.2e-12	7.36e-09	AADAT,ABHD14B,ABHD15,ABI2,ABT1,ACAA2,ACBD5,ACOT9,ACSL3,ACTR3,ACVR1B,ACVR2B,ADAM10,ADAMTS1,ADAMTS15,ADAMTS3,ADCYAP1R1,AGPAT5,AGTPBP1,AHCYL1,AIDA,AIF1,AIFM1,AKAP5,ALAD,ALKBH1,ALPK3,AMFR,AMIGO2,AMMECR1L,AMOT,ANGPTL7,ANK1,ANKFY1,ANKIB1,ANKRD22,ANKRD28,ANKRD29,ANKRD49,ANKRD6,ANTXR1,ANXA11,AP1G1,AP1S1,AP5M1,API5,APLF,APTX,ARF6,ARFIP1,ARG2,ARHGAP12,ARHGAP15,ARHGAP18,ARHGAP24,ARIH1,ARL11,ARL14EP,ARL15,AR…	1219
Cancer,Organismal Injury and Abnormalities	abdominal cancer	Abdominal cancer	4.58e-11	3.52e-08	AADAT,ABHD14B,ABHD15,ABI2,ABT1,ACAA2,ACBD5,ACOT9,ACSL3,ACTR3,ACVR1B,ACVR2B,ACYP2,ADAM10,ADAMTS1,ADAMTS15,ADAMTS3,ADCYAP1R1,ADH5,AGPAT5,AGTPBP1,AHCYL1,AIDA,AIF1,AIFM1,AKAP5,ALAD,ALKBH1,ALPK3,AMFR,AMIGO2,AMMECR1L,AMOT,ANGPTL7,ANK1,ANKFY1,ANKIB1,ANKRD22,ANKRD28,ANKRD29,ANKRD49,ANKRD6,ANTXR1,ANXA11,AP1G1,AP1S1,AP5M1,API5,APLF,APTX,ARF6,ARFIP1,ARG2,ARGLU1,ARHGAP12,ARHGAP15,ARHGAP18,ARHGAP24,ARIH1,ARL1…	1301
Cell Death and Survival	apoptosis	Apoptosis	1.09e-09	8.1e-07	ACER2,ACVR1B,ACVR2B,ADAM10,ADAMTS1,ADAMTS3,ADCYAP1R1,ADH5,AGO3,AGO4,AIF1,AIFM1,AKIRIN2,ALKBH1,AMFR,AMIGO2,AMOT,Ang4,ANTXR1,ANXA11,API5,ARF6,ARG2,ARHGAP18,ARL11,ASS1,ATF6,ATMIN,B4GALT5,BAK1,BCAS2,BCL2,BCL6,BEX3,BIRC5,BLOC1S2,BMF,BMP10,BMP4,BNIP2,BTC,BTG1,BUB3,C19orf12,C1QA,CAPNS1,CASP3,CBX2,CBX5,CCDC6,CCDC8,CCNA2,CCNB1,CCND1,CCNT1,CCR5,CCR7,CD1D,CD40,CD47,CD5,CD55,CD69,CDC25C,CDC73,CDCA2,CDK19,CDK…	398
Cancer,Organismal Injury and Abnormalities	abdominal adenocarcinoma	Abdominal adenocarcinoma	1.31e-09	9.35e-07	AADAT,ABHD14B,ABHD15,ABI2,ABT1,ACAA2,ACBD5,ACOT9,ACSL3,ACTR3,ACVR1B,ACVR2B,ADAM10,ADAMTS1,ADAMTS15,ADAMTS3,ADCYAP1R1,AGPAT5,AGTPBP1,AHCYL1,AIDA,AIF1,AIFM1,AKAP5,ALAD,ALKBH1,ALPK3,AMFR,AMIGO2,AMMECR1L,AMOT,ANGPTL7,ANK1,ANKFY1,ANKIB1,ANKRD22,ANKRD28,ANKRD29,ANKRD49,ANKRD6,ANTXR1,ANXA11,AP1G1,AP1S1,AP5M1,API5,APLF,APTX,ARF6,ARFIP1,ARG2,ARHGAP12,ARHGAP15,ARHGAP18,ARHGAP24,ARIH1,ARL11,ARL14EP,ARL15,AR…	1185
Cellular Function and Maintenance	homeostasis	Cellular homeostasis	1.46e-09	1.01e-06	ACBD5,ACER2,ADAM10,ADAMTS1,ADH5,AMFR,AMOT,ANK1,ARF6,ATP2B1,B3GNT2,BAK1,BCL2,BCL6,BDH2,BIRC5,BMF,BMP4,C19orf12,CAPNS1,CASP3,CBX2,CCDC115,CCL22,CCND1,CCNT1,CCR5,CCR7,CD1D,CD300A,CD3D,CD40,CD47,CD5,CD55,CD69,CDK5R1,CDK6,Cdkn1c,CHERP,CHMP3,CHMP5,CHP2,CISD1,CLDN1,CLEC6A,CLEC7A,CLIC4,CNP,CNR2,COMMD3-BMI1,CPEB3,CSNK2B,CXCL10,CXCR4,CXCR5,CYBB,CYSLTR1,DCLRE1C,DDIT4,DFFA,DFFB,DICER1,DLGAP1,DMP1,DNAJA2,DRAM…	259
Cardiovascular System Development and Function,Organismal Development	vasculogenesis	Vasculogenesis	2.16e-09	1.44e-06	ACVR2B,ADAMTS1,AGTRAP,AIF1,AMIGO2,AMOT,AP3S2,ARHGAP24,BCL2,BIRC5,BMP4,BTC,C1QA,CAPNS1,CASP3,CBLL1,CBX2,CCNE2,CCR5,CCR7,CD40,CD63,CLIC4,CST3,CX3CR1,CXCL10,CXCR4,CXCR5,CYBB,DCTN5,DDAH1,DICER1,DMP1,ECT2,EDN1,EGLN3,EHD3,EMP1,ERO1A,F3,FABP4,FGF2,FGF9,FLT1,FOXF1,FSTL1,FZD4,FZD5,GAB1,GADD45A,GCLM,GHSR,GLI3,GNA13,GRAP2,HAS2,HBEGF,HES1,HEY1,HEY2,HEYL,HMGB2,HSPA5,HTR2A,IGF1,IGFBP3,IGFBP4,IL6ST,ITGB1BP1,JAG…	141
Cell Death and Survival,Organismal Injury and Abnormalities	necrosis	Necrosis of epithelial tissue	3.4e-09	2.19e-06	ADAMTS1,ADAMTS3,AIFM1,AMIGO2,Ang4,API5,ARF6,ARG2,ARHGAP18,ASS1,BAK1,BCL2,BCL6,BIRC5,BMF,BMP4,CASP3,CCND1,CCR5,CD1D,CD40,CDK6,CEBPD,CHMP5,CLIC4,CNP,CXCL10,CXCR4,CYSLTR1,DFFA,DGKE,DICER1,DUSP6,EDN1,EIF2AK2,EIF3H,EIF4E,ELK1,ELOVL4,EMP1,EMP2,ENTPD5,F3,FGF2,FGL2,FLT1,FSTL1,GADD45A,HEYL,HSPA5,HSPB8,ID2,IGF1,IGFBP3,IL2RA,IPPK,IRAK3,IRF1,ISM1,KRAS,LDLR,LUM,MAOA,MAP2K6,MAPK14,MAX,MCL1,MEOX2,MYD88,NAMPT,NC…	111
Cellular Assembly and Organization,Cellular Function and Maintenance	organization	Organization of cytoplasm	5.4e-09	3.38e-06	ABI2,ACTR3,ADAM10,ADAMTS3,AFG1L,AGTPBP1,AKAP5,AKIRIN1,ALKBH1,AMOT,Ang4,ANTXR1,AP1G1,ARF6,ARHGAP12,ARHGAP18,ARHGAP24,ARL1,ARL2,ARL3,ATF6,ATP2B1,B4GALT5,BCL2,BCL6,BICD1,BICD2,BIRC5,BLOC1S6,BMP4,C16orf45,C1QA,CALU,CAMKMT,CAP2,CAPNS1,CASP3,CCDC8,CCNA2,CCNB1,CCR5,CCR7,CD47,CDK5R1,CEP19,CEP41,CFAP20,CFAP410,CHMP5,CLUAP1,CNN2,CNP,CNR2,CNTN1,CORO1C,CORO2B,CPEB3,CPEB4,CRK,CTNND1,CX3CR1,CXCL10,CXCR4,CYBB,D…	249
Cardiovascular System Development and Function,Organismal Development	angiogenesis	Angiogenesis	8.85e-09	5.36e-06	ACVR2B,ADAMTS1,AGTRAP,AIF1,AMIGO2,AMOT,Ang4,ANTXR1,AP3S2,ARHGAP24,BCL2,BIRC5,BMP10,BMP4,BTC,BTG1,C1QA,CAPNS1,CASP3,CBLL1,CBX2,CCND1,CCNE2,CCR5,CCR7,CD40,CD63,CHCHD4,CLIC4,CST3,CX3CR1,CXCL10,CXCR4,CXCR5,CYBB,CYSLTR1,DCTN5,DDAH1,DGKE,DICER1,DMP1,ECT2,EDN1,EGLN3,EHD3,EMP1,EMP2,ERO1A,F3,FABP4,FGF2,FGF9,FLT1,FLVCR1,FOXF1,FSTL1,FZD4,FZD5,GAB1,GADD45A,GATA2,GCLM,GHSR,GLI3,GNA13,GRAP2,HAS2,HBEGF,HES1,HEY…	164
Cancer,Gastrointestinal Disease,Organismal Injury and Abnormalities	digestive organ tumor	Digestive organ tumor	1.1e-08	6.46e-06	AADAT,ABHD14B,ABHD15,ABI2,ABT1,ACAA2,ACBD5,ACOT9,ACTR3,ACVR1B,ACVR2B,ACYP2,ADAM10,ADAMTS1,ADAMTS15,ADAMTS3,ADCYAP1R1,ADH5,AGPAT5,AGTPBP1,AHCYL1,AIDA,AIFM1,AKAP5,ALAD,ALKBH1,ALPK3,AMFR,AMIGO2,AMMECR1L,AMOT,ANGPTL7,ANK1,ANKFY1,ANKIB1,ANKRD22,ANKRD28,ANKRD29,ANKRD49,ANKRD6,ANTXR1,ANXA11,AP1G1,AP1S1,API5,APTX,ARF6,ARFIP1,ARGLU1,ARHGAP12,ARHGAP15,ARHGAP18,ARHGAP24,ARIH1,ARL11,ARL14EP,ARL2,ARL5B,ARMT1,…	1239
Cancer,Gastrointestinal Disease,Organismal Injury and Abnormalities	digestive system cancer	Digestive system cancer	1.32e-08	7.54e-06	AADAT,ABHD14B,ABHD15,ABT1,ACAA2,ACBD5,ACOT9,ACTR3,ACVR1B,ACVR2B,ACYP2,ADAM10,ADAMTS1,ADAMTS15,ADAMTS3,ADCYAP1R1,ADH5,AGPAT5,AGTPBP1,AHCYL1,AIDA,AIFM1,AKAP5,ALAD,ALKBH1,ALPK3,AMFR,AMIGO2,AMMECR1L,AMOT,ANGPTL7,ANK1,ANKFY1,ANKIB1,ANKRD22,ANKRD28,ANKRD29,ANKRD49,ANKRD6,ANTXR1,ANXA11,AP1G1,AP1S1,API5,APTX,ARF6,ARFIP1,ARGLU1,ARHGAP12,ARHGAP15,ARHGAP18,ARHGAP24,ARIH1,ARL11,ARL14EP,ARL2,ARL5B,ARMT1,ARRDC…	1215
Cell Death and Survival	cell viability	Cell viability	2.26e-08	1.22e-05	ACER2,ACVR2B,ADAMTS1,ADCYAP1R1,ADH5,AGTPBP1,AGTRAP,AIFM1,AKAP5,AMFR,AMIGO2,ANTXR1,APLF,ASF1A,ASS1,ATF6,B4GALT5,BAK1,BCL2,BCL6,BIRC5,BMP4,BNIP2,BTC,BTLA,CAMK2N1,CASP3,CBX5,CCNA2,CCNB1,CCND1,CCR7,CD1D,CD300A,CD40,CD47,CD55,CDK5R1,CDK6,CDK8,CDKN2C,CEBPD,CHP2,COMMD3-BMI1,CRK,CST3,CX3CR1,CXCL10,CXCR4,CYBB,DCLRE1C,DICER1,DUSP10,DUSP6,E2F3,EDN1,EFNA2,EFNA5,EGLN3,EIF4E,ELK1,ELOVL1,ENO1,ESCO1,ETS2,FBXO32,…	225
Cell Death and Survival	necrosis	Necrosis	2.26e-08	1.22e-05	ACER2,ACVR1B,ACVR2B,ADAM10,ADAMTS1,ADAMTS3,ADCYAP1R1,ADH5,AGTPBP1,AIFM1,AKIRIN2,ALKBH1,AMIGO2,Ang4,ANTXR1,API5,ARF6,ARG2,ARHGAP18,ARL11,ASS1,ATF6,ATG4A,ATMIN,ATP2B1,B4GALT5,BAK1,BCAS2,BCL2,BCL6,BEX3,BIRC5,BMF,BMP10,BMP4,BNIP2,BTC,BTG1,BTLA,BUB3,C1QA,CAPNS1,CASP3,CBX2,CBX5,CCDC6,CCDC8,CCNB1,CCND1,CCNT1,CCR5,CCR7,CD1D,CD300A,CD40,CD47,CD5,CD55,CD69,CDC25C,CDC73,CDCA2,CDK5R1,CDK6,CDK8,Cdkn1c,CDKN2C,…	392
Cardiovascular System Development and Function	development	Development of vasculature	2.61e-08	1.37e-05	ACVR2B,ADAMTS1,AGTRAP,AIF1,AMIGO2,AMOT,Ang4,ANTXR1,AP3S2,ARHGAP24,BCL2,BIRC5,BMP10,BMP4,BTC,BTG1,C1QA,CAPNS1,CASP3,CBLL1,CBX2,CCND1,CCNE2,CCR5,CCR7,CD40,CD63,CHCHD4,CLIC4,COMMD3-BMI1,CRK,CST3,CX3CR1,CXCL10,CXCR4,CXCR5,CYBB,CYSLTR1,DCTN5,DDAH1,DGKE,DICER1,DMP1,DPH3,ECT2,EDN1,EGLN3,EHD3,EMP1,EMP2,ERO1A,ERRFI1,F3,FABP4,FBN1,FBXL12,FGF2,FGF9,FLT1,FLVCR1,FOXF1,FSTL1,FZD4,FZD5,GAB1,GADD45A,GATA2,GCLM,G…	180
Cell Death and Survival	cell death	Cell death of connective tissue cells	5.71e-08	2.93e-05	AIFM1,ATF6,BAK1,BCL2,BCL6,BIRC5,BMF,BMP4,CAPNS1,CASP3,CCNB1,CCND1,CD1D,CD40,CDC73,CDK6,Cdkn1c,CDKN2C,CLIC4,CNR2,CRK,DDIT4,DFFA,DICER1,DMP1,E2F2,EI24,EIF2AK2,EIF3H,EIF4E,ELK1,EMP2,ENO1,ENTPD5,FGF2,FLT1,GAB1,GADD45A,GALNT3,GNA13,GNAQ,GNPNAT1,GPX7,HAS2,HBEGF,HINT1,HSF1,HSPA5,ID2,IGF1,IGFBP3,IRF1,ITPRIP,KRAS,LAMP2,LEF1,LPAR2,LUM,MAP3K7,MAPK14,MCL1,NFKBIA,NOX1,NR3C1,NR4A2,NRAS,P4HB,PAK2,PARP2,PELI1,PE…	106
Cell Death and Survival	survival	Cell survival	1.09e-07	5.44e-05	ACER2,ACVR2B,ADAMTS1,ADCYAP1R1,ADH5,AGTPBP1,AGTRAP,AIFM1,AKAP5,AMFR,AMIGO2,ANTXR1,APLF,ASF1A,ASS1,ATF6,B4GALT5,BAK1,BAMBI,BCL2,BCL6,BEX3,BIRC5,BMP4,BNIP2,BTC,BTLA,CAMK2N1,CASP3,CBX5,CCNA2,CCNB1,CCND1,CCR7,CD1D,CD300A,CD40,CD47,CD55,CDK5R1,CDK6,CDK8,CDKN2C,CEBPD,CHP2,COMMD3-BMI1,CRK,CST3,CX3CR1,CXCL10,CXCR4,CYBB,DCLRE1C,DICER1,DUSP10,DUSP6,E2F3,EDN1,EFNA2,EFNA5,EGLN3,EIF4E,ELK1,ELOVL1,EMP1,ENO1,ES…	232
Cell Death and Survival	cell viability	Cell viability of tumor cell lines	1.24e-07	6.04e-05	ACER2,ACVR2B,ADAMTS1,ADH5,AGTRAP,AIFM1,AKAP5,AMFR,ANTXR1,APLF,ASF1A,ATF6,BCL2,BCL6,BIRC5,BNIP2,CAMK2N1,CASP3,CBX5,CCNA2,CCNB1,CCND1,CD1D,CD40,CD55,CDK6,CDK8,CDKN2C,CEBPD,COMMD3-BMI1,CRK,CXCR4,CYBB,DCLRE1C,DUSP10,DUSP6,EFNA2,EIF4E,ELK1,ELOVL1,ENO1,ESCO1,FER,FGF2,FGF9,FLT1,GAB1,GATA2,GLI3,GNA13,GPR180,HBEGF,HDAC2,HES1,HEY1,HINT1,HOPX,HSPA5,HSPB8,ID2,IGF1,IGFBP3,INPP5B,INSIG1,JAG1,KRAS,LAMTOR3,LEF1,…	154
Cellular Compromise,Inflammatory Response	degranulation	Degranulation of neutrophils	2.14e-07	0.000102	ADAM10,ALAD,C6orf120,CAB39,CANT1,CD300A,CD47,CD55,CD63,CMTM6,CNN2,COMMD3,COTL1,CRISPLD2,CSNK2B,CST3,CYBB,DNAJC3,ENPP4,ERP44,FABP5,FGL2,GLB1,GLIPR1,HSP90AA1,LAMP2,LAMTOR3,MAPK14,MLEC,MOSPD2,NDUFC2,NFAM1,NIT2,NRAS,OSTF1,PAFAH1B2,PGM2,PGRMC1,PRCP,PSMA5,PSMB1,PSMD12,PTPN22,PYCARD,RAB14,RAB18,RAB27A,RAB31,RAB3D,RAB4B,RAB5B,RAB7A,RAP1B,RAP2C,RHOA,RHOF,ROCK1,SERPINB1,SNAP25,SNAP29,SRP14,STX11,TIMP2,TMEM…	69
Cellular Compromise,Inflammatory Response	degranulation	Degranulation of granulocytes	2.71e-07	0.000126	ADAM10,ALAD,C6orf120,CAB39,CANT1,CD300A,CD47,CD55,CD63,CMTM6,CNN2,COMMD3,COTL1,CRISPLD2,CSNK2B,CST3,CYBB,DNAJC3,ENPP4,ERP44,FABP5,FGL2,GLB1,GLIPR1,HSP90AA1,LAMP2,LAMTOR3,MAPK14,MLEC,MOSPD2,NDUFC2,NFAM1,NIT2,NRAS,OSTF1,PAFAH1B2,PGM2,PGRMC1,PI4K2A,PRCP,PSMA5,PSMB1,PSMD12,PTPN22,PYCARD,RAB14,RAB18,RAB27A,RAB31,RAB3D,RAB4B,RAB5B,RAB7A,RAP1B,RAP2C,RHOA,RHOF,ROCK1,SERPINB1,SNAP25,SNAP29,SRP14,STX11,TIM…	70
Cell Death and Survival	cell death	Cell death of tumor cell lines	3.07e-07	0.000139	ACER2,ACVR1B,ACVR2B,ADAM10,ADH5,AIFM1,API5,ARL11,ATF6,ATG4A,ATMIN,ATP2B1,BAK1,BCAS2,BCL2,BCL6,BIRC5,BMF,BMP4,BNIP2,BTG1,BUB3,CAPNS1,CASP3,CBX2,CBX5,CCDC6,CCDC8,CCNB1,CCND1,CCR5,CD40,CD47,CD55,CDC25C,CDC73,CDCA2,CDK5R1,CDK6,CDK8,CDKN2C,CEBPD,CERS6,CHMP5,CHTOP,CLYBL,CNN2,COMMD3-BMI1,CTNND1,CXCR4,DDIT4,DEPDC1,DESI2,DFFA,DFFB,DICER1,DRAM1,DTL,E2F2,E2F3,EDN1,EGLN3,EI24,EIF1AX,EIF2AK2,EIF3H,EIF4E,ELK1,…	245
Cellular Assembly and Organization,Cellular Function and Maintenance	organization	Organization of cytoskeleton	4.34e-07	0.000193	ABI2,ACTR3,ADAM10,ADAMTS3,AGTPBP1,AKAP5,AKIRIN1,ALKBH1,AMOT,Ang4,ANTXR1,AP1G1,ARF6,ARHGAP12,ARHGAP18,ARHGAP24,ARL2,ARL3,ATF6,ATP2B1,B4GALT5,BCL2,BCL6,BICD1,BICD2,BIRC5,BLOC1S6,BMP4,C16orf45,C1QA,CALU,CAP2,CAPNS1,CASP3,CCDC8,CCNA2,CCNB1,CCR5,CCR7,CD47,CDK5R1,CEP19,CEP41,CFAP20,CFAP410,CLUAP1,CNN2,CNP,CNR2,CNTN1,CORO1C,CORO2B,CPEB3,CPEB4,CRK,CTNND1,CX3CR1,CXCL10,CXCR4,CYBB,DCTN6,DDAH1,DICER1,DPYSL3…	219
Cellular Assembly and Organization,Cellular Function and Maintenance	organization	Microtubule dynamics	8.25e-07	0.000355	ABI2,ACTR3,ADAM10,ADAMTS3,AGTPBP1,AKAP5,AKIRIN1,ALKBH1,Ang4,AP1G1,ARF6,ARHGAP24,ARL2,ARL3,ATF6,ATP2B1,B4GALT5,BCL2,BICD1,BICD2,BIRC5,BLOC1S6,BMP4,C16orf45,C1QA,CALU,CAPNS1,CASP3,CCDC8,CCNA2,CCR5,CCR7,CD47,CDK5R1,CEP19,CEP41,CFAP20,CFAP410,CLUAP1,CNP,CNR2,CNTN1,CPEB3,CPEB4,CRK,CTNND1,CX3CR1,CXCL10,CXCR4,CYBB,DDAH1,DICER1,DPYSL3,DRG1,ECT2,EDN1,EFNA2,EFNA5,EIF2B2,EIF4E,ELK1,ENTR1,FAM107A,FER,FGF2,FG…	190
Cell Death and Survival,Organismal Injury and Abnormalities	cell death	Cell death of epithelial cells	8.42e-07	0.000355	ADAMTS3,AIFM1,API5,ARF6,BAK1,BCL2,BCL6,BIRC5,BMF,BMP4,CASP3,CCND1,CD1D,CD40,CDK6,CEBPD,CHMP5,CLIC4,CXCL10,CYSLTR1,DFFA,DICER1,EDN1,EIF2AK2,EIF3H,EIF4E,ELK1,ELOVL4,EMP1,EMP2,ENTPD5,F3,FGF2,FGL2,GADD45A,HSPA5,HSPB8,ID2,IGF1,IGFBP3,IL2RA,IPPK,IRAK3,IRF1,KRAS,LDLR,MAOA,MAP2K6,MAPK14,MCL1,MYD88,NAMPT,NCF1,NDRG2,NEK6,NFKBIA,NR3C1,NRAS,NTN1,NTRK2,PAK2,PEA15,PIAS4,PPP1R15A,PPP2CA,PPP3R1,PTGIS,PTPN1,PYCAR…	88
Cancer	transformation	Cell transformation	8.53e-07	0.000355	BAK1,BCL2,BCL6,BIRC5,BMP4,CCDC6,CCNA2,CCND1,CCNE2,CD40,CDK6,CRK,CYTH1,DDIT4,DFFB,DNAJC3,ECT2,EIF2AK2,EIF3H,EIF4E,ERRFI1,FER,FGF2,FLT1,GAB1,GNA13,GNAO1,GNAQ,HAS2,HES1,HEY1,HEYL,HSP90AA1,HTR2A,ID2,IGF1,IRF1,JAG1,KRAS,MAP2K6,MAPK14,MAX,MLLT3,MRAS,MXD4,NFKBIA,NOX1,NR3C1,NRAS,OCLN,PAK2,PDCD4,PRKACB,PTPN1,PTPN12,PTPRE,RASGRF2,RET,RHOA,RHOU,RIT1,RNF7,ROCK1,RUNX1,SFRP1,SFRP2,SMAD7,TGFA,TGFB2,TNF,TOB1,TRA…	77
Cell-mediated Immune Response,Cellular Function and Maintenance,Hematological System Development and Function	homeostasis	T cell homeostasis	9.42e-07	0.000385	ADAM10,BCL2,BCL6,BIRC5,BMF,BMP4,CASP3,CBX2,CCND1,CCR7,CD1D,CD3D,CD40,CD5,CD69,CDK6,Cdkn1c,CLEC6A,CNR2,COMMD3-BMI1,CXCL10,CXCR4,CXCR5,DCLRE1C,DFFB,DICER1,DNAJA2,DUSP10,E2F2,ELK1,ETS2,FLT1,FZD5,GATA2,GFI1,GLI3,GRAP2,HAVCR2,HDAC2,HLA-DOA,HSP90AA1,ICOS,ID2,IGF1,IL2RA,IL6ST,IRAK3,IRF1,JAG1,KCNA3,LAT,LEF1,MAP3K7,MAPK14,MBD2,MCL1,MLLT11,MYD88,NFKBIA,NMT1,NR4A2,PPP3CA,PPP3CB,PRDX2,PRELID1,PRKCH,PSMB9,PTG…	95
Cell Death and Survival	cell viability	Cell viability of cervical cancer cell lines	1e-06	0.0004	ACER2,ACVR2B,AKAP5,ASF1A,ATF6,BCL2,BCL6,BIRC5,BNIP2,CAMK2N1,CCNA2,CDK6,CDK8,DCLRE1C,DUSP10,DUSP6,ESCO1,FER,GLI3,INPP5B,LAMTOR3,MCL1,MMS22L,NFKBIA,PFDN4,PFDN6,PI4K2A,PPFIA3,PPP1CC,PPP1R11,PPP1R3D,PPP2CA,PPP2R2A,PPP2R3A,PPP6C,PRKACB,PTP4A2,PTPN22,RAD52,REV1,RNF8,SGK1,SGPP1,TNF	44
Lipid Metabolism,Small Molecule Biochemistry	metabolism	Metabolism of membrane lipid derivative	1.19e-06	0.000468	ACER2,AGPAT3,AGPAT5,ARF6,ATF6,B3GNT5,BAK1,BCL2,CD40,CERS6,CRLS1,CSNK2B,CXCL10,CYP24A1,CYP4V2,DGKE,EDN1,ELOVL1,ELOVL6,ENO1,ETNK1,FABP4,FABP5,FAR1,FECH,FGF2,FLT1,GDE1,GLB1,GLTP,GNAI3,HMGCS1,HRASLS,IGF1,INSIG1,LDLR,MAOA,MBTPS2,MECP2,MYD88,NCS1,NFYA,NFYB,NOX1,ORMDL1,ORMDL2,PCYT1B,PGRMC1,PI4K2A,PIK3R3,PIP4K2A,PLA2G12A,PLA2G16,PLAA,PLEKHA2,PLEKHA3,PLPP3,PRDX2,PTPMT1,PYURF,RAB14,RAB27A,RAB5A,RALA,RHOA,S…	82
Cell Death and Survival	cell death	Cell death of central nervous system cells	1.42e-06	0.000546	AGTPBP1,AIFM1,BAK1,BCL2,BEX3,CAPNS1,CASP3,CCNB1,CDC25C,CDK5R1,CDK6,DICER1,E2F3,EDN1,ETS2,FER,FLT1,FRAT1,GCLM,GNAO1,HBEGF,HMGB2,HSF1,HSP90AA1,HSPA5,IGF1,IL6ST,ITPRIP,MAOA,MAPK14,MCL1,MECP2,NCF1,NCS1,NFKBIA,NMNAT2,NTRK2,P4HB,PEA15,PRKN,RHOA,RIT1,ROCK1,RUNX1,SEMA3A,SERPINF1,SGK1,SH3GLB1,SLC1A2,SLC25A12,TGFA,TNF,VAPA,VAPB,XDH,YWHAB	56
Inflammatory Disease	chronic inflammatory disorder	Chronic inflammatory disorder	1.48e-06	0.000559	ACYP2,ADAM10,ADSS,AIF1,ANK1,ARIH1,ASCC1,ASPHD2,ATP2B1,BCL2,BCL6,BIRC5,BMP4,BTC,C16orf45,C1QA,C6orf47,C6orf62,CASP3,CCL22,CCNB1,CCR5,CCR7,CD3D,CD40,CD69,CDK6,CEP41,CERS6,CLIC2,CNEP1R1,COTL1,COX15,CST3,CTNND1,CX3CR1,CXCL10,CXCR4,CXCR5,CYBB,CYSLTR1,DARS,DCUN1D1,EDN1,EIF1B,ENO1,F3,FABP4,FGF2,FGFR1OP,FGL2,FLT1,FZD5,GATA2,GBP6,GLRB,GPR15,GPX7,HAVCR2,HBEGF,HDAC2,HLA-DOA,HPGDS,HSPA1L,HSPA5,HSPB8,HTR2A,IC…	178
Cellular Compromise,Inflammatory Response	degranulation	Degranulation of cells	1.59e-06	0.000591	ADAM10,ALAD,APOOL,C6orf120,CAB39,CANT1,CD300A,CD47,CD55,CD63,CMTM6,CNN2,COMMD3,COTL1,CRISPLD2,CSNK2B,CST3,CX3CR1,CYBB,DICER1,DNAJC3,ENDOD1,ENPP4,ERP44,FABP5,FAM3C,FAM49B,FGL2,FOXF1,GATA2,GLB1,GLIPR1,HAVCR2,HSP90AA1,IGF1,INPP5B,KLRF1,LAMP2,LAMTOR3,LAT,LHFPL2,MAPK14,MLEC,MOSPD2,NDUFC2,NFAM1,NHLRC2,NIT2,NRAS,OLA1,OSTF1,PAFAH1B2,PAK2,PGM2,PGRMC1,PI4K2A,PPP3R1,PRCP,PSMA5,PSMB1,PSMD12,PTP4A2,PTPN22,PYC…	97
Post-Translational Modification	ubiquitination	Ubiquitination	2e-06	0.000728	AMFR,AMOT,ARIH1,BAG2,BCL2,BRAP,CBLL1,CD40,CDC73,CDK8,DERL1,DTL,FAM107A,FBXL12,FBXL4,FBXO22,FBXO32,G2E3,GBP6,HSP90AA1,HSPA5,KEAP1,KLHL13,KLHL3,LTN1,MED10,MED11,N4BP1,NDFIP2,NFKBIA,PCNP,PELI1,PEX12,PRKN,PRMT3,PSMA5,PSMB1,PSMB9,PSMC6,PSMD12,RCHY1,RNF138,RNF141,RNF144A,RNF144B,RNF168,RNF19A,RNF217,RNF38,RNF43,RNF8,SDE2,SKP1,SMAD7,SPOPL,SPSB1,ST13,SVBP,TNF,TRAF6,TRIM24,U2AF2,UBD,UBE2B,UBE2D1,UBE2G1,UB…	76
Organismal Survival	morbidity or mortality	Morbidity or mortality	2.04e-06	0.00073	ACVR1B,ACVR2B,ADAM10,ADAMTS1,ADAMTS3,ADCYAP1R1,ADH5,AIFM1,AKIRIN2,AMOT,ANTXR1,AP1G1,ARF6,ASS1,ATF6,ATMIN,ATP2B1,B3GNT5,BAK1,BCL2,BCL6,BICD2,BIRC5,BLOC1S2,BMF,BMP10,BMP4,BRAP,BTC,BUB3,C1QA,CAP2,CAPNS1,CASP3,CBX2,CCL22,CCNA2,CCND1,CCNE2,CCR5,CD1D,CD300A,CD40,CD47,CD55,CDC73,CDK19,CDK5R1,CDK6,Cdkn1c,CDKN2C,CEBPD,CHMP5,CLDN1,CLEC6A,CLEC7A,CLIC4,CLUAP1,CNP,CNTN1,COMMD3-BMI1,COQ7,COX15,CRK,CSGALNACT2,C…	351
Cell-mediated Immune Response,Cellular Development,Cellular Function and Maintenance,Cellular Growth and Proliferation,Embryonic Development,Hematological System Development and Function,Hematopoiesis,Lymphoid Tissue Structure and Development,Organ Development,Organismal Development,Tissue Development	development	T cell development	2.17e-06	0.000751	ADAM10,BCL2,BCL6,BIRC5,BMP4,CBX2,CCND1,CCR7,CD1D,CD3D,CD40,CD5,CD69,CDK6,Cdkn1c,CLEC6A,CNR2,COMMD3-BMI1,CXCL10,CXCR4,CXCR5,DCLRE1C,DFFB,DICER1,DNAJA2,DUSP10,E2F2,ELK1,ETS2,FLT1,FZD5,GATA2,GFI1,GLI3,GRAP2,HAVCR2,HDAC2,HLA-DOA,HSP90AA1,ICOS,ID2,IGF1,IL2RA,IL6ST,IRAK3,IRF1,JAG1,KCNA3,LAT,LEF1,MAP3K7,MAPK14,MBD2,MCL1,MLLT11,MYD88,NFKBIA,NMT1,NR4A2,PPP3CA,PPP3CB,PRDX2,PRELID1,PRKCH,PSMB9,PTGER4,PTPN22…	92
Post-Translational Modification	ubiquitination	Ubiquitination of protein	2.18e-06	0.000751	AMFR,ARIH1,BAG2,BCL2,BRAP,CBLL1,CD40,CDC73,CDK8,DERL1,DTL,FAM107A,FBXL12,FBXL4,FBXO22,FBXO32,G2E3,GBP6,HSP90AA1,HSPA5,KEAP1,KLHL13,KLHL3,LTN1,MED10,MED11,N4BP1,NDFIP2,NFKBIA,PCNP,PELI1,PEX12,PRKN,PRMT3,PSMA5,PSMB1,PSMB9,PSMC6,PSMD12,RCHY1,RNF138,RNF141,RNF144A,RNF144B,RNF168,RNF19A,RNF217,RNF38,RNF43,RNF8,SDE2,SKP1,SMAD7,SPOPL,SPSB1,ST13,SVBP,TNF,TRAF6,TRIM24,U2AF2,UBD,UBE2B,UBE2D1,UBE2G1,UBE2G2,…	75
Connective Tissue Disorders,Organismal Injury and Abnormalities,Skeletal and Muscular Disorders	chronic arthropathy	Chronic arthropathy	2.31e-06	0.000784	ADAM10,ADSS,AIF1,ARIH1,ATP2B1,BCL6,BIRC5,BMP4,BTC,C1QA,C6orf47,C6orf62,CASP3,CCL22,CCNB1,CCR5,CCR7,CD3D,CD40,CD69,CDK6,CERS6,CLIC2,CNEP1R1,COX15,CST3,CX3CR1,CXCL10,CXCR4,CXCR5,DCUN1D1,EIF1B,ENO1,FABP4,FGF2,FGFR1OP,FGL2,FLT1,FZD5,GBP6,GPR15,HAVCR2,HDAC2,HLA-DOA,HSPA1L,HSPB8,HTR2A,ICOS,IGF1,IGFBP4,IL2RA,IL6ST,KCTD20,KLF12,KLF3,KRAS,LBH,LMO4,MAOA,MBD2,MCL1,MOB3B,MPC1,NAMPT,NCF1,NDUFB10,NFKBIA,NR3C1,…	123
Post-Translational Modification,Protein Folding	folding	Folding of protein	2.54e-06	0.000848	AMFR,ATF6,BAG2,CHCHD4,CSNK2B,DERL1,DNAJA2,ENTPD5,ERO1A,ERO1B,ERP44,GNAI3,GNAO1,GPX7,HSF1,HSP90AA1,HSPA1L,HSPA2,HSPA5,MLEC,PFDN4,RAB7A,RP2,SH3GLB1,ST13	25
Organismal Survival	organismal death	Organismal death	2.66e-06	0.000868	ACVR1B,ACVR2B,ADAM10,ADAMTS1,ADAMTS3,ADCYAP1R1,ADH5,AIFM1,AKIRIN2,AMOT,AP1G1,ARF6,ASS1,ATF6,ATMIN,ATP2B1,B3GNT5,BAK1,BCL2,BCL6,BICD2,BIRC5,BLOC1S2,BMF,BMP10,BMP4,BRAP,BTC,BUB3,C1QA,CAP2,CAPNS1,CASP3,CBX2,CCL22,CCNA2,CCND1,CCNE2,CCR5,CD40,CD47,CD55,CDC73,CDK19,CDK5R1,CDK6,Cdkn1c,CDKN2C,CEBPD,CHMP5,CLDN1,CLEC7A,CLIC4,CLUAP1,CNP,CNTN1,COMMD3-BMI1,COQ7,COX15,CRK,CSGALNACT2,CSNK2B,CSRNP2,CST3,CTNNBIP1…	346
Cellular Function and Maintenance	homeostasis	Lymphocyte homeostasis	2.71e-06	0.000868	ADAM10,BAK1,BCL2,BCL6,BIRC5,BMF,BMP4,CASP3,CBX2,CCND1,CCR7,CD1D,CD3D,CD40,CD5,CD69,CDK6,Cdkn1c,CLEC6A,CNR2,COMMD3-BMI1,CXCL10,CXCR4,CXCR5,DCLRE1C,DFFB,DICER1,DNAJA2,DUSP10,E2F2,ELK1,ETS2,FLT1,FZD5,GATA2,GFI1,GLI3,GRAP2,HAVCR2,HDAC2,HLA-DOA,HSP90AA1,ICOS,ID2,IGF1,IL2RA,IL6ST,IRAK3,IRF1,JAG1,KCNA3,KRAS,LAT,LEF1,MAP3K7,MAPK14,MBD2,MCL1,MLLT11,MYD88,NFKBIA,NMT1,NR4A2,PPP3CA,PPP3CB,PRDX2,PRELID1,PRKCH…	97
Connective Tissue Disorders,Organismal Injury and Abnormalities,Skeletal and Muscular Disorders	non-traumatic arthropathy	Non-traumatic arthropathy	2.73e-06	0.000868	ADAM10,ADAMTS1,ADAMTS15,ADAMTS3,ADSS,AIF1,ARIH1,ATP2B1,BCL6,BIRC5,BMP4,BTC,C1QA,C6orf47,C6orf62,CACNA2D1,CASP3,CCL22,CCNB1,CCR5,CCR7,CD3D,CD40,CD69,CDK6,CERS6,CLIC2,CNEP1R1,COX15,CST3,CX3CR1,CXCL10,CXCR4,CXCR5,DCUN1D1,EIF1B,ENO1,ERRFI1,FABP4,FGF2,FGFR1OP,FGL2,FLT1,FZD5,GBP6,GPR15,HAVCR2,HDAC2,HES1,HLA-DOA,HSPA1L,HSPB8,HTR2A,ICOS,IGF1,IGFBP4,IL2RA,IL6ST,KCTD20,KLF12,KLF3,KRAS,LBH,LMO4,LUM,MAOA,MBD…	138
Cell Death and Survival,Organismal Injury and Abnormalities	apoptosis	Apoptosis of epithelial cell lines	2.8e-06	0.000875	AIFM1,API5,BAK1,BCL2,BCL6,BIRC5,BMP4,CASP3,CEBPD,CHMP5,CLIC4,EIF2AK2,ELOVL4,HSPA5,HSPB8,IGF1,IGFBP3,IPPK,IRF1,KRAS,MAP2K6,MAPK14,MCL1,NEK6,NFKBIA,NRAS,NTRK2,PAK2,PEA15,PPP1R15A,PPP2CA,PPP3R1,PTGIS,PYCARD,SDHC,SERPINF1,SFRP1,SGK1,SRXN1,STK26,TGFA,TNF,UXT,VDAC1,XBP1	45
Connective Tissue Disorders,Inflammatory Disease,Inflammatory Response,Organismal Injury and Abnormalities,Skeletal and Muscular Disorders	inflammation	Inflammation of joint	2.95e-06	0.000902	ADAM10,ADAMTS1,ADAMTS15,ADAMTS3,ADSS,AIF1,ARIH1,ATP2B1,ATP5MPL,BCL6,BIRC5,BMP4,BTC,C1QA,C6orf47,C6orf62,CACNA2D1,CASP3,CCL22,CCNB1,CCR5,CCR7,CD1D,CD3D,CD40,CD69,CDK6,CERS6,CLIC2,CNEP1R1,COMMD3-BMI1,COX15,CST3,CX3CR1,CXCL10,CXCR4,CXCR5,DCUN1D1,EDN1,EGLN3,EIF1B,ENO1,ERRFI1,FABP4,FGF2,FGFR1OP,FGL2,FLT1,FSTL1,FZD5,GBP6,GPR15,HAVCR2,HDAC2,HES1,HLA-DOA,HSPA1L,HSPA5,HSPB8,HTR2A,ICOS,IGF1,IGFBP4,IL20RA,I…	161
Cell Morphology	sprouting	Sprouting	2.98e-06	0.000902	ACTR3,ADAM10,ADAMTS1,ADAMTS3,AKAP5,ARF6,ATF6,BCL2,BMP4,CAPNS1,CASP3,CD63,CDK5R1,CPEB3,CPEB4,CRK,CTNND1,CX3CR1,DICER1,DPYSL3,EFNA5,ELK1,EMB,FAM107A,FER,FGF2,GAB1,GNA13,GNAO1,HMGB2,IGF1,IGFBP4,ITGB1BP1,KDM5C,KLF7,KLF9,LYPLA1,MECP2,MFN1,MYD88,NFKBIA,NPY,NRN1,NSG1,NTN1,NTRK2,NUAK1,PACSIN1,PCYT1B,PFN2,PIM3,PRCP,PRKX,PTPN12,RALA,RAP2A,RET,RHOA,RIMS3,RIT1,RPS14,RUNX1,S100B,SDC2,SEMA3A,SEMA5A,SERPINF1,SG…	75
Cellular Development	differentiation	Differentiation of tumor cell lines	3.53e-06	0.00105	ADAM10,AKAP5,ALPK3,BCL2,BCL6,BDH2,BMP4,BTC,CCND1,CDK5R1,CDK6,CEBPD,CRK,CXCR5,DICER1,ECT2,ENO1,ETS2,FABP2,FGF2,FGF9,GATA2,GFI1,GNAO1,HES1,IGF1,IL6ST,IRF1,JAG1,KEAP1,KRAS,LAMTOR3,MAGEH1,MAP2K6,MAP3K7,MAPK14,MAX,MCL1,MLLT3,MRAS,NFKBIA,NFYA,NTRK2,PDE4D,PRKCH,PRKX,PTGER4,PTPN1,RALA,RET,RIT1,RUNX1,SMAD7,SOCS3,SRPK1,ST8SIA4,STK26,STMN2,TGFA,THRB,THY1,TNF,TNFRSF1B,TRAF6,XBP1,ZBTB16	66
Cell Death and Survival,Organismal Injury and Abnormalities	cell death	Cell death of endothelial cells	4.56e-06	0.00134	ADAMTS1,AMIGO2,Ang4,ARG2,ARHGAP18,ASS1,BCL2,BIRC5,CASP3,CCR5,CNP,CXCR4,DGKE,DUSP6,EDN1,FGF2,FLT1,FSTL1,HEYL,HSPA5,IGF1,IGFBP3,ISM1,LUM,MAP2K6,MAPK14,MAX,MCL1,MEOX2,NFKBIA,NTN1,PRDX2,RHOA,SEMA3A,SERPINC1,SERPINF1,TNF,TNFRSF1B,TNFSF15,VDAC1,XDH	41
Connective Tissue Disorders,Immunological Disease,Inflammatory Disease,Inflammatory Response,Organismal Injury and Abnormalities,Skeletal and Muscular Disorders	rheumatoid arthritis	Rheumatoid arthritis	5.21e-06	0.00151	ADAM10,ADSS,AIF1,ARIH1,ATP2B1,BCL6,BIRC5,BMP4,BTC,C1QA,C6orf47,C6orf62,CASP3,CCL22,CCNB1,CCR5,CCR7,CD3D,CD40,CD69,CDK6,CERS6,CLIC2,CNEP1R1,COX15,CST3,CX3CR1,CXCL10,CXCR4,CXCR5,DCUN1D1,EIF1B,ENO1,FABP4,FGF2,FGFR1OP,FGL2,FLT1,FZD5,GBP6,GPR15,HAVCR2,HDAC2,HLA-DOA,HSPA1L,HSPB8,HTR2A,ICOS,IGF1,IGFBP4,IL2RA,IL6ST,KCTD20,KLF12,KLF3,KRAS,LBH,LMO4,MAOA,MBD2,MCL1,MOB3B,MPC1,NAMPT,NDUFB10,NFKBIA,NR3C1,NR4A2…	121
Cell Death and Survival,Neurological Disease,Organismal Injury and Abnormalities	cell death	Cell death of brain cells	5.8e-06	0.00166	AGTPBP1,AIFM1,BAK1,BCL2,BEX3,CAPNS1,CASP3,CCNB1,CDC25C,CDK5R1,CDK6,DICER1,E2F3,ETS2,FER,FLT1,FRAT1,GCLM,GNAO1,HBEGF,HMGB2,HSF1,HSPA5,IGF1,ITPRIP,MAOA,MAPK14,MCL1,MECP2,NCF1,NCS1,NFKBIA,NMNAT2,NTRK2,P4HB,PEA15,PRKN,RHOA,RIT1,ROCK1,SEMA3A,SERPINF1,SGK1,SH3GLB1,SLC1A2,SLC25A12,TGFA,TNF,VAPA,VAPB,YWHAB	51
Cell Death and Survival,Organismal Injury and Abnormalities	cell death	Cell death of epithelial cell lines	6.03e-06	0.0017	AIFM1,API5,BAK1,BCL2,BCL6,BIRC5,BMP4,CASP3,CDK6,CEBPD,CHMP5,CLIC4,EIF2AK2,ELK1,ELOVL4,EMP1,EMP2,FGF2,HSPA5,HSPB8,IGF1,IGFBP3,IPPK,IRF1,KRAS,MAP2K6,MAPK14,MCL1,NAMPT,NEK6,NFKBIA,NRAS,NTRK2,PAK2,PEA15,PPP1R15A,PPP2CA,PPP3R1,PTGIS,PYCARD,RHOA,SDHC,SERPINF1,SFRP1,SGK1,SRXN1,STK26,TGFA,TNF,TNFRSF1B,UXT,VDAC1,XBP1,YEATS4	54
Gene Expression	transcription	Transcription of RNA	6.16e-06	0.00171	ABHD14B,ABT1,ACTR3,ACVR1B,ACVR2B,AKAP5,AKIRIN2,ANKRD49,ASCC1,ATF6,ATMIN,BAMBI,BCL2,BCL6,BIRC5,BLOC1S2,BMP10,BMP4,BTG1,CBFA2T3,CBX2,CBX5,CBX8,CCNA2,CCNB1,CCND1,CCNT1,CCR5,CD3D,CD40,CDC73,CDK5R1,CDK6,CDK8,Cdkn1c,CDKN2C,CEBPD,CENPK,CGGBP1,CHP2,CNOT7,COMMD3-BMI1,CPEB3,CRK,CSRNP2,CTNNBIP1,CXCL10,CXCR4,CYP24A1,DEPDC1,DICER1,DRG1,E2F2,E2F3,EAF1,ECT2,EDN1,EID2,EIF2AK2,ELK1,ENO1,EPC1,ETS2,ETV3,FABP4,FGF2,…	261
Cell Cycle	interphase	Interphase	6.82e-06	0.00187	ACVR1B,ADCYAP1R1,ARPP19,BAK1,BCAT1,BCL2,BIRC5,BMP4,BTG1,BTLA,CAMK2N1,CAMKK1,CAPNS1,CBX2,CCNA2,CCNB1,CCND1,CCNE2,CD40,CDC25C,CDCA2,CDK6,Cdkn1c,CDKN2C,CEBPD,CEP41,COMMD3-BMI1,CSNK2B,CTNND1,CYBB,DARS,DESI2,DTL,E2F2,E2F3,EIF2AK2,EIF4E,ELK1,ESCO1,FGF2,FGFR1OP,FLT1,GAB1,GADD45A,GFI1,GLI3,GRAP2,HAS2,HBEGF,HDAC2,HES1,HSP90AA1,ID2,IGF1,IGFBP3,ING2,KLF12,KRAS,LBH,LEF1,LMO4,MAP2K6,MAPK14,MAX,MEOX2,MINDY3,MM…	120
Organismal Injury and Abnormalities,Reproductive System Disease	disorder of pregnancy	Disorder of pregnancy	7.8e-06	0.00211	ADAMTS3,ALKBH1,AMOT,ANKRD29,APTX,ARL5B,ATF6,ATMIN,BCL2,BNIP2,C12orf49,C16orf45,C3orf18,C4orf33,CACNA2D1,CCDC117,CCNE2,Cdkn1c,CLEC14A,CST3,CSTF2T,CXCL10,CYB5B,DNAJB9,DNAJC3,DPH3,DPYSL3,F3,FAM49A,FBXL12,FBXO32,FIBIN,FLT1,FZD4,GALNT18,GNAI3,GXYLT1,HES1,HMGCL,HSF1,HSP90AA1,HTR2A,IL6ST,KIAA0040,KLF9,KREMEN1,KYNU,LDLR,LPAR3,MAN1A2,MAOA,MAPK14,MCL1,MXRA5,NCS1,NDFIP2,NR3C1,OSBPL11,P2RY12,PDE4D,PDE7A,PGM2…	99
Cellular Development,Skeletal and Muscular System Development and Function	differentiation	Differentiation of muscle cell lines	8.91e-06	0.00238	ACVR2B,AKIRIN1,BMP4,BNIP2,CBX5,CXCR4,DFFB,EGLN3,EID2,EPC1,FBXO32,FGF2,GAB1,IGF1,KIF5B,MAP2K6,MAP3K7,MED28,MRAS,NFKBIA,PDE4D,PPP3CA,PPP3CB,RICTOR,RRAGC,S100B,SMAD7,SOCS2,SOCS3,ST8SIA4,TNF,WNT5A,WWTR1	33
Cell Death and Survival,Organismal Injury and Abnormalities	apoptosis	Apoptosis of epithelial cells	9.3e-06	0.00245	ADAMTS3,ARF6,BAK1,BCL2,BIRC5,BMF,CASP3,CCND1,CD1D,CD40,CDK6,CLIC4,CXCL10,CYSLTR1,DICER1,EDN1,EIF3H,EIF4E,ENTPD5,F3,FGF2,GADD45A,ID2,IGF1,IL2RA,IRAK3,IRF1,KRAS,LDLR,MAOA,MAPK14,MCL1,MYD88,NCF1,NDRG2,NFKBIA,NR3C1,NTN1,PAK2,PEA15,PIAS4,PTPN1,SFRP1,SGK1,SOCS3,TGFA,TIMP3,TNF,TNFRSF1B,TNFSF14,UBD,XBP1	52
Cell Death and Survival	cell death	Cell death of brain	1.01e-05	0.00262	AGTPBP1,AIFM1,BAK1,BCL2,BEX3,CAPNS1,CASP3,CCNB1,CDC25C,CDK5R1,CDK6,DICER1,E2F3,ETS2,FER,FGF2,FLT1,FRAT1,GCLM,GNAO1,HBEGF,HMGB2,HSF1,HSPA5,IGF1,ITPRIP,MAOA,MAPK14,MCL1,MECP2,NCF1,NCS1,NFKBIA,NMNAT2,NTRK2,P4HB,PEA15,PPP3CA,PRKN,RHOA,RIT1,ROCK1,SEMA3A,SERPINF1,SGK1,SH3GLB1,SLC1A2,SLC25A12,TGFA,TNF,VAPA,VAPB,YWHAB	53
Gene Expression	transactivation	Transactivation	1.08e-05	0.00275	ACVR1B,ACVR2B,API5,ASCC1,ATF6,BCL2,BCL6,CCND1,CCNT1,CD40,CDCA4,CEBPD,CTNNBIP1,CYTIP,E2F2,E2F3,EDN1,EIF2AK2,ELK1,ETS2,FABP4,FABP5,FGF2,FRAT1,GAB1,GADD45A,GFI1,GNA13,GTF2A1,HDAC2,HES1,HOXB7,HSF1,IGF1,IGFBP4,IL2RA,IRF1,LEF1,LMO4,MAP2K6,MAP3K7,MAPK14,MARCKSL1,MAX,MED11,MED28,MEOX2,MRAS,MYD88,N4BP1,NEK9,NFKBIA,NR3C1,NR4A2,NRAS,PLAG1,PLEKHA2,POLR2H,POU2F1,PPP3CA,PRKACB,PTPN1,PYCARD,RAB5A,RASGRF2,RCHY1,…	91
Cancer,Gastrointestinal Disease,Organismal Injury and Abnormalities	gastrointestinal carcinoma	Gastrointestinal carcinoma	1.1e-05	0.00275	AADAT,ABHD14B,ABHD15,ABT1,ACAA2,ACBD5,ACOT9,ACVR1B,ACVR2B,ADAM10,ADAMTS1,ADAMTS15,ADAMTS3,ADCYAP1R1,AGPAT5,AGTPBP1,AHCYL1,AIDA,AIFM1,AKAP5,ALAD,ALKBH1,ALPK3,AMFR,AMIGO2,AMMECR1L,AMOT,ANGPTL7,ANK1,ANKFY1,ANKIB1,ANKRD22,ANKRD28,ANKRD29,ANKRD49,ANKRD6,ANTXR1,ANXA11,AP1G1,AP1S1,API5,APTX,ARF6,ARFIP1,ARHGAP12,ARHGAP15,ARHGAP18,ARHGAP24,ARIH1,ARL11,ARL14EP,ARL2,ARL5B,ARMT1,ARRDC3,ARSK,ASAP3,ASCC1,ASPHD…	1055
Cancer,Hematological Disease,Immunological Disease,Organismal Injury and Abnormalities	plasma cell dyscrasia	Plasma cell dyscrasia	1.1e-05	0.00275	AKAP5,ANXA11,ATP6V1E1,BCAT1,BCL2,BCL6,BIRC5,CASP3,CBX2,CCNB1,CCND1,CD47,CD5,CDC27,CDKN2C,CEBPD,CEP41,COMMD3-BMI1,CRK,CSGALNACT2,CXCR4,E2F2,EIF4E3,EMB,EXTL2,FGF2,FLT1,GEMIN2,HDAC2,HSP90AA1,ICK,IGF1,IGFBP3,IL2RA,IL6ST,KLF3,KRAS,MAX,MCL1,MYD88,NPAT,NR3C1,NRAS,NTRK2,NUTF2,PLPP3,POLE4,PPP2CA,PPP3CA,PPP3CB,PPP3R1,PSMB1,PSMB9,PTGER4,PTPN1,PTPRE,RALA,RET,RICTOR,SDC1,SERPINC1,SIGMAR1,SMAD7,SOCS2,STRN,STRN…	78
Cardiovascular System Development and Function,Cell Cycle,Skeletal and Muscular System Development and Function	mitosis	Mitosis of cardiomyocytes	1.17e-05	0.0029	BCL2,BIRC5,CCNA2,E2F2,MAPK14	5
Cell Death and Survival	cell death	Cell death of fibroblasts	1.2e-05	0.00291	AIFM1,BAK1,BCL2,BMP4,CAPNS1,CASP3,CCND1,CD1D,CD40,CDKN2C,CLIC4,CNR2,E2F2,EI24,EIF2AK2,EIF4E,FGF2,GAB1,GNPNAT1,GPX7,HAS2,HSF1,IGF1,IGFBP3,ITPRIP,KRAS,LUM,MAPK14,MCL1,NFKBIA,NRAS,PELI1,PERP,PPP1R15A,PRKN,PTPN1,PYCARD,SDHC,SFRP1,SH3GLB1,STC1,TIMP3,TNF,TNFRSF1B,TNFSF14,TRAF6,UBD,UBE2K	48
Cancer,Cell Death and Survival,Organismal Injury and Abnormalities,Tumor Morphology	necrosis	Necrosis of tumor	1.21e-05	0.00291	AIFM1,B4GALT5,BCL2,BIRC5,BMP4,BTG1,CASP3,CD40,CD47,CDK6,CEBPD,CXCR4,E2F2,EGLN3,EIF2AK2,EMP2,ENO1,FGF2,FLT1,GADD45A,GALNT3,HBEGF,HDAC2,HES1,HSF1,HSPB8,ICOS,IGF1,IGFBP3,IL2RA,IL6ST,IRF1,JAG1,KEAP1,KRAS,LEF1,LYPLA1,MAGEH1,MAP2K6,MAPK14,MCL1,NAMPT,NEK4,NFKBIA,NR3C1,NR4A2,NRAS,NUAK1,PHF5A,PIM3,PNO1,POLR2H,PPP2CA,PSMA5,PSMB1,PSMC6,PSMD12,RHOA,RPS14,RUNX1,SFRP1,SFRP2,SGK1,SLC16A1,SLC7A11,SNRPB,SNRPD1,SO…	77
Cell Cycle	senescence	Senescence of cells	1.25e-05	0.00298	ARHGAP18,ATMIN,BCL2,BCL6,BMP4,BUB3,CASP3,CBX2,CCNA2,CCND1,CDK5R1,COMMD3-BMI1,DICER1,E2F2,E2F3,EIF4E,FGF2,FLT1,GABARAPL2,GADD45A,HDAC2,ID2,KRAS,LIN52,MAP2K6,MAP3K7,MAPK14,MAPKAPK5,MCL1,ME1,NAMPT,NCF1,NRAS,NUAK1,PLOD2,POLDIP2,POT1,PRMT6,REV1,RHOA,RNF7,RUNX1,SMAD7,SMC5,SPDL1,SRSF2,THRB,TNF,TNFSF15,UQCRFS1,XBP1,YEATS4,ZNF277	53
Cell Death and Survival	cell death	Cell death of macrophages	1.29e-05	0.00299	BCL2,BIRC5,BTG1,C1QA,CASP3,CCR5,CD40,COQ7,CYBB,DFFA,EIF2AK2,FABP4,IRF1,LDLR,MAPK14,MCL1,MYD88,NAMPT,NCEH1,NFKBIA,PDGFC,PYCARD,SERPINF1,SLC7A11,SOAT1,TNF,TNFRSF1B	27
Cellular Development,Cellular Growth and Proliferation	proliferation	Proliferation of endometrial cancer cell lines	1.3e-05	0.00299	CDK8,CNR2,CSNK2B,DUSP6,EIF4E,FGF2,GHSR,IGF1,KRAS,TGFA,TGFB2,TIPRL,TNF	13
Cell Death and Survival	apoptosis	Apoptosis of lung	1.3e-05	0.00299	CASP3,CCR5,CD40,FBN1,FLT1,IGF1,IL2RA,IRAK3,KRAS,MCL1,NFKBIA,SDHC,TNF	13
Cell Death and Survival	cell death	Cell death of antigen presenting cells	1.36e-05	0.0031	BAK1,BCL2,BCL6,BIRC5,BTG1,C1QA,CASP3,CCR5,CCR7,CD40,CNR2,COQ7,CYBB,DFFA,EIF2AK2,FABP4,IRF1,LDLR,MAPK14,MCL1,MYD88,NAMPT,NCEH1,NFKBIA,NR3C1,PDGFC,PTGER4,PYCARD,SERPINF1,SLC7A11,SOAT1,TNF,TNFRSF1B	33
Cell-mediated Immune Response,Cellular Development,Cellular Function and Maintenance,Cellular Growth and Proliferation,Embryonic Development,Hematological System Development and Function,Hematopoiesis,Lymphoid Tissue Structure and Development,Organ Development,Organismal Development,Tissue Development	differentiation	Differentiation of T lymphocytes	1.4e-05	0.00313	BCL2,BCL6,BMP4,CBX2,CD1D,CD3D,CD69,CDK6,Cdkn1c,CLEC6A,COMMD3-BMI1,CXCR4,CXCR5,DCLRE1C,DFFB,DICER1,DNAJA2,DUSP10,E2F2,FZD5,GATA2,GFI1,GLI3,GRAP2,HAVCR2,HLA-DOA,HSP90AA1,ICOS,ID2,IGF1,IL2RA,IRAK3,IRF1,JAG1,KCNA3,LAT,LEF1,MAPK14,MBD2,MLLT11,MYD88,NR4A2,PPP3CB,PRDX2,PRELID1,PTGER4,PTPN22,RHOA,RICTOR,RORA,RPL22,RUNX1,SFRP1,SMAD7,SMARCE1,SOCS2,SOCS3,SOCS5,TESPA1,TNF,TNFSF4,TRAF6,USP15,XBP1,ZBTB16,ZFP36…	67
Cardiovascular Disease,Organismal Injury and Abnormalities,Reproductive System Disease	maternal hypertension	Maternal hypertension	1.41e-05	0.00313	ANKRD29,APTX,ARL5B,ATF6,ATMIN,BNIP2,C12orf49,C16orf45,C3orf18,C4orf33,CACNA2D1,CCDC117,CLEC14A,CST3,CSTF2T,CXCL10,CYB5B,DNAJB9,DNAJC3,DPYSL3,F3,FAM49A,FBXO32,FIBIN,FLT1,FZD4,GALNT18,GNAI3,GXYLT1,HES1,IL6ST,KIAA0040,KLF9,KREMEN1,KYNU,LDLR,MAN1A2,MAOA,MCL1,MXRA5,NCS1,NDFIP2,NR3C1,OSBPL11,P2RY12,PGM2,PPP2R2A,PPP3CB,PTGIS,RASL12,SEMA5A,SERPINC1,SLC39A8,SNRPD1,SPCS2,ST8SIA4,TMED5,TMEM119,TMEM135,TMEM4…	69
Cell Death and Survival	apoptosis	Apoptosis of tumor cell lines	1.43e-05	0.00315	ACVR1B,ACVR2B,AIFM1,API5,ARL11,ATF6,ATMIN,BAK1,BCAS2,BCL2,BCL6,BIRC5,BMF,BMP4,BNIP2,BUB3,CAPNS1,CASP3,CBX2,CBX5,CCDC6,CCDC8,CCNB1,CCND1,CCR5,CD40,CD47,CD55,CDC73,CDCA2,CDK5R1,CDK6,CDK8,CDKN2C,CEBPD,CERS6,CHMP5,CNN2,COMMD3-BMI1,CTNND1,CXCR4,DDIT4,DEPDC1,DESI2,DFFA,DICER1,E2F2,E2F3,EDN1,EIF2AK2,EIF3H,EIF4E,ENO1,ENTPD5,ETS2,FBXO32,FER,FGF2,FGF9,FLT1,GAB1,GADD45A,GFI1,GLI3,GLIPR1,GNA13,HBEGF,HDAC11,H…	191
Cell Death and Survival,Cell Morphology,Nervous System Development and Function,Neurological Disease,Tissue Morphology	loss	Loss of neurons	1.5e-05	0.00327	BCL2,BLOC1S2,CASP3,CCR5,CDK5R1,CNR2,CST3,CYBB,DICER1,EI24,FGF2,ID2,IGF1,KLF7,NCS1,NR4A2,NTRK2,OSTM1,PHYH,POT1,PPP1R15A,PRKN,RET,RIT1,RRN3,RUNX1,SEPT5,SLC1A2,ST8SIA4,STC1,TGFA,THRB,TNF,ZPR1	34
Cellular Compromise,Inflammatory Response	degranulation	Degranulation of phagocytes	1.84e-05	0.00396	ADAM10,ALAD,C6orf120,CAB39,CANT1,CD300A,CD47,CD55,CD63,CMTM6,CNN2,COMMD3,COTL1,CRISPLD2,CSNK2B,CST3,CYBB,DNAJC3,ENPP4,ERP44,FABP5,FGL2,FOXF1,GATA2,GLB1,GLIPR1,HAVCR2,HSP90AA1,INPP5B,LAMP2,LAMTOR3,LAT,MAPK14,MLEC,MOSPD2,NDUFC2,NFAM1,NIT2,NRAS,OSTF1,PAFAH1B2,PAK2,PGM2,PGRMC1,PPP3R1,PRCP,PSMA5,PSMB1,PSMD12,PTPN22,PYCARD,RAB14,RAB18,RAB27A,RAB31,RAB3D,RAB4B,RAB5B,RAB7A,RAP1B,RAP2C,RHOA,RHOF,ROCK1,SER…	76
Neurological Disease	degeneration	Degeneration of nervous system	1.92e-05	0.00405	AADAT,AGTPBP1,AIFM1,BCL2,CASP3,CDK5R1,CNP,CNR2,COMMD3-BMI1,CX3CR1,CYBB,DICER1,DPYSL3,EI24,ETS2,FGF2,FLT1,FZD4,GEMIN2,GFI1,GLB1,HBEGF,IGF1,IL6ST,MAFG,MFN1,MYD88,NMNAT2,NR4A2,NTRK2,PRKN,PYCARD,REEP1,RET,SCARB2,SEPT5,SGK1,SLC1A2,SLC7A11,SNAP25,STAMBP,TFAM,TGFA,TGFB2,THRB,TNF,TNFRSF1B,TSPAN2,VPS18,VTI1B,XBP1,ZNF106,ZPR1	53
Cell Death and Survival	apoptosis	Apoptosis of connective tissue cells	1.93e-05	0.00405	BAK1,BCL2,BIRC5,BMP4,CAPNS1,CASP3,CCND1,CD1D,CDKN2C,CLIC4,DDIT4,DMP1,E2F2,EIF2AK2,EIF4E,ELK1,FGF2,GAB1,GALNT3,GNPNAT1,GPX7,HAS2,HBEGF,HSPA5,IGF1,IGFBP3,KRAS,LUM,MAP3K7,MAPK14,MCL1,NFKBIA,NRAS,PELI1,PPP1R15A,PRKN,PTPN1,PYCARD,SDHC,SERPINH1,SFRP1,SH3GLB1,STC1,TFAM,TGFB2,TIMP3,TNF,TNFRSF1B,TNFSF14,TRAF6,UBD,XDH	52
Cardiovascular Disease,Organismal Injury and Abnormalities,Reproductive System Disease	preeclampsia	Preeclampsia	1.95e-05	0.00405	ANKRD29,APTX,ARL5B,ATF6,ATMIN,BNIP2,C12orf49,C16orf45,C3orf18,C4orf33,CCDC117,CLEC14A,CST3,CSTF2T,CXCL10,CYB5B,DNAJB9,DNAJC3,DPYSL3,F3,FAM49A,FBXO32,FIBIN,FLT1,FZD4,GALNT18,GNAI3,GXYLT1,HES1,IL6ST,KIAA0040,KLF9,KREMEN1,KYNU,LDLR,MAN1A2,MAOA,MCL1,MXRA5,NCS1,NDFIP2,NR3C1,OSBPL11,P2RY12,PGM2,PPP2R2A,PPP3CB,PTGIS,RASL12,SEMA5A,SERPINC1,SLC39A8,SNRPD1,SPCS2,ST8SIA4,TMED5,TMEM119,TMEM135,TMEM47,TMOD1,T…	68
Cell Death and Survival,Neurological Disease,Organismal Injury and Abnormalities	cell death	Cell death of cortical neurons	1.99e-05	0.00411	BAK1,BCL2,BEX3,CAPNS1,CASP3,CCNB1,CDK5R1,CDK6,E2F3,ETS2,FER,FLT1,GCLM,GNAO1,HMGB2,HSF1,HSPA5,IGF1,MAOA,MAPK14,MCL1,MECP2,NCF1,NCS1,NFKBIA,NMNAT2,NTRK2,PEA15,RHOA,SEMA3A,SH3GLB1,SLC25A12,TGFA,TNF,YWHAB	35
Infectious Diseases	infection	Viral Infection	2.34e-05	0.00469	ACTR3,ADAM10,AGO3,AGO4,AGTRAP,AHCYL1,ANKRD6,AP1S1,ARF6,ARGLU1,ARRDC3,ASF1A,ATMIN,BAK1,BCL2,BICD2,BNIP2,C4orf33,CACNA2D1,CANT1,CASP3,CBLL1,CCDC9B,CCL22,CCNA2,CCNT1,CCR5,CCR7,CD40,CD47,CD55,CD63,CD69,CDC73,CEBPD,CHMP3,CHMP5,CLIC4,CMKLR1,CNOT7,CNP,CPSF6,CSNK2B,CST3,CXCL10,CXCR4,CYB5B,CYBB,CYP2U1,DICER1,DLGAP1,DNAJA2,DUSP16,E2F2,EEA1,EFNA2,EIF2AK2,EIF3H,ETF1,ETS2,ETV3,F3,FAM76B,FBN1,FLT1,FRAT1,GAB1,G…	227
Cell Death and Survival	cell death	Cell death of fibroblast cell lines	2.34e-05	0.00469	AIFM1,ATF6,BAK1,BCL2,BCL6,BIRC5,BMF,CAPNS1,CASP3,CCNB1,CCND1,CD40,CDC73,CDK6,Cdkn1c,CLIC4,CRK,DDIT4,DFFA,DICER1,E2F2,EIF2AK2,EIF3H,ELK1,EMP2,ENO1,ENTPD5,FGF2,FLT1,GADD45A,GNA13,GNAQ,HINT1,HSF1,HSPA5,ID2,IGF1,IRF1,KRAS,LAMP2,LEF1,LPAR2,MAP3K7,MAPK14,MCL1,NFKBIA,NOX1,NR3C1,NR4A2,NRAS,P4HB,PAK2,PARP2,PPP3CA,PRKN,PTPN1,RET,RHOA,RHOT1,RUNX1,SCP2,SGPP1,SRSF2,STK17B,TMEM107,TNF,TNFAIP8L1,TNFRSF1B,UXT,VD…	71
Cell Morphology,Nervous System Development and Function	morphology	Morphology of central nervous system cells	2.35e-05	0.00469	ABI2,BICD2,BLOC1S2,BMP4,C1QA,CDK5R1,CNTN1,COMMD3-BMI1,CPEB3,CST3,DICER1,DPYSL3,EI24,FGF2,HDAC2,HES1,HSF1,IGF1,IL6ST,KLF7,LDLR,MECP2,NTRK2,OSTM1,PEA15,PHYH,POT1,PPP1R15A,RHOA,RICTOR,S100B,SEMA3A,SLC1A2,ST8SIA4,SYTL4,TGFA	36
Cellular Development,Cellular Growth and Proliferation,Nervous System Development and Function,Tissue Development	growth	Growth of axons	2.41e-05	0.00477	ARF6,BCL2,CDK5R1,COTL1,CXCR4,DUSP10,EEA1,EIF2B2,EXT1,FGF2,GNAO1,GPM6A,IGF1,KLF7,MAOA,NRN1,NSG1,NTN1,NTRK2,NUDT7,PPP3CB,PTP4A2,PTPDC1,RET,RHOA,RIMS3,RIT1,SEMA3A,SEMA5A,SNAP25,STX7,THAP1,TMOD2,VTI1B,WNT5A	35
Cell Death and Survival,Organismal Injury and Abnormalities	apoptosis	Apoptosis of endothelial cells	2.57e-05	0.00504	ADAMTS1,AMIGO2,Ang4,ARHGAP18,ASS1,BCL2,BIRC5,CASP3,CCR5,CNP,CXCR4,DGKE,DUSP6,EDN1,FGF2,FLT1,FSTL1,HEYL,HSPA5,IGF1,ISM1,LUM,MAPK14,MAX,MCL1,MEOX2,NFKBIA,NTN1,RHOA,SEMA3A,SERPINC1,SERPINF1,TNF,TNFSF15,VDAC1,XDH	36
Cell Cycle	S phase	S phase	2.75e-05	0.00534	ADCYAP1R1,BCL2,BIRC5,BTLA,CAMK2N1,CBX2,CCNA2,CCND1,CD40,CDC25C,CDK6,Cdkn1c,CDKN2C,COMMD3-BMI1,CTNND1,DESI2,E2F2,E2F3,ESCO1,FGF2,GAB1,GADD45A,GFI1,HBEGF,ID2,IGF1,KLF12,KRAS,LBH,MAX,MXD4,NEK9,NPAT,NRAS,PCLAF,PEA15,REV1,RHOA,RUNX1,SAR1A,SUSD3,TGFA,TIPIN,TNF,TSC22D3,VPS18,ZBTB16	47
Cell Death and Survival	apoptosis	Apoptosis of muscle	2.96e-05	0.0057	BCL2,BIRC5,BMP10,BMP4,CASP3,CCNT1,CD40,Cdkn1c,CYBB,DICER1,DUSP6,E2F3,EDN1,FGF2,FSTL1,GNAQ,HDAC2,HSPB8,ID2,IGF1,IL6ST,IRF1,KRAS,MAOA,MAP2K6,MAP3K7,MAPK14,MCL1,MTPN,NAMPT,NFKBIA,NRAS,NTN1,PDCD4,PPP1CC,PPP3CA,PSMB1,RHOA,S100B,SERPINF1,SOCS3,TBX20,TFPI2,TIMP2,TIMP3,TNF,ZNF423	47
Cell Death and Survival	apoptosis	Apoptosis of fibroblasts	3.35e-05	0.00629	BAK1,BCL2,BMP4,CAPNS1,CASP3,CCND1,CD1D,CDKN2C,CLIC4,E2F2,EIF2AK2,EIF4E,FGF2,GAB1,GNPNAT1,GPX7,HAS2,IGF1,IGFBP3,KRAS,LUM,MAPK14,MCL1,NFKBIA,NRAS,PELI1,PPP1R15A,PRKN,PTPN1,PYCARD,SDHC,SFRP1,SH3GLB1,STC1,TIMP3,TNF,TNFRSF1B,TNFSF14,TRAF6,UBD	40
Cellular Development,Connective Tissue Development and Function,Tissue Development	differentiation	Differentiation of connective tissue cells	3.35e-05	0.00629	ACVR2B,ASF1A,BCL2,BCL6,BMP4,CAPNS1,CASP3,CCND1,CD47,CDK6,CEBPD,CMKLR1,CNR2,CRK,CST3,CTNNBIP1,CTNND1,CYSLTR1,DICER1,EDN1,EFNA2,EGLN3,EIF2AK2,ERO1A,FABP4,FBN1,FGF2,FGF23,FGF9,GATA2,GLI3,HAS2,HES1,HEY1,HTR2A,ID2,IFT80,IGF1,IL20RA,IL6ST,INSIG1,IRAK3,JAG1,LAT,LEF1,LNPK,LUM,MAFG,MAP2K6,MAPK14,METTL8,MYD88,NAMPT,NOCT,NPY,NR3C1,NR4A2,NUDT7,OSBPL11,OSBPL8,OSTM1,PARP2,PKIG,PTGER4,PTPRE,RAB23,RORA,RUNX1,SEM…	100
Cell Signaling	frizzled-2 signaling pathway	Frizzled-2 signaling pathway	3.37e-05	0.00629	AGO3,AGO4,FZD4,FZD5,GNAO1,LEF1,MAP3K7,PPP3CA,PPP3CB,PPP3R1,WNT5A	11
Tissue Development	accumulation	Accumulation of cells	3.45e-05	0.00639	BCL2,BMF,BMP4,CCL22,CCR5,CCR7,CD1D,CD40,Cdkn1c,CMKLR1,CX3CR1,CXCL10,CXCR4,CYBB,DICER1,EDN1,ETS2,F3,FGF2,FLT1,FSTL1,GATA2,GFI1,GNAQ,HAS2,HAVCR2,HS2ST1,ICOS,IGF1,IL2RA,IL6ST,IRF1,KRAS,L3MBTL3,LAT,LDLR,MLLT11,MYD88,NCF1,NFYA,NR3C1,OCLN,P4HB,PTPN1,RET,ROCK1,RUNX1,SERPINC1,SMAD7,TIMP2,TNF,TNFRSF1B,TNFRSF9,TNFSF4,TSC22D3,XBP1,ZBTB16,ZNF106	58
Cell Death and Survival	cell death	Cell death of muscle	3.59e-05	0.00658	ATF6,BCL2,BCL6,BIRC5,BMP10,BMP4,BNIP2,CASP3,CCNT1,CD40,Cdkn1c,CNR2,CYBB,DICER1,DUSP6,E2F3,EDN1,FGF2,FSTL1,GNAQ,HBEGF,HDAC2,HSPB8,ID2,IGF1,IL6ST,IRF1,KRAS,MAOA,MAP2K6,MAP3K7,MAPK14,MCL1,MTPN,MYLK3,NAMPT,NFKBIA,NOA1,NR3C1,NRAS,NTN1,PDCD4,PPP1CC,PPP1R15A,PPP3CA,PRKAB2,PRKN,PSMB1,RHOA,S100B,SERPINF1,SOCS3,TBX20,TFPI2,TIMP2,TIMP3,TNF,XDH,ZNF423	59
Cell Cycle	G1 phase	G1 phase	3.74e-05	0.00679	ACVR1B,BAK1,BCAT1,BCL2,BIRC5,CAMKK1,CAPNS1,CCNA2,CCND1,CCNE2,CD40,CDC25C,CDCA2,CDK6,Cdkn1c,CDKN2C,CEBPD,CSNK2B,CYBB,DARS,E2F2,E2F3,EIF2AK2,EIF4E,FGF2,FLT1,GADD45A,GFI1,GLI3,HAS2,HDAC2,HES1,ID2,IGF1,IGFBP3,ING2,KRAS,LEF1,MAP2K6,MAPK14,MAX,MINDY3,NEK9,NFKBIA,NFYA,NOCT,NPAT,NR3C1,NUAK1,OLA1,ORC4,PLAG1,POLE4,PPP3CA,PPP6C,PRKCH,PRKN,PTPN22,RCHY1,RFFL,RHOA,RHOU,RUNX1,SMAD7,TCF19,THRB,TIMP2,TNF,TNFSF15,…	73
Cell Cycle	G1/S phase transition	G1/S phase transition	4.17e-05	0.00752	ACVR1B,BCAT1,BCL2,BIRC5,CAPNS1,CCNA2,CCND1,CCNE2,CDC25C,CDK6,CDKN2C,DARS,E2F3,EIF2AK2,EIF4E,FGF2,FLT1,GADD45A,GLI3,HES1,ID2,IGF1,KRAS,LEF1,MAP2K6,MAPK14,MAX,NFKBIA,NPAT,NUAK1,OLA1,ORC4,PLAG1,POLE4,PPP3CA,PPP6C,RCHY1,RHOA,RHOU,RUNX1,TCF19,TOB2,USP37	43
Cellular Development,Cellular Growth and Proliferation,Hematological System Development and Function,Hematopoiesis,Lymphoid Tissue Structure and Development,Tissue Development	leukopoiesis	Leukopoiesis	4.25e-05	0.00759	ADAM10,BCL2,BCL6,BIRC5,BMP4,CBFA2T3,CBX2,CCND1,CCR7,CD1D,CD300A,CD3D,CD40,CD47,CD5,CD69,CDK6,Cdkn1c,CLEC6A,CNR2,COMMD3-BMI1,CRK,CST3,CTNNBIP1,CXCL10,CXCR4,CXCR5,CYBB,CYSLTR1,DCLRE1C,DFFB,DICER1,DNAJA2,DNAJB9,DUSP10,E2F2,EIF4E,ELK1,EMP1,ETS2,FGF2,FLT1,FZD5,GADD45A,GATA2,GFI1,GLI3,GRAP2,HAVCR2,HDAC2,HLA-DOA,HSF1,HSP90AA1,ICOS,ID2,IGF1,IKZF3,IL2RA,IL6ST,IRAK3,IRF1,JAG1,KCNA3,KLF3,KRAS,L3MBTL3,LAT,LE…	125
Cell Death and Survival	cell death	Cell death of blood cells	4.41e-05	0.00781	AIFM1,AKIRIN2,ANTXR1,ARF6,ATMIN,BAK1,BCL2,BCL6,BIRC5,BMF,BMP4,BTG1,BTLA,C1QA,CASP3,CCNB1,CCR5,CCR7,CD1D,CD300A,CD40,CD47,CD5,CD69,CNR2,COQ7,CST3,CX3CR1,CXCL10,CXCR4,CYBB,DDIT4,DFFA,DFFB,DICER1,DRAM1,E2F2,EIF2AK2,EIF4E,ETS2,FABP4,FGL2,GATA2,GFI1,GLI3,GRAP2,HAVCR2,HDAC2,HES1,HSPA5,ICOS,ID2,IGF1,IKZF3,IL2RA,IL6ST,IRAK3,IRF1,KIF1C,KRAS,LAT,LDLR,LEF1,MAP2K6,MAPK14,MCL1,MYD88,NAMPT,NCEH1,NFKBIA,NFYA,NR…	108
Cellular Development,Cellular Growth and Proliferation,Nervous System Development and Function,Tissue Development	proliferation	Proliferation of neuronal cells	4.53e-05	0.00788	ADAM10,ADCYAP1R1,ANKRD6,ARF6,BCL2,BICD2,BMP4,BTC,CCND1,CCR5,CD47,CDK5R1,CNP,COTL1,CRK,CX3CR1,CXCR4,DOK5,DPYSL3,DUSP10,EEA1,EIF2B2,ELK1,EXT1,FAM107A,FECH,FGF2,FLT1,GAB1,GEMIN2,GLI3,GNAO1,GNAQ,GPM6A,GPR171,IGF1,IL6ST,IMPACT,JAG1,KLF7,KRAS,MAOA,MFN1,MRAS,MYD88,NFKBIA,NINJ1,NPY,NRN1,NSG1,NTN1,NTRK2,NUDT7,PFN2,PPP3CB,PTP4A2,PTPDC1,RAB22A,RAP1B,RET,RHOA,RIMS3,RIT1,ROCK1,RPS14,S100B,SEMA3A,SEMA5A,SGK1,S…	89
Cell Death and Survival	cell death	Cell death of T lymphocytes	4.53e-05	0.00788	AIFM1,BAK1,BCL2,BIRC5,BMF,BMP4,CASP3,CCNB1,CCR5,CD40,CD47,CD5,CST3,CXCL10,CXCR4,DDIT4,DFFA,DFFB,DICER1,DRAM1,E2F2,ETS2,GFI1,GLI3,GRAP2,ICOS,ID2,IGF1,IL2RA,KRAS,LAT,MAP2K6,MAPK14,MCL1,NFKBIA,NR3C1,PERP,PPP3CB,PRELID1,RUNX1,SMAD7,STK17B,STOML2,TBXA2R,TGFB2,THAP1,TNF,TNFRSF1B,TNFRSF9,TSC22D3,WNT5A,XCL1,ZBTB16,ZC3H8	54
Cardiovascular System Development and Function	morphology	Morphology of cardiovascular system	4.68e-05	0.008	ADAM10,AIF1,AIFM1,AKAP5,AMOT,ARG2,ATF6,ATP6V1E1,BCL2,BCL6,BIRC5,BMP10,BMP4,BTC,CACNA2D1,CAPNS1,CASP3,CCNA2,CCND1,CCNE2,CCNT1,CCR5,CD69,CDK5R1,CDK6,Cdkn1c,CDKN2C,CLIC4,CMKLR1,COMMD3-BMI1,CRK,CST3,CXCL10,CXCR4,CYBB,DDAH1,DICER1,DNAJC3,DUSP6,EDN1,EGLN3,EHD3,ELK1,F3,FBN1,FBXO32,FGF2,FGF23,FGF9,FLRT2,FLT1,FLVCR1,FZD5,GAB1,GADD45A,GATA2,GATAD1,GCLM,GNA13,GNAQ,GPR180,GPX7,HAS2,HBEGF,HDAC2,HEY1,HEY2,HEYL…	141
Cancer,Hematological Disease,Immunological Disease,Organismal Injury and Abnormalities	peripheral T-cell lymphoma	Peripheral T-cell lymphoma	4.68e-05	0.008	ANKIB1,BCL6,BTG1,CCR7,CD47,CD5,CD69,CDKN2C,DYNLL2,EPC1,FBN1,GADD45A,HDAC11,HDAC2,HECA,HSP90AA1,ID2,KRAS,MGAT4A,MYD88,NR3C1,NR4A2,PDE4D,POLE4,POU2F1,PSMB1,RHOA,STK17B,TOB1,TUBB3,TUBD1	31
Cell Morphology,Cellular Assembly and Organization,Cellular Function and Maintenance	formation	Formation of cellular protrusions	4.72e-05	0.008	ABI2,ACTR3,ADAM10,ADAMTS3,AGTPBP1,AKAP5,AKIRIN1,ALKBH1,Ang4,ARF6,ARHGAP24,ARL3,ATF6,B4GALT5,BCL2,BLOC1S6,CALU,CAPNS1,CASP3,CCR7,CD47,CDK5R1,CEP19,CEP41,CFAP20,CFAP410,CLUAP1,CNP,CNR2,CNTN1,CPEB3,CPEB4,CRK,CTNND1,CX3CR1,CXCL10,CXCR4,CYBB,DDAH1,DICER1,DPYSL3,EDN1,EFNA2,EFNA5,EIF4E,ELK1,ENTR1,FAM107A,FER,FGF2,FGFR1OP,FOPNL,GAB1,GNA13,GNAO1,GORAB,GPM6A,HDAC2,HMGB2,HSP90AA1,ICK,ICOS,IFT80,IGF1,IQCB1,K…	142
Hematological System Development and Function,Tissue Development	accumulation	Accumulation of blood cells	4.81e-05	0.00808	BCL2,BMF,BMP4,CCL22,CCR5,CCR7,CD1D,CD40,CMKLR1,CX3CR1,CXCL10,CXCR4,CYBB,EDN1,ETS2,F3,FGF2,GATA2,GFI1,GNAQ,HAVCR2,ICOS,IL2RA,IL6ST,IRF1,KRAS,L3MBTL3,LAT,LDLR,MLLT11,MYD88,NCF1,NFYA,NR3C1,OCLN,P4HB,PTPN1,RET,ROCK1,SERPINC1,SMAD7,TIMP2,TNF,TNFRSF1B,TNFRSF9,TNFSF4,TSC22D3,XBP1,ZBTB16,ZNF106	50
Cancer,Gastrointestinal Disease,Organismal Injury and Abnormalities	neoplasia	Gastrointestinal tumor	4.98e-05	0.00827	AADAT,ABHD14B,ABHD15,ABT1,ACAA2,ACBD5,ACOT9,ACVR1B,ACVR2B,ADAM10,ADAMTS1,ADAMTS15,ADAMTS3,ADCYAP1R1,AGPAT5,AGTPBP1,AHCYL1,AIDA,AIFM1,AKAP5,ALAD,ALKBH1,ALPK3,AMFR,AMIGO2,AMMECR1L,AMOT,ANGPTL7,ANK1,ANKFY1,ANKIB1,ANKRD22,ANKRD28,ANKRD29,ANKRD49,ANKRD6,ANTXR1,ANXA11,AP1G1,AP1S1,API5,APTX,ARF6,ARFIP1,ARHGAP12,ARHGAP15,ARHGAP18,ARHGAP24,ARIH1,ARL11,ARL14EP,ARL2,ARL5B,ARMT1,ARRDC3,ARSK,ASAP3,ASCC1,ASPHD…	1093
Cell Signaling	small GTPase mediated signal transduction	Small GTPase mediated signal transduction	5.01e-05	0.00827	ABI2,ADCYAP1R1,AIF1,ARF6,ARHGAP18,ARHGAP24,ARL3,BCL6,BNIP2,BRAP,CRK,FGF2,GNA13,GRAP2,HRASLS,IGF1,KRAS,LAT,LPAR2,MAPK14,MAPKAPK5,MRAS,NRAS,NTN1,RAP1B,RHOA,RHOU,RIT1,ROCK1,RRAGC,RSU1,SCAI,STAMBP,SYNJ2BP,TAX1BP3,TGFB2,TIMP2	37
Cell Cycle	cell cycle progression	Cell cycle progression	5.04e-05	0.00827	AIF1,ARPP19,BAK1,BCL2,BCL6,BIRC5,BMP4,BRAP,BTC,BTG1,BUB3,CAB39,CAMK2N1,CASP3,CBX2,CCDC8,CCNA2,CCNB1,CCND1,CCNE2,CCNT1,CD40,CDC25C,CDC27,CDK19,CDK5R1,CDK6,Cdkn1c,CDKN2C,CENPW,COMMD3-BMI1,CRK,CSNK2B,CXCL10,CYSLTR1,DDIT4,DICER1,DMP1,DTL,DYNLT3,E2F2,E2F3,EDN1,EIF2AK2,EIF4E,ELK1,EMP1,ERRFI1,FAM72A,FER,FGF2,FGF9,FLT1,GAB1,GADD45A,GATA2,GLIPR1,GNA13,GNAI3,HAS2,HBEGF,HDAC2,HECA,HSF1,ICOS,ID2,IGF1,IGFBP3,…	157
Cell Death and Survival,Skeletal and Muscular Disorders	apoptosis	Apoptosis of muscle cells	5.29e-05	0.0086	BCL2,BIRC5,BMP10,BMP4,CASP3,CCNT1,CD40,Cdkn1c,CYBB,DICER1,DUSP6,E2F3,EDN1,FGF2,FSTL1,GNAQ,HDAC2,HSPB8,ID2,IGF1,IL6ST,IRF1,KRAS,MAOA,MAP2K6,MAP3K7,MAPK14,MCL1,MTPN,NAMPT,NFKBIA,NTN1,PDCD4,PPP1CC,PPP3CA,PSMB1,RHOA,S100B,SERPINF1,SOCS3,TBX20,TFPI2,TIMP2,TIMP3,TNF,ZNF423	46
Cancer,Cell Death and Survival,Organismal Injury and Abnormalities,Tumor Morphology	cell death	Cell death of tumor cells	5.38e-05	0.00868	AIFM1,B4GALT5,BCL2,BIRC5,BMP4,CASP3,CD40,CD47,CDK6,CEBPD,CXCR4,E2F2,EGLN3,EIF2AK2,EMP2,ENO1,FGF2,FLT1,GADD45A,GALNT3,HBEGF,HDAC2,HES1,HSF1,HSPB8,IGF1,IGFBP3,IL2RA,IL6ST,IRF1,JAG1,KEAP1,KRAS,LEF1,LYPLA1,MAGEH1,MAP2K6,MAPK14,MCL1,NAMPT,NEK4,NFKBIA,NR3C1,NR4A2,NRAS,PHF5A,PIM3,PNO1,POLR2H,PPP2CA,PSMA5,PSMB1,PSMC6,PSMD12,RHOA,RPS14,RUNX1,SFRP1,SFRP2,SGK1,SLC16A1,SLC7A11,SNRPB,SNRPD1,SOCS3,SON,STC1,TAF…	73
Cell Death and Survival,Skeletal and Muscular Disorders	cell death	Cell death of muscle cells	5.45e-05	0.00868	ATF6,BCL2,BCL6,BIRC5,BMP10,BMP4,BNIP2,CASP3,CCNT1,CD40,Cdkn1c,CNR2,CYBB,DICER1,DUSP6,E2F3,EDN1,FGF2,FSTL1,GNAQ,HBEGF,HDAC2,HSPB8,ID2,IGF1,IL6ST,IRF1,KRAS,MAOA,MAP2K6,MAP3K7,MAPK14,MCL1,MTPN,NAMPT,NFKBIA,NOA1,NR3C1,NTN1,PDCD4,PPP1CC,PPP1R15A,PPP3CA,PRKAB2,PRKN,PSMB1,RHOA,S100B,SERPINF1,SOCS3,TBX20,TFPI2,TIMP2,TIMP3,TNF,XDH,ZNF423	57
Gene Expression	expression	Expression of RNA	5.47e-05	0.00868	ABHD14B,ABT1,ACTR3,ACVR1B,ACVR2B,AGO3,AGO4,AIF1,AKAP5,AKIRIN2,ALKBH1,ANKRD49,ASCC1,ATF6,ATMIN,BAK1,BAMBI,BCL2,BCL6,BIRC5,BLOC1S2,BMP10,BMP4,BTG1,CAMK2N1,CBFA2T3,CBX2,CBX5,CBX8,CCNA2,CCNB1,CCND1,CCNT1,CCR5,CD3D,CD40,CD47,CDC73,CDK5R1,CDK6,CDK8,Cdkn1c,CDKN2C,CEBPD,CENPK,CGGBP1,CHP2,CNN2,CNOT7,CNTN1,COMMD3-BMI1,CPEB3,CRK,CSRNP2,CTNNBIP1,CXCL10,CXCR4,CYP24A1,DARS,DEPDC1,DICER1,DRG1,E2F2,E2F3,EAF1,ECT…	311
Cell Cycle	cell cycle progression	Cell cycle progression of connective tissue cells	5.65e-05	0.00881	BCL2,BIRC5,CCND1,CDC25C,E2F3,FGF2,GADD45A,ID2,LBH,MAPK14,NFYA,PARP2,RHOA,TNF	14
Cell Death and Survival	cell death	Cell death of immune cells	5.66e-05	0.00881	AIFM1,AKIRIN2,ANTXR1,BAK1,BCL2,BCL6,BIRC5,BMF,BMP4,BTG1,BTLA,C1QA,CASP3,CCNB1,CCR5,CCR7,CD1D,CD300A,CD40,CD47,CD5,CD69,CNR2,COQ7,CST3,CX3CR1,CXCL10,CXCR4,CYBB,DDIT4,DFFA,DFFB,DICER1,DRAM1,E2F2,EIF2AK2,EIF4E,ETS2,FABP4,FGL2,GFI1,GLI3,GRAP2,HAVCR2,HES1,HSPA5,ICOS,ID2,IGF1,IKZF3,IL2RA,IL6ST,IRAK3,IRF1,KIF1C,KRAS,LAT,LDLR,LEF1,MAP2K6,MAPK14,MCL1,MYD88,NAMPT,NCEH1,NFKBIA,NR3C1,NRAS,PDGFC,PELI1,PERP,PP…	102
RNA Post-Transcriptional Modification	processing	Processing of mRNA	5.68e-05	0.00881	AHCYL1,BCAS2,CDC73,CHERP,CMTR2,CPSF6,CSTF2T,GEMIN2,GEMIN6,GRSF1,HNRNPA0,KIN,LSM4,LSM5,LSM8,MBNL2,MECP2,METTL14,NCBP1,NUDT21,PHF5A,POLR2H,PRMT9,PRPF38A,PRPF40A,PTCD2,RBM25,RBMX,RNGTT,SCAF4,SF3B5,SMNDC1,SNRNP27,SNRNP35,SNRNP48,SNRPB,SNRPD1,SNRPF,SON,SRPK1,SRSF2,SRSF9,TXNL4A,U2AF2,USP49,ZCRB1	46
Cell Morphology,Cellular Development,Cellular Growth and Proliferation,Renal and Urological System Development and Function	morphogenesis	Morphogenesis of kidney cell lines	5.84e-05	0.00892	CRK,FGF2,GAB1,IGF1,NRAS,PRKX,RET,RHOA,TGFA	9
Connective Tissue Disorders,Organismal Injury and Abnormalities,Skeletal and Muscular Disorders	destruction	Destruction of synovial joint	5.84e-05	0.00892	CXCR5,ERRFI1,FLT1,IL6ST,SLC39A8,TGFA,TIMP3,TNF,TNFSF4	9
Cell Death and Survival,Skeletal and Muscular Disorders	necrosis	Necrosis of muscle	5.98e-05	0.00905	ATF6,BCL2,BCL6,BIRC5,BMP10,BMP4,BNIP2,CASP3,CCNT1,CD40,Cdkn1c,CNR2,CYBB,DICER1,DUSP6,E2F3,EDN1,FGF2,FSTL1,GNAQ,HBEGF,HDAC2,HSPB8,ID2,IGF1,IL6ST,IRF1,KRAS,MAOA,MAP2K6,MAP3K7,MAPK14,MCL1,MTPN,MYLK3,NAMPT,NFKBIA,NOA1,NR3C1,NTN1,PDCD4,PPP1CC,PPP1R15A,PPP3CA,PRKAB2,PRKN,PSMB1,RHOA,S100B,SERPINF1,SOCS3,TBX20,TFPI2,TIMP2,TIMP3,TNF,XDH,ZNF423	58
Cellular Development,Cellular Growth and Proliferation	proliferation	Proliferation of blood cells	6.02e-05	0.00905	ABI2,AIF1,AKIRIN2,ARF6,B3GNT2,B3GNT5,BCL2,BCL6,BIRC5,BMP4,BTG1,BTLA,CASP3,CBX2,CCL22,CCNA2,CCND1,CCR5,CCR7,CD1D,CD300A,CD40,CD47,CD5,CD55,CD69,CDK6,CDKN2C,CNR2,COMMD3-BMI1,CRTAM,CXCL10,CXCR4,CYBB,CYSLTR1,CYTIP,DCLRE1C,DICER1,DUSP10,E2F2,EHD3,EIF2AK2,ELK1,ETS2,FABP4,FGF2,FGL2,GADD45A,GATA2,GFI1,GRAP2,HAVCR2,HES1,HOXB7,HPGDS,HSF1,HSPA5,ICOS,ID2,IGF1,IKZF3,IL2RA,IL6ST,IRF1,JAG1,KCNA3,KLF3,KLF9,KRAS,…	132
Gene Expression	transcription	Transcription	6.09e-05	0.00906	ABHD14B,ABT1,ACTR3,ACVR1B,ACVR2B,AGO3,AIF1,AKAP5,AKIRIN2,ALKBH1,ANKRD49,ASCC1,ATF6,ATMIN,BAK1,BAMBI,BCL2,BCL6,BIRC5,BLOC1S2,BMP10,BMP4,BTG1,CAMK2N1,CBFA2T3,CBX2,CBX5,CBX8,CCNA2,CCNB1,CCND1,CCNT1,CCR5,CD3D,CD40,CD55,CDC73,CDK5R1,CDK6,CDK8,Cdkn1c,CDKN2C,CEBPD,CENPK,CGGBP1,CHP2,CNN2,CNOT7,CNTN1,COMMD3-BMI1,CPEB3,CRK,CSRNP2,CTNNBIP1,CXCL10,CXCR4,CYP24A1,DEPDC1,DICER1,DRG1,E2F2,E2F3,EAF1,ECT2,EDN1,EID…	294
Connective Tissue Disorders,Inflammatory Disease,Organismal Injury and Abnormalities,Skeletal and Muscular Disorders	rheumatic disease	Rheumatic Disease	6.12e-05	0.00906	ACOT9,ACSL3,ACTR3,ADAM10,ADAMTS1,ADAMTS15,ADAMTS3,ADSS,AIF1,ARIH1,ATP2B1,ATP5MPL,BAK1,BCL2,BCL6,BIRC5,BMP4,BTC,C1QA,C6orf47,C6orf62,CACNA2D1,CASP3,CCL22,CCNB1,CCR5,CCR7,CD1D,CD3D,CD40,CD69,CDK5R1,CDK6,CERS6,CLIC2,CNEP1R1,COMMD3-BMI1,COX15,CST3,CX3CR1,CXCL10,CXCR4,CXCR5,DCUN1D1,E2F2,EDN1,EGLN3,EIF1B,EIF2AK2,ENO1,ERRFI1,FABP4,FABP5,FBN1,FGF2,FGFR1OP,FGL2,FLT1,FSTL1,FZD5,GAB1,GBP6,GFI1,GNAQ,GPR15,HA…	190
Tissue Development	growth	Growth of epithelial tissue	6.22e-05	0.00914	ADAMTS1,AMOT,ARHGAP24,BCL2,BMP4,BTC,CASP3,CBLL1,CCND1,CCR7,CDC73,CDK6,CDKN2C,CXCL10,CXCR4,CYBB,DDAH1,DICER1,DMP1,DUSP10,EDN1,EIF3H,EIF4E,ENTPD5,F3,FABP4,FGF2,FGF9,FLT1,FOXF1,FZD5,GALR1,GATA2,GFER,GHSR,HAS2,HBEGF,HES1,HEY1,HEYL,HMGB2,HOXB7,HSPA5,ID2,IFT80,IGF1,IGFBP4,ITGB1BP1,KLF9,KRAS,LPAR2,MAP2K6,MAP3K7,MAPK14,MYD88,NDRG2,NFKBIA,NR3C1,NR4A2,NRAS,NTN1,PAK2,PDGFC,PIK3IP1,PRKCH,PRKX,PTPN1,PTPN12,RA…	109
Cell Death and Survival	cell death	Cell death of cervical cancer cell lines	6.29e-05	0.00918	ACER2,AIFM1,API5,ATP2B1,BAK1,BCL2,BIRC5,BNIP2,BUB3,CASP3,CCNB1,CCND1,CCR5,CDCA2,CDK8,CDKN2C,CHMP5,CHTOP,EIF2AK2,EIF4E,FER,GADD45A,GLI3,HSF1,INIP,INVS,IRF1,ITPK1,KIF1C,LYPLA1,MAP2K6,MAPK14,MCL1,MFN1,MMS22L,NAA35,NDRG2,NEK6,NFKBIA,NOA1,NR3C1,NR4A2,PAK2,PLSCR3,POT1,PPP2R2A,PRAF2,PRDX2,PRKN,PTPMT1,RAB32,RICTOR,RNF144B,SGK1,SMPD3,TIMP3,TNF,TNFRSF1B,TRAF6,UXT,VDAC1,WWTR1	62
Gene Expression	transactivation	Transactivation of RNA	6.4e-05	0.00921	ACVR1B,ACVR2B,API5,ASCC1,ATF6,BCL2,BCL6,CCND1,CCNT1,CD40,CDCA4,CEBPD,CTNNBIP1,CYTIP,E2F2,E2F3,EIF2AK2,ELK1,ETS2,FABP4,FABP5,FGF2,FRAT1,GADD45A,GFI1,GNA13,GTF2A1,HDAC2,HES1,HOXB7,HSF1,IGF1,IGFBP4,IL2RA,IRF1,LEF1,LMO4,MAP2K6,MAP3K7,MAPK14,MAX,MED11,MED28,MRAS,MYD88,NEK9,NFKBIA,NR3C1,NR4A2,NRAS,PLAG1,POLR2H,POU2F1,PPP3CA,PRKACB,PTPN1,PYCARD,RAB5A,RASGRF2,RCHY1,RET,RGS18,RHOA,RNF8,RORA,RUNX1,SMAD7,SO…	83
Hematological System Development and Function,Immune Cell Trafficking,Inflammatory Response,Tissue Development	accumulation	Accumulation of mononuclear leukocytes	6.4e-05	0.00921	BCL2,BMF,CCL22,CCR5,CCR7,CD1D,CD40,CMKLR1,CX3CR1,CXCL10,CXCR4,EDN1,ETS2,GFI1,ICOS,IL2RA,IL6ST,KRAS,LAT,MLLT11,MYD88,NR3C1,OCLN,PTPN1,SMAD7,TNF,TNFRSF9,TNFSF4,TSC22D3,ZNF106	30
Cell Morphology,Cellular Development	branching	Branching of cells	6.53e-05	0.00933	ACTR3,ADAM10,ADAMTS3,AKAP5,ARF6,ATF6,BCL2,BMP4,CAPNS1,CASP3,CDK5R1,CPEB3,CPEB4,CRK,CTNND1,CX3CR1,DICER1,DPYSL3,EFNA5,ELK1,FAM107A,FER,FGF2,GAB1,GNA13,GNAO1,HMGB2,IGF1,ITGB1BP1,KDM5C,KLF7,KLF9,KRAS,LYPLA1,MECP2,MFN1,MYD88,NFKBIA,NRN1,NSG1,NTN1,NTRK2,NUAK1,PACSIN1,PCYT1B,PFN2,PIM3,PRKX,RALA,RAP2A,RET,RHOA,RIMS3,RIT1,RPS14,S100B,SDC2,SEMA3A,SGK1,SPAST,STX2,TGFA,TIMP2,TNF,TPBG,TRAF6,WNT5A	67
Cellular Assembly and Organization	fusion	Fusion of lysosome	6.69e-05	0.00946	CHMP3,GABARAPL2,LAMP2,MAP1LC3C,MYD88,RAB5A,RAB7A,SCARB2,SNAP29,STX11,STX17,STX7	12
Cancer,Gastrointestinal Disease,Organismal Injury and Abnormalities	gastrointestinal tract cancer	Gastrointestinal tract cancer	6.76e-05	0.00946	AADAT,ABHD14B,ABHD15,ABT1,ACAA2,ACBD5,ACOT9,ACVR1B,ACVR2B,ADAM10,ADAMTS1,ADAMTS15,ADAMTS3,ADCYAP1R1,AGPAT5,AGTPBP1,AHCYL1,AIDA,AIFM1,AKAP5,ALAD,ALKBH1,ALPK3,AMFR,AMIGO2,AMMECR1L,AMOT,ANGPTL7,ANK1,ANKFY1,ANKIB1,ANKRD22,ANKRD28,ANKRD29,ANKRD49,ANKRD6,ANTXR1,ANXA11,AP1G1,AP1S1,API5,APTX,ARF6,ARFIP1,ARHGAP12,ARHGAP15,ARHGAP18,ARHGAP24,ARIH1,ARL11,ARL14EP,ARL2,ARL5B,ARMT1,ARRDC3,ARSK,ASAP3,ASCC1,ASPHD…	1087
Cell Death and Survival	cell death	Cell death of myeloid cells	6.77e-05	0.00946	ARF6,ATMIN,BAK1,BCL2,BIRC5,BTG1,C1QA,CASP3,CCR5,CD40,CD69,COQ7,CXCR4,CYBB,DFFA,EIF2AK2,FABP4,HAVCR2,HDAC2,IGF1,IRAK3,IRF1,LDLR,MAPK14,MCL1,MYD88,NAMPT,NCEH1,NFKBIA,NR3C1,PDGFC,PYCARD,SERPINF1,SLC7A11,SOAT1,TNF,TNFRSF1B,TNFRSF9,TSC22D3	39
Cell Signaling	Ras protein signal transduction	Ras protein signal transduction	7.62e-05	0.0105	BRAP,FGF2,GRAP2,HRASLS,IGF1,KRAS,LAT,MAPK14,MAPKAPK5,MRAS,NRAS,NTN1,RIT1,RSU1,STAMBP,TGFB2,TIMP2	17
Inflammatory Response	immune response	Immune response of cells	7.62e-05	0.0105	ARF6,BAK1,BCL2,BCL6,BIRC5,C1QA,CCL22,CCR7,CD1D,CD302,CD40,CD47,CD69,CDK5R1,CLEC6A,CLEC7A,CLIC4,CNN2,COQ7,CORO1C,CRK,CST3,CXCL10,DICER1,EIF2AK2,ETS2,F3,FBXO32,FSTL1,FZD5,GATA2,GNA13,HAVCR2,HBEGF,HPGDS,HSP90AA1,ICOS,IL2RA,IL6ST,IRF1,KLRF1,LAT,LDLR,LITAF,LUM,MAPK14,MCL1,MEGF10,MFN1,MYD88,NAMPT,NCF1,NPY,NR3C1,NR4A2,NTN1,OCLN,PELI1,PFDN6,PFN2,PRKX,PTGER4,PYCARD,RAB27A,RAB31,RAB5B,RAB8B,RALA,RET,RHOA,R…	91
Cardiovascular System Development and Function,Organ Morphology	dilation	Dilation of heart chamber	7.66e-05	0.0105	CCNA2,GAB1,GNAQ,HBEGF,MARCKSL1,NCF1,Pln,PPP3R1,RHOA,ROCK1,TNF	11
Cell Morphology,Cellular Function and Maintenance	autophagy	Autophagy	7.74e-05	0.0105	ACBD5,ACER2,ADH5,AMFR,ARF6,BCL2,BIRC5,BMF,C19orf12,CAPNS1,CCND1,CHMP3,CISD1,CSNK2B,CXCR4,CYBB,DDIT4,DICER1,DRAM1,DYNLL2,EI24,EIF2AK2,ERO1A,GAB1,GABARAPL2,GABBR2,GFER,GNAI3,GOPC,HDAC2,HSF1,HSP90AA1,HSPA5,HSPB8,IGF1,KRAS,LAMP2,MAP1LC3C,MAP3K7,MAPK14,MCL1,MEGF10,MFN1,MYD88,NAMPT,NCF1,OSTM1,PAFAH1B2,PIP4K2A,PLAA,POLDIP2,PRKAB2,PRKN,PTPN22,PYCARD,RAB39B,RAB7A,RAB9A,RNF7,ROCK1,SERPINH1,SH3GLB1,SOAT1,SP…	75
Cardiovascular System Development and Function,Organ Morphology,Organismal Development	morphology	Morphology of right ventricle	7.78e-05	0.0105	BIRC5,BTC,CRK,CXCR4,EDN1,FGF9,HAS2,HBEGF,HDAC2,HEY1,HEY2,HEYL,IL6ST,MYLK3,SEMA3A,TGFB2,TIMP4,ZFPM2	18
Cardiovascular System Development and Function,Organ Morphology	dilation	Dilation of left ventricle	8.2e-05	0.011	CCNA2,GAB1,GNAQ,MARCKSL1,Pln,PPP3R1,RHOA,ROCK1,TNF	9
Carbohydrate Metabolism	synthesis	Synthesis of carbohydrate	8.43e-05	0.0112	ADCYAP1R1,AGPAT3,AGPAT5,ARF6,ATF6,B3GNT2,B4GALT5,CANT1,CD40,CSGALNACT2,CSNK2B,CXCL10,CYSLTR1,DUSP6,EDN1,EPM2AIP1,ETNK1,EXT1,EXTL2,F2RL2,FABP4,FABP5,FGF2,GALR1,GNAQ,GNPNAT1,HAS2,HS2ST1,HS3ST1,HS3ST3A1,HTR2A,IGF1,IGFBP3,KRAS,LAT,LUM,MYD88,NANP,NCS1,NFYA,NFYB,NOX1,NPY,NR4A2,OGN,PCYT1B,PGM2,PGM2L1,PI4K2A,PIK3R3,PIP4K2A,PLA2G12A,PLEKHA2,PLEKHA3,PPP1CC,PPP1R15A,PPP1R3B,PPP1R3D,PPP1R3E,PRDX2,PTGER4,PTPN…	83
Cell Death and Survival	apoptosis	Apoptosis of cervical cancer cell lines	8.55e-05	0.0112	AIFM1,API5,BAK1,BCL2,BIRC5,BNIP2,CASP3,CCNB1,CCND1,CCR5,CDCA2,CDK8,CDKN2C,CHMP5,EIF2AK2,FER,GADD45A,GLI3,HSF1,INVS,IRF1,ITPK1,KIF1C,LYPLA1,MAPK14,MCL1,MFN1,NDRG2,NEK6,NFKBIA,NOA1,NR3C1,NR4A2,PAK2,PLSCR3,POT1,PPP2R2A,PRAF2,PRKN,RAB32,RICTOR,RNF144B,SGK1,SMPD3,TIMP3,TNF,TNFRSF1B,TRAF6,UXT,VDAC1,WWTR1	51
Cell Death and Survival,Gastrointestinal Disease,Hepatic System Disease,Organismal Injury and Abnormalities	apoptosis	Apoptosis of liver cells	8.56e-05	0.0112	ADAMTS3,API5,ARF6,BAK1,BCL2,BMF,CASP3,CCND1,CD40,CXCL10,DICER1,ENTPD5,HBEGF,IGF1,IL6ST,IRF1,LDLR,MAPK14,MCL1,MYD88,NCF1,NFKBIA,PTPN1,SERPINH1,SOCS3,TIMP3,TNF,TNFRSF1B,TNFSF14,XBP1	30
Cardiovascular System Development and Function,Organismal Development	formation	Formation of artery	8.57e-05	0.0112	AP3S2,CASP3,EMP1,F3,FLT1,GRAP2,KLF7,LEPROTL1,NTN1,RAB9A,RUNX1,STX6,STX7,TGFB2,TIMP2,TUBB3	16
Cell Death and Survival,Neurological Disease,Organismal Injury and Abnormalities	cell death	Cell death of cerebral cortex cells	8.73e-05	0.0113	BAK1,BCL2,BEX3,CAPNS1,CASP3,CCNB1,CDK5R1,CDK6,E2F3,ETS2,FER,FLT1,GCLM,GNAO1,HMGB2,HSF1,HSPA5,IGF1,ITPRIP,MAOA,MAPK14,MCL1,MECP2,NCF1,NCS1,NFKBIA,NMNAT2,NTRK2,P4HB,PEA15,RHOA,RIT1,SEMA3A,SH3GLB1,SLC1A2,SLC25A12,TGFA,TNF,VAPA,VAPB,YWHAB	41
Cell Death and Survival	apoptosis	Apoptosis of leukocytes	8.91e-05	0.0115	AKIRIN2,BAK1,BCL2,BCL6,BIRC5,BMF,BMP4,BTG1,C1QA,CASP3,CCNB1,CCR5,CCR7,CD1D,CD40,CD47,CD5,CD69,CNR2,CXCR4,CYBB,DFFA,DFFB,DICER1,E2F2,EIF2AK2,EIF4E,ETS2,FGL2,GFI1,GLI3,GRAP2,HAVCR2,ICOS,IGF1,IL2RA,IL6ST,IRAK3,IRF1,KRAS,LDLR,MAP2K6,MAPK14,MCL1,MYD88,NAMPT,NCEH1,NFKBIA,NR3C1,PDGFC,PERP,PPP3CB,PRELID1,PTGER4,RUNX1,SERPINF1,SMAD7,SOAT1,STK17B,STOML2,TBXA2R,TGFB2,THAP1,TNF,TNFRSF1B,TNFRSF9,TNFSF14,TSC22…	73
Cellular Growth and Proliferation,Lymphoid Tissue Structure and Development	proliferation	Proliferation of lymphatic system cells	0.000101	0.0129	ABI2,AIF1,AKIRIN2,ARF6,B3GNT2,B3GNT5,BCL2,BCL6,BIRC5,BMP4,BTLA,CASP3,CBX2,CCL22,CCNB1,CCND1,CCR5,CCR7,CD1D,CD300A,CD40,CD47,CD5,CD55,CD69,CDK6,CDKN2C,CNR2,COMMD3-BMI1,CRTAM,CXCL10,CXCR4,CYBB,CYSLTR1,CYTIP,DCLRE1C,DICER1,DUSP10,E2F2,EDN1,EHD3,EIF2AK2,ETS2,FABP4,FGF2,FGL2,GADD45A,GATA2,GFI1,GRAP2,HAVCR2,HES1,HPGDS,HSF1,HSPA5,ICOS,ID2,IGF1,IGFBP3,IKZF3,IL2RA,IL6ST,IRF1,JAG1,KCNA3,KLF3,KLF9,KRAS,LAT,…	122
DNA Replication, Recombination, and Repair	synthesis	Synthesis of DNA	0.000103	0.0131	BCL2,BIRC5,BMP4,BTC,CCNA2,CCND1,CCNE2,CD40,CDC25C,CDCA4,CDK6,Cdkn1c,CDKN2C,CRK,CTNND1,CXCL10,E2F3,EDN1,ERRFI1,FGF2,FGF9,FLT1,GAB1,GFER,GNAI3,GNAO1,HBEGF,IGF1,IGFBP3,IGFBP4,IL6ST,IRF1,LDLR,MAPK14,MAX,MCL1,MMS22L,NCF1,NFKBIA,NRAS,PCLAF,PIK3IP1,PIK3R3,PPAT,PRKCH,PTPN22,PTPRE,RALA,RAP1B,REV1,RFC2,RHOA,SGK1,SMAD7,STAMBP,TBXA2R,TFPI2,TGFA,TGFB2,TIMP2,TIPIN,TNF,TNFSF4,TPMT,WWTR1	65
Cellular Development,Cellular Growth and Proliferation,Nervous System Development and Function,Tissue Development	growth	Growth of neurites	0.000104	0.0131	ADAM10,ARF6,BCL2,BMP4,CD47,CDK5R1,COTL1,CRK,CXCR4,DOK5,DPYSL3,DUSP10,EEA1,EIF2B2,ELK1,EXT1,FAM107A,FECH,FGF2,FLT1,GAB1,GEMIN2,GNAO1,GNAQ,GPM6A,GPR171,IGF1,IL6ST,IMPACT,KLF7,KRAS,MAOA,MFN1,MRAS,MYD88,NFKBIA,NINJ1,NRN1,NSG1,NTN1,NTRK2,NUDT7,PFN2,PPP3CB,PTP4A2,PTPDC1,RAB22A,RAP1B,RET,RHOA,RIMS3,RIT1,ROCK1,RPS14,S100B,SEMA3A,SEMA5A,SGK1,SLC25A5,SNAP25,SNX3,SOCS2,SOCS3,SPAST,STMN2,STX7,TESK1,TGFA,THAP…	76
Cell Cycle	interphase	Interphase of connective tissue cells	0.000104	0.0131	BIRC5,CBX2,CCNB1,CCND1,CCNE2,CDC25C,E2F2,E2F3,FGF2,GAB1,GADD45A,ID2,KRAS,LBH,MAP2K6,SRSF2,TNF	17
Cell Death and Survival	apoptosis	Apoptosis of macrophages	0.000108	0.0134	BCL2,BIRC5,BTG1,C1QA,CASP3,CYBB,DFFA,EIF2AK2,IRF1,LDLR,MAPK14,MCL1,MYD88,NAMPT,NCEH1,NFKBIA,PDGFC,SERPINF1,SOAT1,TNF,TNFRSF1B	21
Cell Death and Survival	cell death	Neuronal cell death	0.00011	0.0136	ADCYAP1R1,AGTPBP1,AIFM1,ALKBH1,AMIGO2,BAK1,BCL2,BEX3,BIRC5,BMP4,BTG1,CAPNS1,CASP3,CCNB1,CCR5,CD40,CDC25C,CDK5R1,CDK6,CPEB4,CX3CR1,CYBB,DFFA,DICER1,DPYSL3,DUSP6,E2F3,EFNA2,EFNA5,EGLN3,ELK1,ETS2,FER,FGF2,FGF9,FLT1,FRAT1,GCLM,GLI3,GNAO1,HBEGF,HMGB2,HSF1,HSPA5,ID2,IGF1,IGFBP3,ITPRIP,KLF7,KRAS,LMO4,MAOA,MAPK14,MCL1,MECP2,NCF1,NCS1,NDRG2,NFKBIA,NMNAT2,NR3C1,NR4A2,NRN1,NTN1,NTRK2,P4HB,PDGFC,PEA15,PERP,P…	105
Cellular Development,Cellular Growth and Proliferation,Nervous System Development and Function,Tissue Development	expansion	Expansion of neurons	0.000112	0.0136	BTC,FGF2,MAOA,NTRK2,RET,RHOA,WNT5A	7
Hematological System Development and Function,Tissue Morphology	quantity	Quantity of antigen presenting cells	0.000112	0.0136	BCL2,BCL6,CBFA2T3,CCL22,CCR5,CCR7,CD1D,CD302,CD40,CD47,CLIC4,CNN2,CX3CR1,CXCL10,CYBB,F3,GATA2,GRAP2,HAVCR2,HBEGF,HINT1,HOXB7,ID2,IGF1,IL2RA,IL6ST,IRAK3,IRF1,KRAS,LDLR,LITAF,LUM,MCL1,MYD88,NFKBIA,NFYA,NOX1,NPY,PDGFC,RAD52,RHOA,RICTOR,RIOX2,SOAT1,SOCS3,STEAP4,TNF,TRAF6,XBP1,XCL1	50
Cell Morphology	shape change	Shape change of central nervous system cells	0.000113	0.0136	BMP4,CDK5R1,DPYSL3,HSP90AA1,NTRK2,PACSIN1,RHOA,RIMS3,ROCK1	9
Cancer,Developmental Disorder,Hematological Disease,Immunological Disease,Organismal Injury and Abnormalities	extranodal marginal zone lymphoma of mucosa-associated lymphoid tissue	Extranodal marginal zone lymphoma of mucosa-associated lymphoid tissue	0.000113	0.0136	BCL2,BCL6,CCND1,CCR7,CD5,CD69,CXCR4,CXCR5,MYD88	9
Cell Signaling	protein kinase cascade	Protein kinase cascade	0.000113	0.0136	AIDA,BMP4,BNIP2,BRAP,BTC,CLEC6A,DNAJC27,DOK5,DUSP10,DUSP16,DUSP6,EIF2AK2,FGF2,FGF23,FGF9,FLT1,GAB1,GADD45A,HBEGF,HES1,HSF1,IGF1,IGFBP3,IGFBP4,IL2RA,IRAK1BP1,IRF1,KBTBD7,KRAS,LAMTOR3,LAT,LBH,LPAR2,LPAR3,MAP2K6,MAP3K13,MAP3K7,MYD88,NCF1,NENF,NFKBIA,NOX1,NRAS,NTRK2,PEA15,PELI1,PIAS4,PRKN,PSMA5,PSMB1,PSMB9,PSMC6,PSMD12,PTGER4,PYCARD,RAP2A,RASGRF2,RET,RHOA,ROCK1,RORA,S100B,SEMA3A,SOCS2,SOCS3,SOCS5,SPR…	78
Cellular Development,Cellular Growth and Proliferation	cell proliferation	Cell proliferation of tumor cell lines	0.000113	0.0136	ADAM10,ADAMTS1,ADAMTS15,AKIRIN2,AMOT,ANTXR1,AP1G1,API5,ARF6,ARIH1,ARL11,ARL2BP,ARRDC3,ART4,ASS1,BAK1,BCAR3,BCL2,BCL6,BICD1,BIRC5,BMP4,BTBD9,BTC,BUB3,CAMK2N1,CASP3,CBLL1,CCDC6,CCL22,CCNA2,CCNB1,CCND1,CCNE2,CD40,CDCA2,CDCA4,CDK5R1,CDK6,CDK8,CDKN2C,CEBPD,CHP2,CISD1,CLYBL,CNN2,CNR2,CRK,CSNK2B,CTNNBIP1,CTNND1,CXCL10,CXCR4,DEPDC1,DESI2,DTL,DUSP10,DUSP6,E2F3,ECT2,EDN1,EFNA5,EIF3H,EIF4E,EIF4H,EIF5A2,ELK1…	245
Cellular Development,Cellular Growth and Proliferation,Embryonic Development,Hematological System Development and Function,Hematopoiesis,Lymphoid Tissue Structure and Development,Organ Development,Organismal Development,Tissue Development	lymphopoiesis	Lymphopoiesis	0.000114	0.0136	ADAM10,BCL2,BCL6,BIRC5,BMP4,CBX2,CCND1,CCR7,CD1D,CD3D,CD40,CD5,CD69,CDK6,Cdkn1c,CLEC6A,CNR2,COMMD3-BMI1,CXCL10,CXCR4,CXCR5,DCLRE1C,DFFB,DICER1,DNAJA2,DNAJB9,DUSP10,E2F2,ELK1,ETS2,FLT1,FZD5,GADD45A,GATA2,GFI1,GLI3,GRAP2,HAVCR2,HDAC2,HLA-DOA,HSP90AA1,ICOS,ID2,IGF1,IKZF3,IL2RA,IL6ST,IRAK3,IRF1,JAG1,KCNA3,KLF3,KRAS,LAT,LEF1,MAP3K7,MAPK14,MBD2,MCL1,MGAT2,MLLT11,MYD88,NFAM1,NFKBIA,NMT1,NR4A2,PLEKHA2,PP…	103
Protein Synthesis	metabolism	Metabolism of protein	0.000116	0.0137	ADAM10,ALKBH1,AMFR,APTX,ARIH1,ATF6,ATG4A,AZIN1,B4GALT5,BAG2,BAK1,BCL2,BMP4,BUB3,CALU,CAMK2N1,CAPNS1,CASP3,CCND1,CDC27,CHCHD1,CMTM6,CNOT7,CPEB3,CPEB4,CRK,CST3,CTSO,DARS,DERL1,DERL2,DICER1,DLGAP1,DMP1,DNAJC3,DTL,EDN1,EIF1AX,EIF2AK2,EIF2B2,EIF3H,EIF3J,EIF4E,EIF4H,ERP44,ERRFI1,ETF1,FAM107A,FBN1,FBXL12,FBXO22,FBXO32,FBXO8,FGF2,FGF23,FSTL1,GGA2,GNAQ,GRSF1,HDAC2,HSP90AA1,HSPA5,HSPB8,ICOS,IGF1,IGFBP3,IGF…	171
Lipid Metabolism,Small Molecule Biochemistry	metabolism	Metabolism of phospholipid	0.000117	0.0138	AGPAT3,AGPAT5,ARF6,ATF6,CD40,CRLS1,CSNK2B,DGKE,EDN1,ETNK1,FABP5,FAR1,FGF2,FLT1,GDE1,HRASLS,IGF1,MECP2,MYD88,NCS1,NOX1,PCYT1B,PI4K2A,PIK3R3,PIP4K2A,PLA2G12A,PLA2G16,PLAA,PLEKHA2,PLEKHA3,PLPP3,PRDX2,PTPMT1,PYURF,RAB14,RAB27A,RAB5A,RALA,RHOA,SGPP1,SH3GLB1,SLC44A1,SMPD3,SOCS3,TNF,TNFAIP8L3,XBP1,XDH	48
Hereditary Disorder,Neurological Disease,Organismal Injury and Abnormalities,Psychological Disorders,Skeletal and Muscular Disorders	Huntington disease	Huntington Disease	0.000118	0.0138	AHCYL1,AIFM1,AP1S1,ARL3,ARPP19,ATP2B1,B3GNT2,B4GALT5,BCL2,BCL6,BCL7A,CAB39,CAPNS1,CASP3,CDK5R1,CNR2,CORO2B,COX7A2,CYTH1,DPYSL3,ENPP5,F3,FAM107A,FAM3C,FGF2,FLRT2,GADD45A,GHITM,GLRB,GNAO1,GNG7,HINT1,HMGB2,HOMER1,HSP90AA1,HSPA5,HTR2A,IGF1,IPMK,KLF3,KRAS,LAMP2,LDLR,LMCD1,MBNL2,MPC1,MYEF2,NAP1L5,NDUFA5,NDUFB6,NPY,Nrgn,NTRK2,OSBPL8,PCMT1,PFN2,PGRMC1,PKIA,PLOD2,PPP3CA,PPP3R1,PRDX2,PRKX,PSMB9,PTPRE,RAB5A…	86
Cardiovascular System Development and Function	morphology	Morphology of vessel	0.000121	0.0141	AIF1,AMOT,Ang4,BCL2,BMP10,BMP4,CASP3,CCR5,COMMD3-BMI1,CRK,CST3,CXCL10,CXCR4,CYBB,DDAH1,EDN1,EGLN3,EHD3,F3,FBN1,FGF2,FLT1,GCLM,GNA13,GPR180,HAS2,HES1,HEY1,HEY2,IGF1,IGFBP4,IL6ST,ITGB1BP1,JAG1,KRAS,LDLR,LEF1,LUM,MAPK14,NCF1,NOX1,NRAS,PPP3R1,PTGER4,PTGIS,ROCK1,SEMA5A,SERPINH1,SHOX2,SNAP25,TGFB2,TIMP2,TIMP3,TNFRSF1B,XBP1,ZFP36L1	56
Cell Death and Survival	cell death	Cell death of renal glomerulus	0.000123	0.0142	ATF6,BCL2,C1QA,CASP3,EDN1,EHD3,FGF2,GNAQ,IRF1,MAPK14,NFKBIA,PPP3CA,SMAD7,TNF	14
Carbohydrate Metabolism	synthesis	Synthesis of polysaccharide	0.000124	0.0142	B3GNT2,B4GALT5,CANT1,CD40,CSGALNACT2,CXCL10,EDN1,EPM2AIP1,EXT1,EXTL2,FGF2,HAS2,HS2ST1,HS3ST1,HS3ST3A1,IGF1,IGFBP3,KRAS,LUM,OGN,PGM2,PGM2L1,PPP1CC,PPP1R3B,PPP1R3D,PPP1R3E,PTGER4,PTPN1,RHOA,SDC1,SDC2,SFRP1,SOCS3,SORBS1,TGFB2,TNF,UGDH,ZFPM2	38
Cell Morphology,Cellular Function and Maintenance	transmembrane potential	Transmembrane potential of mitochondria	0.000124	0.0142	BAK1,BCL2,BIRC5,CASP3,CCND1,CCNT1,CD40,CD47,CD69,CHMP5,CISD1,CLIC4,DFFA,FGF2,GNAQ,HSF1,KRAS,MAPK14,MCL1,NDUFS1,NFKBIA,NUAK1,PANK2,PRELID1,PRKN,PYCARD,SLC25A27,SLC25A36,SRXN1,STOML2,TIMP3,TNF,TPD52,VDAC1,XBP1,XDH,YWHAE,ZBTB16	38
Connective Tissue Disorders,Organismal Injury and Abnormalities,Skeletal and Muscular Disorders	destruction	Destruction of joint	0.000126	0.0142	CXCR5,ERRFI1,FGF2,FLT1,IL6ST,NFKBIA,SLC39A8,TGFA,TIMP3,TNF,TNFSF4	11
Cellular Development,Cellular Growth and Proliferation,Hematological System Development and Function,Hematopoiesis,Lymphoid Tissue Structure and Development,Tissue Development	differentiation	Differentiation of bone marrow-derived macrophages	0.000126	0.0142	CD40,CD47,CRK,CST3,CYBB,CYSLTR1,MYD88,NOX1,OSTM1,SEMA3A,TNF	11
Cellular Development,Cellular Growth and Proliferation,Hematological System Development and Function,Hematopoiesis,Lymphoid Tissue Structure and Development,Tissue Development	hematopoiesis	Hematopoiesis of mononuclear leukocytes	0.000126	0.0142	ADAM10,BCL2,BCL6,BIRC5,BMP4,CBX2,CCND1,CCR7,CD1D,CD3D,CD40,CD5,CD69,CDK6,Cdkn1c,CLEC6A,CNR2,COMMD3-BMI1,CST3,CTNNBIP1,CXCL10,CXCR4,CXCR5,DCLRE1C,DFFB,DICER1,DNAJA2,DNAJB9,DUSP10,E2F2,EIF4E,ELK1,ETS2,FLT1,FZD5,GADD45A,GATA2,GFI1,GLI3,GRAP2,HAVCR2,HDAC2,HLA-DOA,HSP90AA1,ICOS,ID2,IGF1,IKZF3,IL2RA,IL6ST,IRAK3,IRF1,JAG1,KCNA3,KLF3,KRAS,LAT,LEF1,LUM,MAP3K7,MAPK14,MBD2,MCL1,MGAT2,MLLT11,MYD88,NFAM1,NFKB…	108
Immunological Disease,Organismal Injury and Abnormalities	abnormality	Abnormality of thymus gland	0.000131	0.0146	BCL2,BCL6,CCND1,CCR7,CDK6,CDKN2C,COMMD3-BMI1,DCLRE1C,DFFB,ERRFI1,FGF23,GFI1,GRAP2,HOXB7,IRF1,LAMP2,LAT,MAPK14,MCL1,NFKBIA,PTPN22,RICTOR,RUNX1,SMAD7,TDP2,TESPA1,TNF,TNFRSF1B,TNFSF14,TRAF6,TSC22D3	31
Cancer,Developmental Disorder,Hematological Disease,Immunological Disease,Organismal Injury and Abnormalities	extranodal marginal zone cell lymphoma	Extranodal marginal zone cell lymphoma	0.000132	0.0146	BCL2,BCL6,CCND1,CCR7,CD5,CD69,CXCR4,CXCR5,MYD88,NR3C1,TUBB3,TUBD1	12
Cell Signaling	MAPKKK cascade	MAPKKK cascade	0.000132	0.0146	BMP4,BNIP2,BRAP,BTC,DNAJC27,DOK5,DUSP16,DUSP6,EIF2AK2,FGF2,FGF23,FGF9,FLT1,GAB1,HBEGF,HSF1,IGF1,IGFBP3,IGFBP4,IL2RA,KBTBD7,KRAS,LAMTOR3,LAT,LBH,LPAR2,LPAR3,MAP2K6,MAP3K13,MAP3K7,NENF,NOX1,NRAS,NTRK2,PEA15,PSMA5,PSMB1,PSMB9,PSMC6,PSMD12,RASGRF2,RET,ROCK1,SPRED1,TGFA,TIMP2,TNF,YWHAB,YWHAE,ZFP36L1,ZFP36L2	51
Cancer,Skeletal and Muscular Disorders	transformation	Transformation of axial skeleton	0.000134	0.0148	CBX2,COMMD3-BMI1,MLLT3,RNF2	4
Cell Death and Survival,Organismal Injury and Abnormalities,Renal and Urological Disease	apoptosis	Apoptosis of kidney cells	0.000136	0.0148	BCL2,BIRC5,CASP3,CYBB,EDN1,FGF2,GNAQ,IGF1,IRF1,MAPK14,MYD88,NFKBIA,NTN1,PPP3CA,SFRP1,SMAD7,TNF,TNFRSF1B,UBD	19
Cardiovascular Disease,Cardiovascular System Development and Function	abnormal morphology	Abnormal morphology of cardiovascular system	0.00014	0.0152	ADAM10,AIFM1,AKAP5,AMOT,ATF6,ATP6V1E1,BCL2,BCL6,BIRC5,BMP10,BMP4,BTC,CACNA2D1,CAPNS1,CASP3,CCND1,CCNE2,CCNT1,CCR5,CD69,CDK5R1,CDK6,CDKN2C,CLIC4,CMKLR1,COMMD3-BMI1,CRK,CST3,CXCL10,CXCR4,CYBB,DDAH1,DICER1,DNAJC3,EDN1,EGLN3,EHD3,ELK1,F3,FBN1,FBXO32,FGF2,FGF23,FGF9,FLRT2,FLT1,FLVCR1,FZD5,GAB1,GADD45A,GATA2,GATAD1,GNA13,GNAQ,GPR180,GPX7,HAS2,HBEGF,HDAC2,HEY1,HEY2,HMGCL,HOPX,HSPB8,HTR2A,IGF1,IL2RA,IL6S…	127
Cardiovascular System Development and Function,Organ Morphology	dilation	Dilation of heart ventricle	0.000144	0.0155	CCNA2,GAB1,GNAQ,HBEGF,MARCKSL1,Pln,PPP3R1,RHOA,ROCK1,TNF	10
Neurological Disease	neurodegeneration	Neurodegeneration	0.000145	0.0156	AADAT,AGTPBP1,AIFM1,BCL2,C19orf12,CASP3,CDK5R1,CNP,CNR2,COMMD3-BMI1,CX3CR1,CYBB,DICER1,DPYSL3,EI24,ETS2,FGF2,FLT1,FZD4,GEMIN2,GFI1,GLB1,HBEGF,IGF1,IL6ST,MAFG,MFN1,MYD88,NMNAT2,NR4A2,NTRK2,PANK2,PRKN,REEP1,RET,SCARB2,SEPT5,SGK1,SLC1A2,SLC7A11,SNAP25,STAMBP,TFAM,TGFA,TGFB2,THRB,TNF,TNFRSF1B,TSPAN2,VPS18,VTI1B,XBP1,ZNF106,ZPR1	54
Cell Death and Survival	apoptosis	Apoptosis of blood cells	0.000149	0.0159	AKIRIN2,ARF6,ATMIN,BAK1,BCL2,BCL6,BIRC5,BMF,BMP4,BTG1,C1QA,CASP3,CCNB1,CCR5,CCR7,CD1D,CD40,CD47,CD5,CD69,CNR2,CXCR4,CYBB,DFFA,DFFB,DICER1,E2F2,EIF2AK2,EIF4E,ETS2,FGL2,GFI1,GLI3,GRAP2,HAVCR2,HDAC2,ICOS,IGF1,IL2RA,IL6ST,IRAK3,IRF1,KRAS,LDLR,MAP2K6,MAPK14,MCL1,MYD88,NAMPT,NCEH1,NFKBIA,NFYA,NR3C1,PCLAF,PDGFC,PERP,PPP3CB,PRELID1,PTGER4,RUNX1,SERPINF1,SMAD7,SOAT1,STK17B,STOML2,TBXA2R,TGFB2,THAP1,TNF,TN…	78
Immunological Disease	systemic autoimmune syndrome	Systemic autoimmune syndrome	0.000153	0.0163	ABT1,ACOT9,ACSL3,ADAM10,ADSS,AIF1,ARHGAP15,ARIH1,ATP2B1,BAK1,BCL2,BCL6,BIRC5,BMP4,BRAP,BTC,C1QA,C6orf47,C6orf62,CASP3,CCL22,CCNB1,CCR5,CCR7,CD1D,CD300A,CD3D,CD40,CD47,CD5,CD69,CDK5R1,CDK6,CERS6,CLEC6A,CLIC2,CNEP1R1,COX15,CST3,CX3CR1,CXCL10,CXCR4,CXCR5,CYBB,DCUN1D1,DICER1,E2F2,E2F3,EIF1B,EIF2AK2,ENO1,FABP4,FABP5,FGF2,FGFR1OP,FGL2,FLT1,FZD5,GBP6,GNAQ,GPR15,HAVCR2,HDAC2,HLA-DOA,HSPA1L,HSPB8,HTR2A,IC…	187
Cell Death and Survival,Organismal Injury and Abnormalities,Respiratory Disease	apoptosis	Apoptosis of lung cells	0.00016	0.0168	CASP3,CCR5,CD40,IGF1,IL2RA,IRAK3,KRAS,MCL1,NFKBIA,SDHC,TNF	11
Cancer,Cell Death and Survival,Organismal Injury and Abnormalities,Tumor Morphology	cell death	Cell death of mammary tumor cells	0.00016	0.0168	BCL2,BIRC5,GADD45A,IGFBP3,KRAS,MAP2K6,MCL1,PPP2CA,SGK1,TIMP4,TNF	11
Cardiovascular System Development and Function,Tissue Development	development	Development of cardiovascular tissue	0.000161	0.0168	ADAMTS1,ARHGAP24,BMP4,CBLL1,CCR7,CLIC4,CSNK2B,CXCL10,CXCR4,CYBB,DDAH1,DICER1,DMP1,ECT2,EDN1,F3,FABP4,FGF2,FLT1,FZD5,GHSR,HBEGF,HEY1,HEYL,HMGB2,HSPA5,IGF1,IGFBP3,ITGB1BP1,LPAR2,MAP2K6,MEOX2,NR4A2,NRAS,NTN1,PDGFC,PRKX,PTPN1,RHOA,RICTOR,RUNX1,SEMA3A,SEMA5A,SERPINC1,SERPINF1,SPRED1,STC1,STX6,SYNJ2BP,TBXA2R,TGFB2,THAP1,THY1,TIMP2,TIMP3,TMOD1,TNF,TNFSF15,WNT5A,WWTR1,XBP1,XDH,YWHAG	63
Cellular Function and Maintenance,Inflammatory Response	phagocytosis	Phagocytosis	0.000167	0.0174	ARF6,C1QA,CD302,CD47,CLEC6A,CLEC7A,CLIC4,CNN2,COQ7,CORO1C,CRK,CXCL10,CYBB,EIF2AK2,ETS2,FZD5,GABARAPL2,GATA2,ICOS,LAMP2,LAT,LDLR,LUM,MAP1LC3C,MAPK14,MEGF10,MYD88,NCF1,NPY,NR3C1,OSTM1,PELI1,PFN2,PRKX,PTGER4,PYCARD,RAB27A,RAB31,RAB5A,RAB7A,RALA,RHOA,RORA,SCARB2,SH3GLB1,SNX3,SOAT1,SPIC,STX17,SYT11,TNF,TNFRSF9,TPH1,WNT5A,XBP1	55
Cardiovascular Disease,Cell Death and Survival,Organismal Injury and Abnormalities,Skeletal and Muscular Disorders	necrosis	Necrosis of cardiac muscle	0.000168	0.0174	BCL2,BIRC5,BMP10,CASP3,CCNT1,CNR2,CYBB,DICER1,E2F3,EDN1,FGF2,FSTL1,GNAQ,HDAC2,HSPB8,IGF1,IL6ST,KRAS,MAOA,MAP2K6,MAP3K7,MAPK14,MCL1,MTPN,MYLK3,NAMPT,NTN1,PPP1R15A,PPP3CA,PRKN,RHOA,S100B,SERPINF1,SOCS3,TBX20,TIMP2,TNF,XDH	38
Cell Death and Survival	cell death	Cell death of lymphatic system cells	0.000174	0.0179	AIFM1,AKIRIN2,ATMIN,BAK1,BCL2,BIRC5,BMF,BMP4,CASP3,CCNB1,CCR5,CD1D,CD40,CD47,CD5,CST3,CXCL10,CXCR4,DDIT4,DFFA,DFFB,DICER1,DRAM1,E2F2,EIF2AK2,EIF4E,ETS2,FGL2,GADD45A,GFI1,GLI3,GRAP2,HDAC2,HSPA5,ICOS,ID2,IGF1,IL2RA,IL6ST,KRAS,LAT,MAP2K6,MAPK14,MCL1,MYD88,NFKBIA,NR3C1,PERP,PPP3CB,PRELID1,RUNX1,SMAD7,STK17B,STOML2,TBXA2R,TGFB2,THAP1,TNF,TNFRSF1B,TNFRSF9,TSC22D3,UBD,WNT5A,XCL1,YWHAG,ZBTB16,ZC3H8	67
Hematological System Development and Function,Inflammatory Response,Tissue Morphology	quantity	Quantity of phagocytes	0.000175	0.0179	BCL2,BCL6,C1QA,CBFA2T3,CCL22,CCR5,CCR7,CD1D,CD300A,CD302,CD40,CD47,CLEC7A,CLIC4,CMKLR1,CNN2,CNR2,CX3CR1,CXCL10,CYBB,F3,GALNT3,GATA2,GFI1,GRAP2,HAVCR2,HBEGF,HINT1,HOXB7,ID2,IGFBP3,IL2RA,IL6ST,IRAK3,IRF1,KRAS,LDLR,LITAF,LUM,MCL1,MYD88,NFKBIA,NFYA,NOX1,NPY,PDGFC,PPP2CA,RHOA,RICTOR,RIOX2,RORA,RUNX1,SDC1,SERPINB1,SOAT1,SOCS3,SORBS1,STEAP4,STX11,TGFA,TIA1,TIMP2,TIMP3,TNF,TNFRSF1B,TPH1,TRAF6,XBP1,XCL1,Z…	70
Cancer,Gastrointestinal Disease,Organismal Injury and Abnormalities	large intestine carcinoma	Large intestine carcinoma	0.000178	0.0182	AADAT,ABHD14B,ABHD15,ABT1,ACAA2,ACBD5,ACOT9,ACVR1B,ACVR2B,ADAM10,ADAMTS1,ADAMTS15,ADAMTS3,ADCYAP1R1,AGPAT5,AGTPBP1,AHCYL1,AIDA,AIFM1,AKAP5,ALAD,ALKBH1,ALPK3,AMFR,AMIGO2,AMOT,ANGPTL7,ANK1,ANKFY1,ANKIB1,ANKRD22,ANKRD28,ANKRD29,ANKRD49,ANKRD6,ANTXR1,ANXA11,AP1G1,AP1S1,API5,APTX,ARF6,ARFIP1,ARHGAP12,ARHGAP15,ARHGAP18,ARHGAP24,ARIH1,ARL11,ARL14EP,ARL2,ARL5B,ARMT1,ARRDC3,ARSK,ASAP3,ASPHD2,ASS1,ATG4A,AT…	995
Cardiovascular System Development and Function,Organismal Development	development	Development of artery	0.000184	0.0186	ACVR2B,AP3S2,CASP3,CCNE2,CXCR4,DCTN5,EMP1,F3,FLT1,GLI3,GRAP2,HES1,HEY1,HEY2,KLF7,LDLR,LEPROTL1,NTN1,RAB9A,RUNX1,SMAD7,STX6,STX7,TGFB2,TIMP2,TUBB3	26
Cancer,Cell Death and Survival,Organismal Injury and Abnormalities,Tumor Morphology	necrosis	Necrosis of malignant tumor	0.000184	0.0186	AIFM1,B4GALT5,BCL2,BIRC5,BMP4,CASP3,CD40,CD47,CDK6,CEBPD,CXCR4,E2F2,EGLN3,EIF2AK2,EMP2,ENO1,FGF2,GALNT3,HDAC2,HES1,HSF1,HSPB8,IGF1,IGFBP3,IL6ST,IRF1,KEAP1,KRAS,LEF1,LYPLA1,MAGEH1,MAPK14,MCL1,NAMPT,NEK4,NFKBIA,NR3C1,NR4A2,NRAS,PHF5A,PNO1,POLR2H,PSMA5,PSMB1,PSMC6,PSMD12,RPS14,RUNX1,SFRP1,SFRP2,SLC16A1,SNRPB,SNRPD1,SOCS3,SON,STC1,TAF1B,THRB,TNF,TNFRSF1B,U2AF2	61
Neurological Disease,Organismal Injury and Abnormalities	degeneration	Degeneration of brain	0.000186	0.0187	AADAT,AGTPBP1,AIFM1,CDK5R1,CNP,CNR2,COMMD3-BMI1,CX3CR1,CYBB,DICER1,ETS2,FZD4,GLB1,HBEGF,IGF1,IL6ST,NMNAT2,NTRK2,PRKN,SEPT5,SLC1A2,SLC7A11,SNAP25,STAMBP,VPS18	25
Molecular Transport	transport	Transport of molecule	0.000191	0.019	ACSL3,AHCYL1,AKAP5,ANK1,AP1G1,AP1S1,AP3S2,ARF6,ARFIP1,ARL2,ARL3,ATP2B1,ATP6V1E1,BCL2,BDH2,BMP4,BTC,CACNA2D1,CASP3,CCDC115,CCDC93,CCR5,CCR7,CD300A,CD40,CDK5R1,CHCHD4,CHIC2,CHMP3,CHMP5,CHP2,CHTOP,CISD1,CLEC6A,CLIC4,CMTM6,CNKSR3,CNP,CNTN1,COQ7,COX15,CRTAM,CXCL10,CYSLTR1,CYTH1,DNAJA2,DPH3,DUSP16,ECT2,EDN1,EIF4E,FABP2,FABP4,FABP5,FBXO22,FECH,FGF2,FGF23,FGF9,FLVCR1,FRAT1,FZD4,GAB1,GALR1,GHSR,GLI3,GLRB,…	228
Cell Death and Survival	apoptosis	Apoptosis of renal glomerulus	0.000191	0.019	BCL2,C1QA,CASP3,EDN1,EHD3,FGF2,GNAQ,IRF1,MAPK14,NFKBIA,PPP3CA,SMAD7,TNF	13
Cell Death and Survival	cell death	Cell death of heart cells	0.000194	0.0192	BCL2,BIRC5,BMP10,CASP3,CCNT1,CNR2,CYBB,DICER1,E2F3,EDN1,FGF2,FSTL1,GNAQ,HDAC2,HSPB8,IGF1,IL6ST,KRAS,MAOA,MAP2K6,MAP3K7,MAPK14,MCL1,MTPN,NAMPT,NTN1,PPP1R15A,PPP3CA,PRKN,RHOA,S100B,SERPINF1,SFRP2,SOCS3,TBX20,TIMP2,TNF,XDH	38
Hematological Disease,Immunological Disease	T-cell lymphoproliferative disorder	T-cell lymphoproliferative disorder	0.000198	0.0195	ACOT9,ANKIB1,ARHGAP15,BAK1,BCL2,BCL6,BIRC5,BMF,BTG1,CCL22,CCND1,CCR7,CD1D,CD40,CD47,CD5,CD69,CDKN2C,CEP41,CSNK2B,CXCL10,DUSP16,DYNLL2,E2F2,EPC1,FBN1,FBXO28,FOXF1,GADD45A,HDAC11,HDAC2,HECA,HLA-DOA,HS3ST1,HSP90AA1,ICK,ID2,IGFBP4,IL2RA,KLF3,KRAS,LAT,LEF1,MCL1,MGAT4A,MSL2,MYD88,NDRG2,NFKBIA,NINJ1,NR3C1,NR4A2,NRAS,PAK2,PARP2,PDE4D,PDGFC,POLE4,POT1,POU2F1,PPAT,PPP3CA,PPP3CB,PPP3R1,PSMB1,PTPN1,PTPRE,RAD…	91
Neurological Disease	degeneration	Degeneration of central nervous system	0.000203	0.0198	AADAT,AGTPBP1,AIFM1,CDK5R1,CNP,CNR2,COMMD3-BMI1,CX3CR1,CYBB,DICER1,ETS2,FZD4,GLB1,HBEGF,IGF1,IL6ST,NMNAT2,NTRK2,PRKN,SEPT5,SLC1A2,SLC7A11,SNAP25,STAMBP,TNF,VPS18	26
Cell Death and Survival	apoptosis	Apoptosis of antigen presenting cells	0.000203	0.0198	BCL2,BCL6,BIRC5,BTG1,C1QA,CASP3,CCR7,CD40,CNR2,CYBB,DFFA,EIF2AK2,IRF1,LDLR,MAPK14,MCL1,MYD88,NAMPT,NCEH1,NFKBIA,PDGFC,PTGER4,SERPINF1,SOAT1,TNF,TNFRSF1B	26
Organismal Injury and Abnormalities	nevus	Nevus	0.000205	0.0199	FGF23,GNAQ,KRAS,NEK9,NRAS,RET,SDC2,TGFB2	8
Cell Death and Survival	cell death	Cell death of phagocytes	0.000209	0.0201	BAK1,BCL2,BCL6,BIRC5,BTG1,C1QA,CASP3,CCR5,CCR7,CD40,CNR2,COQ7,CXCR4,CYBB,DFFA,EIF2AK2,FABP4,HAVCR2,IRF1,LDLR,MAPK14,MCL1,MYD88,NAMPT,NCEH1,NFKBIA,NR3C1,PDGFC,PTGER4,PYCARD,SERPINF1,SLC7A11,SOAT1,TNF,TNFRSF1B,TNFRSF9,TSC22D3	37
Cellular Movement	transmigration	Transmigration of cells	0.000209	0.0201	ADAM10,ARHGAP18,CCL22,CCND1,CCR5,CCR7,CD40,CD47,CNN2,COMMD3-BMI1,CX3CR1,CXCL10,CXCR4,EDN1,F3,FER,GNAI3,HSP90AA1,IGF1,LDLR,MYD88,MYLK3,NINJ1,NPY,RAB7A,RHOA,STC1,THY1,TIMP2,TIMP3,TNF,TSPAN14	32
Nervous System Development and Function	myelination	Myelination of nervous system	0.000212	0.0202	CXCL10,CXCR4,DDIT4,DICER1,FGF2,IGF1,IL6ST,MPP5,NCMAP,NFKBIA,NTRK2,PPP1R15A,PTPRE,SEMA3A,SLC17A5,THRB,TNF,TNFRSF1B	18
Cell Death and Survival	cell death	Cell death of colorectal cancer cell lines	0.000213	0.0203	AIFM1,ATMIN,BAK1,BCL2,BIRC5,CASP3,CCNB1,CXCR4,DFFA,EDN1,EGLN3,EIF1AX,FGF2,FLT1,GADD45A,GLI3,GLIPR1,HDAC2,HINT1,HSF1,IGF1,IGFBP3,KRAS,MAP2K6,MAP3K7,MAPK14,MCL1,MLLT3,NAA35,NFKBIA,NOX1,NR4A2,NUAK1,PELI1,PPP1R15A,PYCARD,RHOA,RICTOR,RNF2,RUNX1,SGK1,SMAD7,SRI,SRPK1,STX6,TNF,TNFSF14,UXT,VDAC1,XBP1,YWHAE	51
Cellular Development,Connective Tissue Development and Function,Tissue Development	differentiation	Differentiation of bone cells	0.000215	0.0204	ACVR2B,ASF1A,BCL2,BCL6,BMP4,CAPNS1,CD47,CDK6,CEBPD,CNR2,CRK,CST3,CTNNBIP1,CYSLTR1,DICER1,EDN1,EFNA2,EIF2AK2,FBN1,FGF2,FGF23,FGF9,GLI3,HEY1,ID2,IFT80,IGF1,IL20RA,IL6ST,IRAK3,JAG1,LAT,MAPK14,MYD88,NAMPT,NOCT,NR3C1,OSTM1,PKIG,PTGER4,PTPRE,SEMA3A,SERPINF1,SFRP1,SFRP2,SHOX2,SMAD7,SOCS3,STC1,TGFB2,TMEM119,TMEM64,TNF,TNFSF14,TOB1,TOB2,TP53INP2,TRAF6,VAPB,WNT5A,WWTR1	61
Cardiovascular System Development and Function,Tissue Development	development	Development of endothelial tissue	0.000217	0.0205	ADAMTS1,ARHGAP24,BMP4,CBLL1,CCR7,CLIC4,CSNK2B,CXCL10,CXCR4,CYBB,DDAH1,DICER1,DMP1,ECT2,EDN1,F3,FABP4,FGF2,FLT1,FZD5,GHSR,HBEGF,HEY1,HEYL,HMGB2,HSPA5,IGF1,IGFBP3,ITGB1BP1,LPAR2,MAP2K6,MEOX2,NR4A2,NRAS,NTN1,PDGFC,PRKX,PTPN1,RHOA,RICTOR,RUNX1,SEMA3A,SEMA5A,SERPINC1,SERPINF1,SPRED1,STC1,STX6,SYNJ2BP,TBXA2R,TGFB2,THAP1,THY1,TIMP2,TIMP3,TNF,TNFSF15,WNT5A,WWTR1,XBP1,XDH,YWHAG	62
Organismal Injury and Abnormalities	blood clot	Blood clot	0.000224	0.021	ANTXR1,ARF6,BTC,C1QA,CANT1,CNP,CX3CR1,DGKE,E2F3,F2RL2,F3,FBN1,GNAQ,HBEGF,LAT,LDLR,MYD88,NR3C1,P2RY1,P2RY12,PDE4D,PDE7A,POLE4,PPP3CA,PPP3CB,PPP3R1,PRCP,PRDX2,PTGER4,PTPN1,RHOA,SERPINC1,SGK1,SLC7A11,STMN2,STXBP5,TNF,TNFRSF1B,TPH1	39
Cardiovascular Disease,Cell Death and Survival,Organismal Injury and Abnormalities,Skeletal and Muscular Disorders	cell death	Cell death of cardiomyocytes	0.000224	0.021	BCL2,BIRC5,BMP10,CASP3,CCNT1,CNR2,CYBB,DICER1,E2F3,EDN1,FGF2,FSTL1,GNAQ,HDAC2,HSPB8,IGF1,IL6ST,KRAS,MAOA,MAP2K6,MAP3K7,MAPK14,MCL1,MTPN,NAMPT,NTN1,PPP1R15A,PPP3CA,PRKN,RHOA,S100B,SERPINF1,SOCS3,TBX20,TIMP2,TNF,XDH	37
Cellular Development,Connective Tissue Development and Function,Tissue Development	differentiation	Differentiation of adipocytes	0.000225	0.021	CCND1,CEBPD,CMKLR1,CTNND1,EDN1,EGLN3,ERO1A,FABP4,FGF2,GATA2,HES1,HTR2A,ID2,IGF1,INSIG1,JAG1,MAPK14,METTL8,NOCT,NPY,NR4A2,NUDT7,OSBPL11,OSBPL8,PARP2,RORA,SEMA3A,SERPINF1,SFRP1,SFRP2,SLC25A27,SMAD7,TIMP3,TMEM64,TNF,TPH1,WNT5A,WWTR1,XBP1,ZADH2,ZBTB16,ZFP36L1,ZFP36L2,ZFPM2	44
Cell Death and Survival	apoptosis	Apoptosis of kidney	0.000228	0.021	BCL2,BIRC5,C1QA,CASP3,CYBB,EDN1,EHD3,FGF2,GNAQ,IGF1,IRF1,LIN7C,MAPK14,MYD88,NFKBIA,NTN1,PPP3CA,SFRP1,SMAD7,TNF,TNFRSF1B,UBD	22
Cell Death and Survival	cell death	Cell death of carcinoma cell lines	0.000228	0.021	AIFM1,API5,ARL11,ATF6,BAK1,BCL2,BIRC5,CASP3,CCDC6,CCND1,CDC73,CDCA2,CDKN2C,CERS6,COMMD3-BMI1,DESI2,ETS2,FGF2,GAB1,GLI3,GPM6A,HSF1,HSPA5,IGF1,IGFBP3,IL6ST,JAG1,KEAP1,KRAS,MAP3K7,MAPK14,MCL1,MYCT1,NFKBIA,NR3C1,NR4A2,PDCD4,PDE4D,PEA15,PIK3IP1,PIM3,PLA2G16,PPP2CA,PTPN1,RET,RICTOR,SFRP1,SLC7A11,SRPK1,THY1,TNF,TUBB3,UQCRFS1,VDAC1,WNT5A,YEATS4,ZBTB16	57
Cellular Compromise	fragmentation	Fragmentation of mitochondria	0.00023	0.0211	ADH5,AIFM1,AMFR,BAK1,BCL2,GABARAPL2,GFER,GHITM,MECP2,MFN1,PRKN,SH3GLB1,TNF	13
Gene Expression	transcription	Transcription of DNA	0.000237	0.0217	ABHD14B,ABT1,ACTR3,ACVR1B,ACVR2B,AKIRIN2,ANKRD49,ASCC1,ATF6,ATMIN,BAMBI,BCL6,BIRC5,BLOC1S2,BMP10,BMP4,CBFA2T3,CBX2,CBX5,CBX8,CCNA2,CCND1,CCNT1,CD3D,CD40,CDC73,CDK5R1,CDK6,Cdkn1c,CEBPD,CENPK,CGGBP1,CHP2,CNOT7,COMMD3-BMI1,CPEB3,CRK,CSRNP2,CTNNBIP1,CXCL10,DEPDC1,DICER1,DRG1,E2F2,E2F3,EDN1,EID2,ELK1,ENO1,EPC1,ETS2,ETV3,FABP4,FGF2,FGF23,FGF9,FNIP2,FOXF1,FZD4,FZD5,GALR1,GATA2,GBP6,GFI1,GLI3,GTF2A1,HDAC…	209
Cellular Development,Cellular Growth and Proliferation,Hematological System Development and Function,Lymphoid Tissue Structure and Development	proliferation	Proliferation of immune cells	0.000242	0.022	ABI2,AIF1,AKIRIN2,ARF6,B3GNT2,B3GNT5,BCL2,BCL6,BIRC5,BMP4,BTG1,BTLA,CASP3,CBX2,CCL22,CCND1,CCR5,CCR7,CD1D,CD300A,CD40,CD47,CD5,CD55,CD69,CDK6,CDKN2C,CNR2,COMMD3-BMI1,CRTAM,CXCR4,CYBB,CYSLTR1,CYTIP,DCLRE1C,DICER1,DUSP10,E2F2,EHD3,EIF2AK2,ETS2,FABP4,FGL2,GADD45A,GATA2,GFI1,GRAP2,HAVCR2,HES1,HOXB7,HPGDS,HSF1,HSPA5,ICOS,ID2,IGF1,IKZF3,IL2RA,IL6ST,IRF1,JAG1,KCNA3,KLF3,KLF9,KRAS,LAT,LEF1,LY86,MAP2K6,MA…	117
Hematological System Development and Function,Immune Cell Trafficking,Inflammatory Response,Tissue Development	accumulation	Accumulation of leukocytes	0.000251	0.0227	BCL2,BMF,BMP4,CCL22,CCR5,CCR7,CD1D,CD40,CMKLR1,CX3CR1,CXCL10,CXCR4,CYBB,EDN1,ETS2,F3,FGF2,GFI1,GNAQ,HAVCR2,ICOS,IL2RA,IL6ST,IRF1,KRAS,LAT,LDLR,MLLT11,MYD88,NCF1,NR3C1,OCLN,PTPN1,RET,ROCK1,SERPINC1,SMAD7,TIMP2,TNF,TNFRSF1B,TNFRSF9,TNFSF4,TSC22D3,XBP1,ZNF106	45
Organismal Development	formation	Formation of vessel	0.000252	0.0227	ADAMTS1,AP3S2,BMP4,C1QA,CASP3,CXCL10,CXCR4,DCTN5,DICER1,EDN1,EMP1,F3,FABP4,FGF2,FLT1,GAB1,GRAP2,HOXB7,JAG1,KLF7,LEPROTL1,NR4A2,NTN1,RAB9A,RUNX1,SERPINF1,STX2,STX6,STX7,TGFB2,TIMP2,TUBB3,ZBTB14	33
Cell Death and Survival	anoikis	Anoikis of intestinal cell lines	0.000254	0.0228	BAK1,BCL2,KRAS,NFKBIA,NRAS,NTRK2,TGFA	7
Cell Death and Survival	cell death	Cell death of heart	0.000258	0.023	BCL2,BIRC5,BMP10,CASP3,CCNT1,CNR2,CYBB,DICER1,E2F3,EDN1,FGF2,FSTL1,GNAQ,HDAC2,HSPB8,IGF1,IL6ST,KRAS,MAOA,MAP2K6,MAP3K7,MAPK14,MCL1,MTPN,MYLK3,NAMPT,NTN1,PPP1R15A,PPP3CA,PRKN,RHOA,S100B,SERPINF1,SFRP2,SOCS3,TBX20,TIMP2,TNF,XDH	39
Cardiovascular System Development and Function,Organ Morphology,Organismal Development	morphology	Morphology of heart	0.000259	0.023	ADAM10,AIFM1,AKAP5,ARG2,ATF6,ATP6V1E1,BCL2,BCL6,BIRC5,BMP10,BMP4,BTC,CACNA2D1,CAPNS1,CASP3,CCNA2,CCND1,CCNT1,CCR5,CD69,CDK5R1,CDK6,Cdkn1c,CDKN2C,CMKLR1,CRK,CXCR4,CYBB,DICER1,DNAJC3,DUSP6,EDN1,EGLN3,ELK1,F3,FBXO32,FGF2,FGF23,FGF9,FLRT2,FLT1,FLVCR1,GATA2,GATAD1,GNA13,GNAQ,GPX7,HAS2,HBEGF,HDAC2,HEY1,HEY2,HEYL,HMGCL,HOPX,HSPB8,HTR2A,IGF1,IL2RA,IL6ST,JAG1,KRAS,LAMP2,LASP1,LDLR,LITAF,LMCD1,LUM,MAP2K6,M…	117
Cellular Development,Cellular Growth and Proliferation,Organ Development,Skeletal and Muscular System Development and Function,Tissue Development	proliferation	Proliferation of smooth muscle cells	0.000261	0.0231	AGTRAP,AIF1,BIRC5,BMP4,CCND1,CDK6,Cdkn1c,CEBPD,CTNNBIP1,E2F3,EDN1,ELK1,F3,FGF2,FGF9,FZD4,GNAQ,HAS2,HBEGF,ID2,IGF1,IGFBP3,IGFBP4,IL6ST,IRF1,LPAR2,MYD88,NAA35,NAMPT,NCF1,NDRG2,NOX1,NR4A2,OGN,PDE4D,PTPN1,RAB5A,RHOA,ROCK1,SMPD3,SOCS3,TFPI2,TNF,TNFRSF1B,TRAF6,XDH	46
Cell Death and Survival	cell death	Cell death of peritoneal macrophages	0.00027	0.0238	CCR5,COQ7,CYBB,IRF1,MCL1,NCEH1,SLC7A11,SOAT1,TNF	9
Cancer,Cell Death and Survival,Organismal Injury and Abnormalities,Tumor Morphology	cell death	Cell death of cancer cells	0.000276	0.0242	AIFM1,B4GALT5,BCL2,BIRC5,BMP4,CASP3,CD40,CD47,CDK6,CEBPD,CXCR4,E2F2,EGLN3,EIF2AK2,EMP2,ENO1,FGF2,GALNT3,HDAC2,HES1,HSF1,HSPB8,IGF1,IGFBP3,IL6ST,IRF1,KEAP1,KRAS,LEF1,LYPLA1,MAGEH1,MAPK14,MCL1,NAMPT,NEK4,NFKBIA,NR3C1,NR4A2,NRAS,PHF5A,PNO1,POLR2H,PSMA5,PSMB1,PSMC6,PSMD12,RPS14,RUNX1,SFRP1,SFRP2,SLC16A1,SNRPB,SNRPD1,SOCS3,SON,STC1,TAF1B,THRB,TNF,U2AF2	60
Cellular Assembly and Organization	nuclear import	Nuclear import	0.000282	0.0244	GEMIN2,GEMIN6,GEMIN8,NFKBIA,RAB18,SNRPB,SNRPD1,SNRPF	8
Connective Tissue Disorders,Organismal Injury and Abnormalities,Skeletal and Muscular Disorders	degeneration	Degeneration of bone	0.000282	0.0244	ERRFI1,IL6ST,SLC39A8,TGFA,THRB,TIMP3,TNF,TNFSF4	8
Carbohydrate Metabolism,Small Molecule Biochemistry	synthesis	Synthesis of glycosaminoglycan	0.000282	0.0244	B3GNT2,B4GALT5,CD40,CSGALNACT2,CXCL10,EDN1,EXT1,EXTL2,FGF2,HAS2,HS2ST1,HS3ST1,HS3ST3A1,IGF1,KRAS,LUM,OGN,PTGER4,RHOA,SDC1,SDC2,SFRP1,TGFB2,UGDH	24
Organismal Development	growth	Growth of organism	0.000285	0.0246	ACVR1B,ACVR2B,ADAMTS1,ADH5,AGO3,AGO4,AIF1,ALKBH1,ANKRD6,BCL2,BMP10,BMP4,BTC,CAMKK1,CBX2,CCND1,CDK6,Cdkn1c,CDKN2C,CEBPD,CLIC4,CMKLR1,CNR2,COMMD3-BMI1,CSNK2B,CST3,CTNNBIP1,CX3CR1,DICER1,DNAJB9,DNAJC3,E2F3,EDN1,EIF2AK2,ERO1B,ETS2,F3,FGF2,FGF23,FGF9,FLT1,FLVCR1,FOXF1,FSTL1,GALNT3,GHSR,GLB1,GLI3,GNA13,GNPNAT1,HBEGF,HES1,HORMAD1,HSF1,HSP90AA1,HSPA5,ID2,IGF1,IGFBP3,IGFBP4,IL6ST,JAG1,KIF5B,KRAS,MAFG,MAOA…	121
Cellular Assembly and Organization	fusion	Fusion of vesicles	0.000289	0.0248	BLOC1S6,EEA1,GABARAPL2,GNAI3,KIF5B,LAMP2,MAP1LC3C,MYD88,RAB5A,RAB7A,SCARB2,SNAP25,STX2,STX6,STX7,STXBP5,VAMP4	17
Cell Cycle	interphase	Arrest in interphase	0.000291	0.0249	BAK1,BCL2,BIRC5,BMP4,BTG1,BTLA,CAMK2N1,CAMKK1,CCNA2,CCNB1,CCND1,CD40,CDC25C,CDCA2,Cdkn1c,CEBPD,COMMD3-BMI1,CSNK2B,DESI2,DTL,E2F2,E2F3,EIF2AK2,FGF2,GADD45A,GFI1,GLI3,HAS2,IGF1,IGFBP3,ING2,KLF12,KRAS,LBH,LMO4,MAP2K6,MAPK14,MEOX2,MINDY3,MMS22L,NEK4,NFKBIA,NFYA,NOCT,NR3C1,NRAS,NUAK1,OLA1,PPP2CA,PPP2R2A,PRKCH,PRKN,PTPN22,RALA,REV1,RFFL,RHOA,RUNX1,SAR1A,SDC2,SGK1,SMAD7,SRSF2,THRB,TIMP2,TNF,TNFSF15,TOB1…	71
Cardiovascular Disease,Cardiovascular System Development and Function,Organ Morphology,Organismal Development,Organismal Injury and Abnormalities	abnormal morphology	Abnormal morphology of right ventricle	0.000298	0.0251	BTC,CRK,CXCR4,EDN1,FGF9,HBEGF,HDAC2,HEY2,SEMA3A,TGFB2,TIMP4,ZFPM2	12
Cellular Compromise,Cellular Function and Maintenance	endoplasmic reticulum stress response	Endoplasmic reticulum stress response	0.000299	0.0251	AMFR,ATF6,BAK1,BCL2,CCND1,DERL1,DERL2,DNAJB9,EIF2AK2,ERO1A,ERP44,HSP90AA1,HSPA5,IGF1,MBTPS2,MGAT2,P4HB,PIK3IP1,PPP1R15A,PPP1R15B,PRKN,PTPN1,RASGRF2,SERPINH1,TMCO1,TMEM33,TNF,VAPB,XBP1,YOD1	30
Cancer,Hematological Disease,Immunological Disease,Organismal Injury and Abnormalities	T-cell malignant neoplasm	T-cell malignant neoplasm	0.000299	0.0251	ACOT9,ANKIB1,ARHGAP15,BAK1,BCL2,BCL6,BIRC5,BMF,BTG1,CCL22,CCND1,CCR7,CD1D,CD40,CD47,CD5,CD69,CDKN2C,CEP41,CSNK2B,CXCL10,DUSP16,DYNLL2,E2F2,EPC1,FBN1,FBXO28,FOXF1,GADD45A,HDAC11,HDAC2,HECA,HLA-DOA,HS3ST1,HSP90AA1,ICK,ID2,IGFBP4,IL2RA,KLF3,KRAS,LEF1,MCL1,MGAT4A,MSL2,MYD88,NDRG2,NFKBIA,NINJ1,NR3C1,NR4A2,NRAS,PAK2,PARP2,PDE4D,PDGFC,POLE4,POT1,POU2F1,PPAT,PPP3CA,PPP3CB,PPP3R1,PSMB1,PTPN1,PTPRE,RAD52,R…	90
Cell Death and Survival,Gastrointestinal Disease,Hepatic System Disease,Organismal Injury and Abnormalities	cell death	Cell death of liver cells	0.0003	0.0251	ADAMTS3,API5,ARF6,BAK1,BCL2,BMF,CASP3,CCND1,CD40,CXCL10,DICER1,ENTPD5,FGL2,HBEGF,IGF1,IL2RA,IL6ST,IRF1,LAMP2,LDLR,MAPK14,MCL1,MYD88,NCF1,NFKBIA,OCLN,PTPN1,SERPINH1,SLC25A5,SOCS3,TIMP3,TNF,TNFRSF1B,TNFSF14,XBP1	35
Cardiovascular Disease,Hematological Disease,Organismal Injury and Abnormalities	thrombus	Thrombus	0.0003	0.0251	ANTXR1,BTC,C1QA,CANT1,CNP,CX3CR1,DGKE,E2F3,F2RL2,F3,FBN1,GNAQ,HBEGF,LAT,LDLR,MYD88,NR3C1,P2RY1,P2RY12,PDE4D,PDE7A,POLE4,PPP3CA,PPP3CB,PPP3R1,PRCP,PRDX2,PTGER4,RHOA,SERPINC1,SGK1,SLC7A11,STMN2,STXBP5,TNF,TNFRSF1B,TPH1	37
Cell Death and Survival	apoptosis	Apoptosis of intestinal cell lines	0.000302	0.0252	BAK1,BCL2,HBEGF,KRAS,NFKBIA,NRAS,NTRK2,PPP2CA,TGFA,TNF	10
Cancer,Gastrointestinal Disease,Organismal Injury and Abnormalities	gastrointestinal adenocarcinoma	Gastrointestinal adenocarcinoma	0.000304	0.0253	AADAT,ABHD14B,ABHD15,ABT1,ACAA2,ACBD5,ACOT9,ACVR1B,ACVR2B,ADAM10,ADAMTS1,ADAMTS15,ADAMTS3,ADCYAP1R1,AGPAT5,AGTPBP1,AHCYL1,AIDA,AIFM1,AKAP5,ALAD,ALKBH1,ALPK3,AMFR,AMIGO2,AMMECR1L,AMOT,ANGPTL7,ANK1,ANKFY1,ANKIB1,ANKRD22,ANKRD28,ANKRD29,ANKRD49,ANKRD6,ANTXR1,ANXA11,AP1G1,AP1S1,API5,APTX,ARF6,ARFIP1,ARHGAP12,ARHGAP15,ARHGAP18,ARHGAP24,ARIH1,ARL11,ARL14EP,ARL2,ARL5B,ARMT1,ARRDC3,ARSK,ASAP3,ASCC1,ASPHD…	1007
Cancer,Organismal Injury and Abnormalities	lymphoid cancer	Recurrent lymphoid cancer	0.000313	0.0258	BCL2,BCL6,CD3D,HDAC11,HDAC2,HSP90AA1,IL2RA,NFKBIA,NR3C1,POLE4,PPAT,PPP3CA,PPP3CB,PPP3R1,PSMB1,PSMB9,RET,TNF,TNFRSF9,TUBB3,TUBD1	21
Gastrointestinal Disease,Immunological Disease,Ophthalmic Disease,Organismal Injury and Abnormalities	Sjï¿½gren syndrome	SjÃ¶gren syndrome	0.000313	0.0258	CASP3,CCL22,CCR5,CCR7,CD40,CD69,CST3,CXCL10,CXCR4,CXCR5,EDN1,F3,FGF9,IRF1,NFKBIA,NR3C1,PPP3CA,PPP3CB,PPP3R1,SOCS3,XCL1	21
Gastrointestinal Disease,Inflammatory Disease	Crohn disease	Crohn disease	0.000332	0.0272	ANK1,ASCC1,ASPHD2,C16orf45,DARS,EDN1,GLRB,GPX7,HSPA1L,IGF1,IQCB1,KCTD20,KIAA0040,KLF3,KRAS,LMCD1,METTL8,MPC1,NKD1,NR3C1,NTRK2,PANK2,PDE4D,PPAT,PTGFRN,RAPGEF6,RET,RHOA,RRP15,RTKN2,RUNX1,SIGMAR1,SLC25A12,SNX20,SOCS3,TGFB2,TMEM192,TMEM47,TNF,TNFSF15,TRAM2,TSPAN14,USP7,XBP1,ZC2HC1A,ZC3HAV1L	46
Cancer,Hematological Disease,Organismal Injury and Abnormalities	mature T-cell or NK-cell neoplasm	Mature T-cell or NK-cell neoplasm	0.000334	0.0272	ACOT9,AFG1L,ANKIB1,BAK1,BCL2,BCL6,BIRC5,BTG1,CCL22,CCND1,CCR7,CD1D,CD40,CD47,CD5,CD69,CDKN2C,CEP41,CXCL10,DUSP16,DYNLL2,EPC1,FBN1,FOXF1,GADD45A,HDAC11,HDAC2,HECA,HLA-DOA,HS3ST1,HSP90AA1,ID2,IGFBP4,IL2RA,KLF3,KRAS,MCL1,MGAT4A,MYD88,NFKBIA,NR3C1,NR4A2,NRAS,PDE4D,PDGFC,PIK3R3,POLE4,POU2F1,PPP3CA,PPP3CB,PPP3R1,PSMB1,PTPRE,RBM7,RET,RHOA,SDC1,SERPINF1,SERPINH1,SLAMF8,STK17B,TDP2,THY1,TIA1,TIMP2,TIMP3,T…	71
Neurological Disease,Organismal Injury and Abnormalities,Psychological Disorders	disorder of basal ganglia	Disorder of basal ganglia	0.000334	0.0272	AADAT,AHCYL1,AIFM1,AP1S1,ARL3,ARPP19,ATP2B1,ATP6V1E1,B3GNT2,B4GALT5,BCL2,BCL6,BCL7A,C19orf12,CAB39,CAPNS1,CASP3,CDK5R1,CNP,CNR2,CORO2B,COX7A2,CYTH1,DPYSL3,ELOVL1,ENPP5,F3,FAM107A,FAM3C,FGF2,FLRT2,GADD45A,GALNT3,GHITM,GLRB,GNAO1,GNG7,HIGD1A,HINT1,HMGB2,HOMER1,HSF1,HSP90AA1,HSPA5,HTR2A,IGF1,IPMK,KLF3,KRAS,LAMP2,LDLR,LMCD1,MBNL2,MPC1,MYEF2,NAP1L5,NDRG2,NDUFA5,NDUFB6,NPY,NR4A2,Nrgn,NTRK2,OCLN,OSBPL8,…	112
Organismal Development	size	Size of body	0.000339	0.0274	ADAMTS1,ADCYAP1R1,AP1G1,BAMBI,BCL2,BCL6,BICD2,BMF,BMP4,BTC,CASP3,CBX2,CCND1,CDK6,Cdkn1c,CDKN2C,CEP19,CLIC4,CNTN1,COMMD3-BMI1,CSGALNACT2,CXCR4,CYBB,CYP24A1,DERL2,DFFB,DNAJC3,E2F2,E2F3,EFNA5,EHD3,ENTPD5,F3,FABP4,FABP5,FBXL12,FGF23,FLVCR1,GABBR2,GATM,GFI1,GHSR,GNAO1,GNAQ,HBEGF,HDAC2,HES1,HEY1,HEY2,HEYL,HINT1,HSF1,ID2,IGF1,IGFBP3,IGFBP4,IL2RA,IL6ST,INSIG1,IRAK3,ITGB1BP1,KCNA3,KDM5C,LAMP2,LASP1,LEF1,L…	123
Cardiovascular System Development and Function,Organ Morphology,Organismal Development	morphology	Morphology of heart ventricle	0.000343	0.0277	AKAP5,ARG2,BCL6,BIRC5,BMP10,BTC,CACNA2D1,CAPNS1,CASP3,CCND1,CDK6,Cdkn1c,CRK,CXCR4,EDN1,FGF23,FGF9,GNAQ,HAS2,HBEGF,HDAC2,HEY1,HEY2,HEYL,HSPB8,IGF1,IL6ST,KRAS,LAMP2,LDLR,MAP2K6,MARCKSL1,MBNL2,MYL9,MYLK3,NCF1,Pln,PPP3CA,PPP3CB,PPP3R1,PTGER4,RHOA,SEMA3A,SMAD7,SRI,TGFB2,TIMP3,TIMP4,TNF,XBP1,YWHAE,ZFPM2	52
Cell Death and Survival	cell viability	Cell viability of antigen presenting cells	0.000349	0.028	BAK1,BCL2,BCL6,CCR7,CD40,CX3CR1,CXCR4,KIF1C,MCL1,MYD88,NFKBIA,RHOA,TNF,WNT5A,XBP1	15
Cell Death and Survival	degradation	Cellular degradation	0.00035	0.028	AGTPBP1,AIFM1,BAK1,BCL2,BIRC5,CASP3,CDK5R1,CHMP3,CNP,CNR2,COMMD3-BMI1,DFFA,DICER1,DPYSL3,EI24,ETS2,FGF2,FLT1,GEMIN2,GFI1,HMGB2,IGF1,MAFG,MFN1,NR4A2,NTRK2,PRKN,REEP1,RET,SCARB2,SGK1,SLC1A2,STAMBP,TFAM,TGFA,TGFB2,THRB,TNF,TNFRSF1B,TSPAN2,UBD,XBP1,ZNF106,ZPR1	44
Cell Death and Survival,Hematological System Development and Function	cell viability	Cell viability of macrophages	0.000351	0.028	BCL2,BCL6,CX3CR1,KIF1C,MCL1,MYD88,NFKBIA,TNF,WNT5A	9
Cell Death and Survival,Organismal Injury and Abnormalities,Renal and Urological Disease	cell death	Cell death of glomerular cells	0.000359	0.0285	ATF6,BCL2,CASP3,EDN1,FGF2,GNAQ,IRF1,MAPK14,NFKBIA,PPP3CA,SMAD7,TNF	12
Cell Death and Survival	apoptosis	Apoptosis of fibroblast cell lines	0.000362	0.0286	AIFM1,ATF6,BAK1,BCL2,BCL6,BIRC5,CAPNS1,CASP3,CCNB1,CD40,CDC73,Cdkn1c,CLIC4,CRK,DDIT4,E2F2,EIF2AK2,EIF3H,ENTPD5,FGF2,GADD45A,GNA13,GNAQ,HSPA5,ID2,IGF1,IRF1,KRAS,LEF1,LPAR2,MAP3K7,MAPK14,MCL1,NFKBIA,NR3C1,NRAS,P4HB,PPP3CA,PRKN,PTPN1,RET,RHOA,RHOT1,RUNX1,SGPP1,SRSF2,STK17B,TMEM107,TNF,TNFAIP8L1,UXT,VDAC1	52
Cellular Development,Cellular Growth and Proliferation,Lymphoid Tissue Structure and Development	proliferation	Proliferation of lymphoid cells	0.000363	0.0286	ABI2,AIF1,AKIRIN2,ARF6,B3GNT2,B3GNT5,BCL2,BCL6,BIRC5,BMP4,BTLA,CASP3,CBX2,CCL22,CCND1,CCR5,CCR7,CD1D,CD300A,CD40,CD47,CD5,CD55,CD69,CDK6,CDKN2C,CNR2,COMMD3-BMI1,CRTAM,CXCR4,CYBB,CYTIP,DCLRE1C,DICER1,DUSP10,E2F2,EHD3,EIF2AK2,ETS2,FABP4,FGL2,GADD45A,GATA2,GFI1,GRAP2,HAVCR2,HES1,HPGDS,HSF1,HSPA5,ICOS,ID2,IGF1,IKZF3,IL2RA,IL6ST,IRF1,JAG1,KCNA3,KLF3,KLF9,KRAS,LAT,LEF1,LY86,MAP2K6,MAPK14,MYD88,NFKBIA,N…	110
Nervous System Development and Function	morphology	Morphology of nervous system	0.000366	0.0287	AADAT,ABI2,ADAM10,ADCYAP1R1,AIFM1,AKAP5,BAK1,BCL2,BICD2,BLOC1S2,BMP4,BTG1,C1QA,CAMKK1,CASP3,CBLN3,CCND1,CCR5,CD40,CD47,CDK5R1,Cdkn1c,CDKN2C,CLIC4,CNP,CNR2,CNTN1,COMMD3-BMI1,CPEB3,CPEB4,CST3,CTNNBIP1,CX3CR1,CXCR4,CYBB,DFFA,DICER1,DPYSL3,E2F3,EFNA2,EFNA5,EGLN3,EI24,FER,FGF2,GCLM,GFI1,GLB1,GLI3,GNA13,GNAO1,HDAC2,HES1,HEY1,HEY2,HSF1,HSPA5,ID2,IGF1,IL6ST,JAG1,KDM5C,KLF7,KRAS,LAMP2,LDLR,LEF1,LMO4,LYPLA…	143
Cell Death and Survival	apoptosis	Apoptosis of heart cells	0.00037	0.0287	BCL2,BIRC5,BMP10,CASP3,CCNT1,CYBB,DICER1,E2F3,EDN1,FGF2,FSTL1,GNAQ,HDAC2,HSPB8,IGF1,IL6ST,KRAS,MAOA,MAP2K6,MAP3K7,MAPK14,MCL1,MTPN,NAMPT,NTN1,PPP3CA,RHOA,SERPINF1,SFRP2,SOCS3,TBX20,TIMP2,TNF	33
Cellular Movement	migration	Migration of leukemia cell lines	0.000374	0.0287	ADAM10,AIF1,CCL22,CCR5,CD47,CRK,CXCL10,CXCR4,GAB1,GNA13,KRAS,LPAR2,NRAS,PAK2,RHOA,RHOU,RICTOR,TNF,WNT5A	19
Cell Death and Survival	cell death	Cell death of lymphoid cells	0.000374	0.0287	AIFM1,AKIRIN2,BAK1,BCL2,BIRC5,BMF,BMP4,CASP3,CCNB1,CCR5,CD1D,CD40,CD47,CD5,CST3,CXCL10,CXCR4,DDIT4,DFFA,DFFB,DICER1,DRAM1,E2F2,EIF2AK2,EIF4E,ETS2,FGL2,GFI1,GLI3,GRAP2,HSPA5,ICOS,ID2,IGF1,IL2RA,KRAS,LAT,MAP2K6,MAPK14,MCL1,NFKBIA,NR3C1,PERP,PPP3CB,PRELID1,RUNX1,SMAD7,STK17B,STOML2,TBXA2R,TGFB2,THAP1,TNF,TNFRSF1B,TNFRSF9,TSC22D3,UBD,WNT5A,XCL1,ZBTB16,ZC3H8	61
Antimicrobial Response,Cell-To-Cell Signaling and Interaction,Inflammatory Response	antiviral response	Antiviral response of T lymphocytes	0.00038	0.0287	CCR7,CD40,MYD88,PFDN6	4
Cancer,Gastrointestinal Disease,Organismal Injury and Abnormalities	large intestine adenocarcinoma	Large intestine adenocarcinoma	0.00038	0.0287	AADAT,ABHD14B,ABHD15,ABT1,ACAA2,ACBD5,ACOT9,ACVR1B,ACVR2B,ADAM10,ADAMTS1,ADAMTS15,ADAMTS3,ADCYAP1R1,AGPAT5,AGTPBP1,AHCYL1,AIDA,AIFM1,AKAP5,ALAD,ALKBH1,ALPK3,AMFR,AMIGO2,AMOT,ANGPTL7,ANK1,ANKFY1,ANKIB1,ANKRD22,ANKRD28,ANKRD29,ANKRD49,ANKRD6,ANTXR1,ANXA11,AP1G1,AP1S1,API5,APTX,ARF6,ARFIP1,ARHGAP12,ARHGAP15,ARHGAP18,ARHGAP24,ARIH1,ARL11,ARL14EP,ARL2,ARL5B,ARMT1,ARRDC3,ARSK,ASAP3,ASPHD2,ASS1,ATG4A,AT…	985
Cellular Movement	distribution	Distribution of cells	0.00038	0.0287	CBX2,CCR7,CXCR4,FLT1,NTN1,SEMA3A,SOCS3,TGFA,THRB,TRAF6	10
Cell Death and Survival	cytolysis	Cytolysis of endothelial cells	0.000384	0.0287	CD55,CX3CR1,F3,TNF,TNFRSF1B	5
Cellular Assembly and Organization	sorting	Sorting of multivesicular bodies	0.000384	0.0287	CHMP3,CHMP5,RAB27A,SYTL4,VTA1	5
Cell-To-Cell Signaling and Interaction	permeability	Permeability of intercellular junctions	0.000384	0.0287	FGF2,IL6ST,MYLK3,OCLN,TNF	5
Cancer,Organismal Injury and Abnormalities	adult solid tumor	Adult solid tumor	0.000385	0.0287	BCL2,CACNA2D1,CASP3,CD5,FLT1,HDAC2,HTR2A,IL2RA,NR3C1,PDE4D,PDE7A,PPP3CA,PPP3CB,PPP3R1,RET,SERPINC1,SIGMAR1,TNF,TUBB3,TUBD1	20
Tissue Morphology	quantity	Quantity of cells	0.000389	0.0287	ACTR3,ADAM10,ADAMTS1,AGTRAP,AIFM1,AKAP5,AKIRIN2,ALKBH1,AP1G1,ARF6,B3GNT5,BAK1,BCAR3,BCL2,BCL6,BIRC5,BLOC1S2,BMF,BMP4,BTC,BTLA,C1QA,CACNA2D1,CAPNS1,CASP3,CBFA2T3,CCL22,CCNA2,CCNB1,CCND1,CCR5,CCR7,CD1D,CD300A,CD302,CD3D,CD40,CD47,CD5,CD63,CD69,CDK5R1,CDK6,CDKN2C,CHTOP,CLEC7A,CLIC4,CMKLR1,CNN2,CNOT7,CNR2,COMMD3-BMI1,CPEB3,CRTAM,CX3CR1,CXCL10,CXCR4,CXCR5,CYBB,CYSLTR1,CYTIP,DCLRE1C,DFFB,DICER1,DNAJC3,…	251
Cell Cycle,Reproductive System Development and Function	meiosis I	Arrest in meiosis I of oocytes	0.000391	0.0287	DICER1,ECT2,HSF1	3
Neurological Disease,Organismal Injury and Abnormalities	neurodegeneration	Neurodegeneration of substantia nigra	0.000391	0.0287	CYBB,SEPT5,SLC7A11	3
Cellular Development,Cellular Growth and Proliferation,Nervous System Development and Function,Tissue Development	expansion	Expansion of axons	0.000391	0.0287	MAOA,NTRK2,RET	3
Cellular Movement	invasion	Invasion of uterine cell lines	0.000391	0.0287	KRAS,NFKBIA,TNF	3
Behavior	visual tracking	Visual tracking	0.000391	0.0287	EFNA2,EFNA5,ELOVL4	3
Cancer,Organismal Injury and Abnormalities,Tissue Morphology,Tumor Morphology	area	Area of malignant tumor	0.000391	0.0287	IL6ST,KRAS,TGFA	3
Cell Morphology,Nervous System Development and Function,Organ Morphology,Organismal Development	morphology	Morphology of cerebral cortex cells	0.000394	0.0289	ABI2,BLOC1S2,C1QA,CDK5R1,CPEB3,CST3,DPYSL3,FGF2,HDAC2,KLF7,MECP2,NTRK2,PPP1R15A,SEMA3A,SLC1A2,ST8SIA4	16
Cellular Development,Cellular Growth and Proliferation,Hematological System Development and Function,Lymphoid Tissue Structure and Development	cell proliferation	Cell proliferation of T lymphocytes	0.000399	0.0291	ABI2,AIF1,ARF6,B3GNT2,BCL2,BIRC5,BMP4,BTLA,CASP3,CBX2,CCL22,CCR5,CCR7,CD1D,CD40,CD47,CD5,CD55,CD69,CDK6,CDKN2C,COMMD3-BMI1,CRTAM,CXCR4,CYTIP,DCLRE1C,DICER1,DUSP10,E2F2,EHD3,EIF2AK2,ETS2,FABP4,FGL2,GADD45A,GFI1,GRAP2,HAVCR2,HES1,HSF1,HSPA5,ICOS,ID2,IGF1,IKZF3,IL2RA,IL6ST,IRF1,JAG1,KCNA3,KRAS,LAT,MAP2K6,MAPK14,MYD88,NFKBIA,NPY,PDCD4,PDE4D,PEA15,PELI1,PIM3,PPAT,PPP3CA,PPP3CB,PRDX2,PRKCH,PTGER4,PTPN2…	91
Cell Death and Survival	apoptosis	Apoptosis of carcinoma cell lines	0.000404	0.0294	AIFM1,API5,ARL11,ATF6,BAK1,BCL2,BIRC5,CASP3,CCDC6,CCND1,CDC73,CDCA2,CDKN2C,CERS6,COMMD3-BMI1,DESI2,ETS2,FGF2,GLI3,HSF1,HSPA5,IGF1,IGFBP3,IL6ST,JAG1,KRAS,MAP3K7,MAPK14,MCL1,MYCT1,NFKBIA,NR3C1,PDCD4,PDE4D,PEA15,PIK3IP1,PIM3,PLA2G16,PPP2CA,PTPN1,RET,RICTOR,SFRP1,SRPK1,THY1,TNF,VDAC1,WNT5A,ZBTB16	49
Organismal Development,Organismal Injury and Abnormalities	abnormal morphology	Abnormal morphology of thoracic cavity	0.000421	0.0305	ACVR2B,ADAM10,AIFM1,AKAP5,ATF6,ATMIN,ATP6V1E1,BCL2,BCL6,BIRC5,BMP10,BMP4,BTC,CACNA2D1,CAPNS1,CASP3,CCND1,CCNT1,CCR7,CD69,CDK5R1,CDK6,Cdkn1c,CDKN2C,CMKLR1,COMMD3-BMI1,CRK,CST3,CXCR4,CYBB,DCLRE1C,DFFB,DICER1,DNAJC3,EDN1,EGLN3,ELK1,ERRFI1,F3,FBN1,FBXO32,FGF2,FGF23,FGF9,FLRT2,FLT1,FLVCR1,FSTL1,GATA2,GATAD1,GFI1,GNA13,GNAQ,GPX7,GRAP2,HAS2,HBEGF,HDAC2,HES1,HEY1,HEY2,HMGCL,HOPX,HOXB7,HSPB8,HTR2A,IGF1,IL…	133
Cardiovascular System Development and Function,Cell Morphology,Organismal Development	sprouting	Sprouting of capillary vessel	0.000427	0.0308	ADAMTS1,CD63,FGF2,IGF1,IGFBP4,ITGB1BP1	6
Hematological System Development and Function,Immune Cell Trafficking,Inflammatory Response,Tissue Development	accumulation	Accumulation of lymphocytes	0.000429	0.0309	BCL2,BMF,CCL22,CCR5,CCR7,CD1D,CD40,CX3CR1,CXCL10,CXCR4,ICOS,IL2RA,IL6ST,KRAS,LAT,MLLT11,MYD88,NR3C1,OCLN,PTPN1,SMAD7,TNF,TNFRSF9,TNFSF4,TSC22D3,ZNF106	26
Lipid Metabolism,Small Molecule Biochemistry	synthesis	Synthesis of phospholipid	0.000442	0.0317	AGPAT3,AGPAT5,ARF6,ATF6,CD40,CRLS1,CSNK2B,DGKE,EDN1,ETNK1,FABP5,FAR1,FGF2,FLT1,IGF1,MYD88,NCS1,NOX1,PCYT1B,PI4K2A,PIK3R3,PIP4K2A,PLA2G12A,PLA2G16,PLEKHA2,PLEKHA3,PRDX2,PTPMT1,PYURF,RAB14,RAB27A,RAB5A,RALA,RHOA,SH3GLB1,SLC44A1,SOCS3,TNF,XBP1	39
Cell Death and Survival	cell death	Cell death of lung cancer cell lines	0.000458	0.0327	AIFM1,API5,ARL11,BAK1,BCL2,BIRC5,CASP3,CBX2,CCND1,CDKN2C,CERS6,COMMD3-BMI1,DESI2,FGF2,GAB1,GADD45A,GLIPR1,HSF1,HSPA5,IGF1,IGFBP3,IL6ST,JAG1,KEAP1,KRAS,MAP3K7,MAPK14,MCL1,NFKBIA,NR3C1,NR4A2,NRAS,PDE4D,PIM3,PPP2CA,RICTOR,SERPINF1,SLC7A11,SRPK1,TNF,TUBB3,UCHL5,UQCRFS1,VDAC1,WNT5A,YEATS4,ZBTB16	47
Organismal Development	patterning	Patterning of vessel	0.000463	0.033	BMP4,CXCR4,EDN1,FLT1,GNA13,ISM1,LEF1,PPP3R1,SEMA5A,SFRP2,TBX20	11
Cellular Development,Cellular Growth and Proliferation,Connective Tissue Development and Function,Hematological System Development and Function,Hematopoiesis,Organismal Development,Tissue Development	differentiation	Differentiation of erythroid precursor cells	0.000472	0.0335	ACVR2B,BCL2,BMP4,EIF2AK2,ELK1,EMP1,FGF2,HEY1,IRF1,KRAS,MAX,NFYA,NRAS,PTPN1,RFFL,RPS14,RUNX1,TNF,TPH1	19
Cell Death and Survival	cell death	Cell death of mononuclear leukocytes	0.000476	0.0336	AIFM1,AKIRIN2,BAK1,BCL2,BIRC5,BMF,BMP4,CASP3,CCNB1,CCR5,CD1D,CD40,CD47,CD5,CST3,CXCL10,CXCR4,DDIT4,DFFA,DFFB,DICER1,DRAM1,E2F2,EIF2AK2,EIF4E,ETS2,FGL2,GFI1,GLI3,GRAP2,ICOS,ID2,IGF1,IL2RA,IL6ST,KRAS,LAT,MAP2K6,MAPK14,MCL1,NFKBIA,NR3C1,PERP,PPP3CB,PRELID1,RUNX1,SMAD7,STK17B,STOML2,TBXA2R,TGFB2,THAP1,TNF,TNFRSF1B,TNFRSF9,TNFSF14,TSC22D3,UBD,WNT5A,XCL1,ZBTB16,ZC3H8	62
Cardiovascular System Development and Function,Tissue Morphology	morphology	Morphology of blood vessel	0.000486	0.0342	AIF1,AMOT,BCL2,BMP10,BMP4,CASP3,CCR5,COMMD3-BMI1,CRK,CST3,CXCL10,CXCR4,DDAH1,EDN1,EGLN3,EHD3,F3,FBN1,FGF2,FLT1,GCLM,GNA13,GPR180,HAS2,HEY1,HEY2,IGF1,IGFBP4,IL6ST,ITGB1BP1,LDLR,LEF1,LUM,MAPK14,NCF1,NOX1,PPP3R1,PTGER4,PTGIS,ROCK1,SEMA5A,SERPINH1,SHOX2,SNAP25,TGFB2,TIMP2,TIMP3,TNFRSF1B,XBP1,ZFP36L1	50
Organismal Injury and Abnormalities	fibrosis	Fibrosis	0.00049	0.0344	ARG2,AZIN1,BCL2,BCL6,BTC,CAPNS1,CCND1,CCR5,CD1D,CD40,CD55,CNR2,CST3,CX3CR1,CYBB,DICER1,EDN1,ELK1,F3,FGF2,FLT1,FSTL1,GAB1,HAS2,HBEGF,HEY2,HMGCS1,HOPX,HSPB8,IGF1,IL2RA,IL6ST,IRAK3,JAG1,KLRF1,KRAS,LDLR,LIN7C,LPAR2,MAPK14,MBNL2,MYD88,MYLK3,NAMPT,NCF1,NFKBIA,NR3C1,NRAS,P2RY1,PDGFC,Pln,PLOD2,PPAT,PPP3CA,PPP3CB,PPP3R1,PRKN,PTGER4,PTGIS,RET,RHOA,ROCK1,RORA,RTKN2,RUNX1,SERPINB1,SERPINC1,SLC7A11,SMAD7,SOAT…	90
Organismal Injury and Abnormalities	degeneration	Organ Degeneration	0.000497	0.0345	AADAT,ACBD5,ADAMTS3,AGTPBP1,AIFM1,ALKBH1,ARL2BP,ARL3,BCL2,BCL6,BMP4,C8orf37,CASP3,CD47,CDK5R1,CDKN2C,CFAP410,CLUAP1,CNOT7,CNP,CNR2,COMMD3-BMI1,CST3,CX3CR1,CYBB,CYP4V2,DICER1,ELOVL4,ERRFI1,ETS2,FGF2,FLVCR1,FZD4,GFI1,GLB1,HBEGF,HDAC2,HMGB2,HORMAD1,HTR2A,IGF1,IL6ST,ING2,IQCB1,LDLR,MAOA,MKKS,MYD88,NMNAT2,NR3C1,NTRK2,OSTM1,PANK2,PARP2,PCYT1B,PDCD4,PHYH,PIM3,PPP3CB,PPP3R1,PRKN,PTGER4,PYCARD,RDH11,RET,R…	83
Cardiovascular Disease,Cell Death and Survival,Organismal Injury and Abnormalities,Skeletal and Muscular Disorders	apoptosis	Apoptosis of cardiomyocytes	0.000497	0.0345	BCL2,BIRC5,BMP10,CASP3,CCNT1,CYBB,DICER1,E2F3,EDN1,FGF2,FSTL1,GNAQ,HDAC2,HSPB8,IGF1,IL6ST,KRAS,MAOA,MAP2K6,MAP3K7,MAPK14,MCL1,MTPN,NAMPT,NTN1,PPP3CA,RHOA,SERPINF1,SOCS3,TBX20,TIMP2,TNF	32
Cell Death and Survival	apoptosis	Apoptosis of myeloid cells	0.000497	0.0345	ARF6,ATMIN,BAK1,BCL2,BIRC5,BTG1,C1QA,CASP3,CD69,CXCR4,CYBB,DFFA,EIF2AK2,HAVCR2,HDAC2,IGF1,IRAK3,IRF1,LDLR,MAPK14,MCL1,MYD88,NAMPT,NCEH1,NFKBIA,PDGFC,SERPINF1,SOAT1,TNF,TNFRSF1B,TNFRSF9,TSC22D3	32
Cell Morphology,Cellular Assembly and Organization,Cellular Development,Cellular Function and Maintenance,Cellular Growth and Proliferation,Nervous System Development and Function,Organismal Development,Tissue Development	branching	Branching of neurons	0.0005	0.0346	ACTR3,ADAM10,ADAMTS3,AKAP5,ARF6,ATF6,CAPNS1,CASP3,CPEB3,CPEB4,CX3CR1,DICER1,DPYSL3,EFNA5,ELK1,FAM107A,FER,FGF2,GNA13,GNAO1,HMGB2,IGF1,KDM5C,KLF7,KLF9,LYPLA1,MECP2,MFN1,MYD88,NFKBIA,NRN1,NSG1,NTN1,NTRK2,NUAK1,PACSIN1,PCYT1B,PFN2,RALA,RAP2A,RHOA,RIMS3,RIT1,RPS14,S100B,SDC2,SEMA3A,SGK1,SPAST,TNF,TPBG,WNT5A	52
Cardiovascular Disease,Hematological Disease,Organismal Injury and Abnormalities	anemia	Anemia	0.000504	0.0348	ACVR2B,ANK1,ARF6,ATP6V1E1,BAK1,BCL2,CBFA2T3,CCND1,CCR7,CD47,CD69,CDK6,COMMD3-BMI1,CX3CR1,DFFB,DGKE,EDN1,EGLN3,F3,FLT1,FLVCR1,GATA2,HSPA5,IL2RA,IL6ST,KRAS,L3MBTL3,MAPK14,MGAT2,MMADHC,MPC1,NFKBIA,NR3C1,NR4A2,NRAS,NTRK2,P2RY12,POU2F1,PPAT,PPP3CA,PPP3CB,PPP3R1,PRDX2,PTPN22,PTPRE,RET,RHOA,RPS14,RUNX1,SDHAF1,SERPINC1,SIGMAR1,SLC7A1,SLC7A11,SRSF2,STRN3,TCEA1,TENT5C,TNF,TOB1,TPH1,TRAF6,TRAM2,TRMT112,TUBB…	69
Cell Morphology,Organismal Injury and Abnormalities	swelling	Swelling of cells	0.000514	0.0352	AIFM1,BCL2,CASP3,CDK5R1,CNP,EFNA5,EMP1,EMP2,LPAR3,MAPK14,OSTM1,RHOA,ROCK1,SPAST,SRSF2,TNF,TOR1AIP2,XDH	18
Cell Death and Survival	apoptosis	Apoptosis of progenitor cells	0.000515	0.0352	CASP3,DICER1,FGF2,HES1,ID2,PCLAF,TNF	7
Post-Translational Modification,Protein Folding	refolding	Refolding of protein	0.000515	0.0352	BAG2,DNAJA2,HSF1,HSP90AA1,HSPA1L,HSPA2,ST13	7
Cellular Development,Cellular Growth and Proliferation,Hematological System Development and Function,Lymphoid Tissue Structure and Development	proliferation	Proliferation of lymphocytes	0.000519	0.0353	ABI2,AIF1,AKIRIN2,ARF6,B3GNT2,B3GNT5,BCL2,BCL6,BIRC5,BMP4,BTLA,CASP3,CBX2,CCL22,CCND1,CCR5,CCR7,CD1D,CD300A,CD40,CD47,CD5,CD55,CD69,CDK6,CDKN2C,CNR2,COMMD3-BMI1,CRTAM,CXCR4,CYBB,CYTIP,DCLRE1C,DICER1,DUSP10,E2F2,EHD3,EIF2AK2,ETS2,FABP4,FGL2,GADD45A,GATA2,GFI1,GRAP2,HAVCR2,HES1,HPGDS,HSF1,HSPA5,ICOS,ID2,IGF1,IKZF3,IL2RA,IL6ST,IRF1,JAG1,KCNA3,KLF3,KLF9,KRAS,LAT,LEF1,LY86,MAP2K6,MAPK14,MYD88,NFKBIA,N…	109
Cancer,Hematological Disease,Immunological Disease,Organismal Injury and Abnormalities	T-cell non-Hodgkin disease	T-cell non-Hodgkin lymphoma	0.000522	0.0354	ANKIB1,BAK1,BCL2,BCL6,BIRC5,BMF,BTG1,CCL22,CCND1,CCR7,CD1D,CD40,CD47,CD5,CD69,CDKN2C,CXCL10,DUSP16,DYNLL2,E2F2,EPC1,FBN1,FOXF1,GADD45A,HDAC11,HDAC2,HECA,HLA-DOA,HS3ST1,HSP90AA1,ID2,IGFBP4,IL2RA,KRAS,LEF1,MCL1,MGAT4A,MYD88,NDRG2,NFKBIA,NINJ1,NR3C1,NR4A2,NRAS,PARP2,PDE4D,PDGFC,POLE4,POU2F1,PPAT,PPP3CA,PPP3CB,PPP3R1,PSMB1,RAD52,RHOA,RUNX1,SDC1,SERPINF1,SERPINH1,SLAMF8,STK17B,THY1,TIA1,TIMP2,TIMP3,TO…	70
Cellular Development,Cellular Growth and Proliferation,Organ Development,Skeletal and Muscular System Development and Function,Tissue Development	proliferation	Proliferation of muscle cells	0.000523	0.0354	ADAM10,AGTRAP,AIF1,BIRC5,BMP10,BMP4,CCND1,CDK6,Cdkn1c,CEBPD,CTNNBIP1,CXCL10,E2F3,EDN1,ELK1,EPC1,F3,FGF2,FGF9,FZD4,GNAQ,HAS2,HBEGF,HDAC2,HEY1,HEY2,HEYL,HOPX,ID2,IGF1,IGFBP3,IGFBP4,IL6ST,IRF1,KRAS,LPAR2,MAPK14,MYD88,NAA35,NAMPT,NCF1,NDRG2,NOX1,NR4A2,OGN,PDE4D,PPP3R1,PTPN1,RAB5A,RHOA,ROCK1,SMPD3,SOCS3,TBX20,TFPI2,TNF,TNFRSF1B,TRAF6,XDH	59
Hematological System Development and Function,Tissue Morphology	quantity	Quantity of blood cells	0.000535	0.036	ADAM10,AKIRIN2,AP1G1,B3GNT5,BAK1,BCL2,BCL6,BIRC5,BLOC1S2,BMF,BMP4,BTLA,C1QA,CAPNS1,CASP3,CBFA2T3,CCL22,CCND1,CCR5,CCR7,CD1D,CD300A,CD302,CD3D,CD40,CD47,CD5,CD69,CDK6,CDKN2C,CLEC7A,CLIC4,CMKLR1,CNN2,CNR2,COMMD3-BMI1,CRTAM,CX3CR1,CXCL10,CXCR4,CXCR5,CYBB,CYTIP,DCLRE1C,DFFB,DICER1,DUSP10,E2F2,EIF2AK2,ENTPD7,ETS2,F3,FABP5,FGF23,FLT1,FLVCR1,GADD45A,GALNT3,GATA2,GFER,GFI1,GLI3,GNA13,GRAP2,HAVCR2,HBEGF,H…	150
Cellular Development,Cellular Growth and Proliferation,Digestive System Development and Function,Hepatic System Development and Function,Organ Development	proliferation	Proliferation of liver cells	0.000536	0.036	BCL2,BMP4,CCND1,CXCR4,DICER1,EDN1,ENTPD5,ERO1A,FLT1,GFER,HBEGF,IGF1,IL6ST,MAP2K6,MAPK14,NCF1,NFKBIA,PIK3IP1,PIM3,SERPINH1,SLC7A5,SMAD7,SOCS3,TGFA,TIMP2,TNF,TNFRSF1B,TOB1,TRIM24,XBP1,XDH,YOD1	32
Cell Death and Survival	cell death	Cell death of lymphocytes	0.000549	0.0367	AIFM1,AKIRIN2,BAK1,BCL2,BIRC5,BMF,BMP4,CASP3,CCNB1,CCR5,CD1D,CD40,CD47,CD5,CST3,CXCL10,CXCR4,DDIT4,DFFA,DFFB,DICER1,DRAM1,E2F2,EIF2AK2,EIF4E,ETS2,FGL2,GFI1,GLI3,GRAP2,ICOS,ID2,IGF1,IL2RA,KRAS,LAT,MAP2K6,MAPK14,MCL1,NFKBIA,NR3C1,PERP,PPP3CB,PRELID1,RUNX1,SMAD7,STK17B,STOML2,TBXA2R,TGFB2,THAP1,TNF,TNFRSF1B,TNFRSF9,TSC22D3,UBD,WNT5A,XCL1,ZBTB16,ZC3H8	60
Cardiovascular Disease,Cardiovascular System Development and Function,Embryonic Development,Organ Development,Organismal Development,Tissue Development	blood vessel collateralization	Blood vessel collateralization of coronary artery	0.000561	0.0374	AP3S2,CASP3,EMP1,GRAP2,KLF7,LEPROTL1,RAB9A,RUNX1,STX6,STX7,TUBB3	11
Behavior	conditioning	Conditioning	0.000564	0.0375	ABI2,ADCYAP1R1,BTG1,CAMKK1,CCR5,CEBPD,CERS6,CPEB3,CX3CR1,FGF2,GALR1,GHSR,HBEGF,HDAC2,HOMER1,KCTD12,KDM5C,LYPD1,MAPK14,MECP2,MYD88,NAMPT,NCF1,NPY,NRN1,NTRK2,PRKACB,PTCHD1,SGK1,SIGMAR1,TACR2,TGFA,THY1,TIMP2,TPBG,VDAC1	36
Cardiovascular System Development and Function,Cellular Movement	migration	Migration of endothelial cells	0.000572	0.0379	ADAM10,ADAMTS1,AMOT,Ang4,ARHGAP24,BMP4,BTC,CD40,CD63,CNN2,CRK,CSNK2B,DGKE,DICER1,DMP1,EDN1,F3,FGF2,FLT1,FSTL1,GAB1,GADD45A,HEY1,HSPA5,ICOS,IGF1,IGFBP3,IL2RA,ITGB1BP1,MAP2K6,MAP3K7,MAPK14,MAPKAPK5,MAX,MECP2,MEOX2,NR4A2,PLPP3,PRKX,PTPN1,PTPN12,RAB7A,RHOA,SEMA3A,SEMA5A,SERPINF1,STC1,STX6,SYNJ2BP,TGFB2,THY1,TIMP2,TIMP3,TNF,TNFSF15,WNT5A	56
Cell Morphology,Nervous System Development and Function,Organ Morphology,Organismal Development	morphology	Morphology of brain cells	0.000579	0.0382	ABI2,BICD2,BLOC1S2,C1QA,CDK5R1,CNTN1,COMMD3-BMI1,CPEB3,CST3,DICER1,DPYSL3,EI24,FGF2,HDAC2,IGF1,KLF7,MECP2,NTRK2,OSTM1,PHYH,POT1,PPP1R15A,RICTOR,SEMA3A,SLC1A2,ST8SIA4,SYTL4	27
Organismal Development	abnormal morphology	Abnormal morphology of body cavity	0.000583	0.0383	ACVR2B,ADAM10,ADAMTS1,ADAMTS3,AIFM1,AKAP5,ANTXR1,ARF6,ATF6,ATMIN,ATP6V1E1,B3GNT5,BAK1,BCL2,BCL6,BIRC5,BMF,BMP10,BMP4,BTC,CACNA2D1,CAPNS1,CASP3,CBFA2T3,CBX2,CCND1,CCNT1,CCR5,CCR7,CD1D,CD40,CD47,CD55,CD69,CDK5R1,CDK6,Cdkn1c,CDKN2C,CLEC6A,CLEC7A,CMKLR1,COMMD3-BMI1,CRK,CST3,CTNNBIP1,CXCR4,CXCR5,CYBB,CYP24A1,DCLRE1C,DFFB,DICER1,DNAJB9,DNAJC3,E2F2,E2F3,EDN1,EGLN3,EHD3,EI24,ELK1,ENKUR,ENTPD5,ERRFI1,F3,F…	208
Cardiovascular System Development and Function,Organismal Development	vascularization	Vascularization of absolute anatomical region	0.000585	0.0383	ADAMTS1,AGTRAP,BCL2,CCR5,CD40,CX3CR1,F3,FGF2,FGF9,FLT1,IGF1,IGFBP3,NPY,NR3C1,PDGFC,RORA,SEMA3A,SERPINF1,SFRP1,SOCS3,STC1,TGFA,TIMP2,TNF,WNT5A	25
Cellular Development,Cellular Growth and Proliferation,Renal and Urological System Development and Function	development	Development of kidney cell lines	0.000587	0.0383	CRK,FGF2,GAB1,HBEGF,IGF1,NRAS,PRKX,RET,RHOA,TGFA	10
Cellular Assembly and Organization	development	Development of cytoplasm	0.000591	0.0385	ACTR3,AIF1,ARF6,ARHGAP18,ARL2,ASAP3,BIRC5,BMP4,CCND1,CD47,CDK6,CNP,COQ7,CORO1C,CORO2B,CRK,CTNND1,DPYSL3,DRG1,DSTN,EDN1,FAM107A,FER,FGF2,GLB1,GNA13,GNAO1,GNAQ,GNG7,HDAC2,IGF1,INPP5B,ITGB1BP1,JAG1,KANK4,KRAS,LAMP2,LMCD1,LPAR2,MFN1,MKKS,MYL9,NEK6,NTN1,NTRK2,OPA3,PANK2,PFN2,PI4K2A,POLDIP2,PRKCH,PTGER4,PYCARD,RAB22A,RAB23,RAB5A,RAB5B,RAB7A,RHOA,RICTOR,ROCK1,RPS14,RRN3,SDC2,SERPINF1,SGK1,SORBS1,STMN2,S…	77
Cancer,Hematological Disease,Immunological Disease,Organismal Injury and Abnormalities	lymphocytic cancer	Recurrent lymphocytic cancer	0.000592	0.0385	BCL2,BCL6,CD3D,HDAC11,HDAC2,HSP90AA1,IL2RA,NFKBIA,NR3C1,POLE4,PPAT,PPP3CA,PPP3CB,PPP3R1,PSMB1,RET,TNFRSF9,TUBB3,TUBD1	19
Cell Signaling	cell surface receptor linked signal transduction	Cell surface receptor linked signal transduction	0.000604	0.0391	ACVR1B,ACVR2B,ADAMTS1,ARL3,BCL2,BCL6,BIRC5,CASP3,CCL22,CCND1,CCR5,CD47,CEBPD,CFAP410,CLUAP1,CRK,CX3CR1,CXCL10,DOK5,FER,FGF2,FGF9,FOXF1,GLI3,GNG7,HES1,HSP90AA1,IFT80,IL20RA,IL2RA,IL6ST,IRAK3,ITGB1BP1,KRAS,LAT,MAOA,MAPK14,MCL1,MYD88,POU2F1,PTCHD1,PTPDC1,PTPRE,RAB23,RET,RHOA,RHOU,RORA,SDC1,SFRP1,SHOX2,SOCS3,SOCS5,THY1,TMEM17,TNF,TNFRSF1B,TRAF6,TTC26	59
Cellular Growth and Proliferation,Connective Tissue Development and Function,Tissue Development	proliferation	Proliferation of connective tissue cells	0.000611	0.0394	AIF1,BCL2,BMP4,BTC,CAPNS1,CBX2,CCNA2,CCNB1,CCND1,CD300A,CD40,CDC73,CDK6,Cdkn1c,CDKN2C,CNOT7,CNR2,CRK,DICER1,DMP1,EDN1,EIF2AK2,ERO1A,ERRFI1,FGF2,FGF23,FGF9,FLT1,GADD45A,GALR1,GLI3,GNAQ,GNPNAT1,HAS2,HBEGF,HINT1,HTR2A,ID2,IGF1,IGFBP3,IGFBP4,IL6ST,KLF9,KRAS,LEPROTL1,LPAR2,LUM,MAP2K6,MAP3K7,MAPK14,NDRG2,NFKBIA,NFYA,NPY,NR3C1,NRAS,PDGFC,PPAT,PRKCH,PRKN,PRMT6,PTPN1,RAP1B,RET,RHOA,RIT1,RNF144B,RNF7,RUNX1…	90
Cardiovascular System Development and Function,Cellular Development,Cellular Function and Maintenance,Cellular Growth and Proliferation,Organismal Development,Tissue Development	development	Endothelial cell development	0.000634	0.0407	ADAMTS1,ARHGAP24,BMP4,CBLL1,CCR7,CLIC4,CXCL10,CYBB,DDAH1,DICER1,DMP1,ECT2,EDN1,F3,FABP4,FGF2,FLT1,FZD5,GHSR,HBEGF,HEY1,HEYL,HMGB2,HSPA5,IGF1,IGFBP3,ITGB1BP1,LPAR2,MAP2K6,MEOX2,NR4A2,NRAS,NTN1,PDGFC,PRKX,PTPN1,RHOA,RICTOR,RUNX1,SEMA3A,SEMA5A,SERPINC1,SERPINF1,SPRED1,STC1,STX6,SYNJ2BP,TBXA2R,TGFB2,THAP1,THY1,TIMP2,TNF,TNFSF15,WNT5A,WWTR1,XBP1,XDH,YWHAG	59
Cardiovascular System Development and Function,Organ Morphology,Organismal Development	morphology	Morphology of pulmonary valve	0.000641	0.0407	BTC,HBEGF,HEY1,HEY2,HEYL,ZFPM2	6
Lipid Metabolism,Small Molecule Biochemistry	synthesis	Synthesis of 12-hydroxyeicosatetraenoic acid	0.000641	0.0407	NFKBIA,NTN1,RUNX1,SEMA3A,SOAT1,TNF	6
Cell Death and Survival	apoptosis	Apoptosis of multilineage progenitor cells	0.000641	0.0407	DICER1,FGF2,HES1,ID2,PCLAF,TNF	6
Cellular Development,Cellular Growth and Proliferation,Connective Tissue Development and Function,Hematological System Development and Function,Hematopoiesis,Organismal Development,Tissue Development	hematopoiesis	Hematopoiesis of erythroid precursor cells	0.000641	0.0407	EIF2AK2,IRF1,NFYA,NRAS,RUNX1,TNF	6
Cardiovascular System Development and Function,Organismal Development	formation	Formation of blood vessel	0.000656	0.0413	ADAMTS1,AP3S2,BMP4,C1QA,CASP3,CXCR4,DCTN5,DICER1,EMP1,F3,FABP4,FGF2,FLT1,GAB1,GRAP2,JAG1,KLF7,LEPROTL1,NR4A2,NTN1,RAB9A,RUNX1,SERPINF1,STX6,STX7,TGFB2,TIMP2,TUBB3,ZBTB14	29
Cell Signaling,Molecular Transport,Small Molecule Biochemistry,Vitamin and Mineral Metabolism	release	Release of Ca2+	0.000661	0.0413	AHCYL1,BAK1,BCL2,CCR5,CD5,CERS6,CHERP,CXCR4,CYBB,CYSLTR1,EDN1,EIF4E,ERO1A,ERP44,F2RL2,FGF2,GHSR,GNAO1,GNAQ,HOMER1,HTR2A,IGF1,IL6ST,IPMK,LMO4,NCS1,OCLN,P2RY1,P2RY12,RAB32,TNF,WNT5A,XCL1,ZDHHC21	34
Cell Cycle	cell division	Cell division of germ cells	0.000662	0.0413	DICER1,HSF1,ING2,RHOA,ZBTB16	5
Connective Tissue Development and Function,Connective Tissue Disorders,Organ Morphology,Organismal Injury and Abnormalities,Skeletal and Muscular Disorders,Skeletal and Muscular System Development and Function,Tissue Development	shortening	Shortening of bone organ	0.000662	0.0413	EXT1,FGF2,PDGFC,SFRP1,SFRP2	5
Nutritional Disease,Organismal Injury and Abnormalities	cancer cachexia	Cancer cachexia	0.000662	0.0413	ATF6,HSPA5,PPP1R15A,TRAF6,XBP1	5
Cell Death and Survival	cell viability	Cell viability of connective tissue cells	0.000667	0.0415	BAK1,BCL2,BIRC5,CASP3,CEBPD,EDN1,EIF4E,FGF2,FLT1,GAB1,HDAC2,IGF1,IL6ST,MAP3K7,MYD88,OSTM1,PDCD4,POU2F1,RAD52,RCHY1,SLC31A1,SOCS3,TNF,XDH	24
Cell Cycle	mitosis	Mitosis	0.000668	0.0415	ARPP19,BCL2,BIRC5,BMP4,BRAP,BTC,BUB3,CCDC8,CCNA2,CCNB1,CCND1,CD40,CDC25C,CDK19,Cdkn1c,CENPW,CRK,CSNK2B,CXCL10,CYSLTR1,DICER1,DYNLT3,E2F2,E2F3,EDN1,ERRFI1,FER,FGF2,FGF9,FLT1,GADD45A,GNA13,GNAI3,HBEGF,HDAC2,HECA,HSF1,IGF1,IGFBP3,INVS,KIF1C,KRAS,LEF1,MAPK14,MAX,MECP2,NEK4,NEK6,NEK9,NLE1,NTRK2,NUDT15,PAK2,PHF13,PIM3,POGZ,PPP2CA,PPP2R2A,RET,RNF2,SASS6,SMPD3,SOCS5,SPAST,TDP2,TGFA,THAP1,THRB,TIMP2,TNF,T…	74
Cardiovascular System Development and Function,Embryonic Development,Organ Development,Organismal Development,Tissue Development	cardiogenesis	Cardiogenesis	0.000685	0.0424	ACVR2B,AKAP5,ALPK3,AP3S2,BMP10,BMP4,CAPNS1,CASP3,CCNA2,CCND1,CLUAP1,CRK,CXCL10,CXCR4,DCTN5,DICER1,DUSP6,EDN1,EMP1,F2RL2,FBN1,FGF9,FLRT2,FOXF1,GAB1,GLI3,GNA13,GNAQ,GRAP2,HAS2,HBEGF,HDAC2,HES1,HEY1,HEY2,HEYL,HOPX,HSPB8,ID2,IGF1,JAG1,KLF7,KRAS,LAMP2,LEPROTL1,LMO4,MAP2K6,MAPK14,MARCKSL1,MKKS,MYLK3,MYOZ1,PDGFC,Pln,PPP3CA,PPP3CB,PPP3R1,PTCD2,PTPN12,RAB9A,RHOA,RUNX1,SHOX2,SMAD7,SOX18,STX6,STX7,TBX20,TFA…	80
Cell Death and Survival,Nervous System Development and Function	cell viability	Cell viability of neurons	0.000692	0.0427	ADCYAP1R1,AGTPBP1,AMIGO2,BCL2,BMP4,CD40,CDK5R1,CX3CR1,DICER1,E2F3,EFNA2,EFNA5,ELK1,FGF2,GLI3,HBEGF,HMGB2,HSF1,IGF1,IGFBP3,LMO4,NFKBIA,NR3C1,NRN1,NTN1,NTRK2,PRKN,RET,RIT1,SERPINF1,SIGMAR1,SLC1A2,SNAP25,STAMBP,TGFA,TGFB2,TMEM158,TNF,XBP1	39
Neurological Disease	dyskinesia	Dyskinesia	0.000695	0.0428	AHCYL1,AIFM1,AP1S1,ARL3,ARPP19,ATP2B1,B3GNT2,B4GALT5,BCL2,BCL6,BCL7A,CAB39,CAPNS1,CASP3,CDK5R1,CNR2,CORO2B,COX7A2,CYTH1,DPYSL3,ENPP5,F3,FAM107A,FAM3C,FGF2,FLRT2,GADD45A,GHITM,GLRB,GNAO1,GNG7,HINT1,HMGB2,HOMER1,HSP90AA1,HSPA5,HTR2A,IGF1,IPMK,KLF3,KRAS,LAMP2,LDLR,LMCD1,MBNL2,MPC1,MYEF2,NAP1L5,NDUFA5,NDUFB6,NPY,Nrgn,NTRK2,OSBPL8,PCMT1,PFN2,PGRMC1,PKIA,PLOD2,PPP3CA,PPP3R1,PRDX2,PRKN,PRKX,PSMB9,PTPRE,…	89
Cell Death and Survival,Organismal Injury and Abnormalities	apoptosis	Apoptosis of dermal cells	0.000707	0.0432	BCL2,BIRC5,CASP3,CD1D,CDK6,CLIC4,GADD45A,IGF1,KRAS,MCL1,NFKBIA,NR3C1,PAK2,PEA15,PIAS4,SFRP1,TNF	17
Connective Tissue Disorders,Organ Morphology,Organismal Injury and Abnormalities,Skeletal and Muscular Disorders,Tissue Morphology	erosion	Erosion of articular cartilage	0.000709	0.0432	ERRFI1,IL6ST,SLC39A8,TGFA,TIMP3,TNF,TNFSF4	7
Cellular Development,Cellular Growth and Proliferation,Embryonic Development,Organismal Development,Tissue Development	development	Development of mesenchymal cells	0.000709	0.0432	BCL2,HEY1,HEY2,HEYL,HMGB2,RHOA,TSC22D3	7
Cancer,Cell Death and Survival,Organismal Injury and Abnormalities,Tumor Morphology	apoptosis	Apoptosis of mammary tumor cells	0.000725	0.044	BCL2,GADD45A,IGFBP3,KRAS,MCL1,PPP2CA,SGK1,TIMP4,TNF	9
Behavior,Nervous System Development and Function	spatial memory	Spatial memory	0.000728	0.0441	C1QA,CAPNS1,CCR5,CDK5R1,CPEB3,CX3CR1,CYBB,HOMER1,IGF1,LDLR,MBNL2,NAMPT,NPY,NR3C1,PPP3CA,S100B,SGK1,SLC7A11,SPRED1,TNF,TNFRSF1B	21
Neurological Disease,Skeletal and Muscular Disorders	neuromuscular disease	Neuromuscular disease	0.000733	0.0443	ADAM10,AHCYL1,AIFM1,AP1S1,ARL3,ARPP19,ATP2B1,ATP6V1E1,B3GNT2,B4GALT5,BCL2,BCL6,BCL7A,BTC,CAB39,CAPNS1,CASP3,CD47,CD55,CDK5R1,CNP,CNR2,CORO2B,COX7A2,CSNK2B,CST3,CYSLTR1,CYTH1,DARS,DPYSL3,ELOVL1,ENPP5,F3,FAM107A,FAM3C,FGF2,FLRT2,GABBR2,GADD45A,GALNT3,GHITM,GLRB,GNAO1,GNG7,HAVCR2,HIGD1A,HINT1,HLA-DOA,HMGB2,HOMER1,HSP90AA1,HSPA5,HTR2A,ICOS,IGF1,IL2RA,IPMK,KCNA3,KCND1,KEAP1,KIF1C,KLF3,KRAS,LAMP2,LDLR,…	129
Neurological Disease,Organismal Injury and Abnormalities	neurodegeneration	Neurodegeneration of cerebral cortex	0.000742	0.0447	CDK5R1,COMMD3-BMI1,CYBB,ETS2,GLB1,NMNAT2,NTRK2,PRKN,SEPT5,SLC1A2,SLC7A11,SNAP25,STAMBP	13
Cell-To-Cell Signaling and Interaction,Hematological System Development and Function,Inflammatory Response	aggregation	Aggregation of blood platelets	0.000771	0.0463	BLOC1S4,CANT1,CCL22,CD40,CD47,CD63,ELK1,F3,GNA13,GNAQ,HTR2A,IGF1,LAT,MYD88,P2RY1,P2RY12,P4HB,PRDX2,PRKAB2,PTPN1,RAB27A,RAP1B,RGS18,SEMA3A,SEPT5,SERPINC1,SERPINF1,SGK1,SLC7A11,TBXA2R,TIMP2,TNF	32
Cardiovascular System Development and Function,Cellular Development,Cellular Function and Maintenance,Cellular Growth and Proliferation,Organismal Development,Tissue Development	proliferation	Proliferation of endothelial cells	0.000796	0.0475	ADAMTS1,ARHGAP24,BMP4,CBLL1,CCR7,CXCL10,CYBB,DDAH1,DICER1,DMP1,EDN1,F3,FABP4,FGF2,FLT1,FZD5,GHSR,HBEGF,HEY1,HEYL,HMGB2,HSPA5,IGF1,ITGB1BP1,LPAR2,NR4A2,NRAS,NTN1,PDGFC,PRKX,PTPN1,RHOA,RICTOR,SEMA3A,SEMA5A,SERPINC1,SERPINF1,SPRED1,STX6,SYNJ2BP,TBXA2R,TGFB2,THAP1,THY1,TIMP2,TNF,TNFSF15,WNT5A,WWTR1,XBP1,XDH,YWHAG	52
Organismal Injury and Abnormalities	growth	Growth of lesion	0.000798	0.0475	ADAM10,ADAMTS1,ADCYAP1R1,ADH5,ANTXR1,ARF6,ARRDC3,BAMBI,BCL2,BIRC5,BMP4,BTC,CAPNS1,CASP3,CBLL1,CCND1,CCR5,CD40,CD47,CD5,CDK6,CERS6,CHCHD4,CISD1,CST3,CTNND1,CX3CR1,CXCR4,CYBB,DICER1,EDN1,ERO1A,F3,FABP5,FGF2,FGF9,FLT1,GADD45A,GALNT3,GNA13,HAVCR2,HBEGF,HDAC11,HDAC2,HES1,HSF1,HSPA5,ICOS,ID2,IGF1,IGFBP3,IL6ST,IRF1,JAG1,KRAS,LEF1,LITAF,LPAR2,LUM,MAOA,MAPK14,MAPKAPK5,MAX,MCL1,MINDY3,MOB4,MYD88,NAMPT,NDRG…	131
Molecular Transport,Protein Trafficking	transport	Transport of protein	0.000798	0.0475	AHCYL1,AKAP5,AP1G1,AP3S2,ARF6,ARFIP1,ARL3,BMP4,CCDC93,CHCHD4,CHIC2,CHMP3,CHMP5,CHP2,CMTM6,DNAJA2,ECT2,FGF9,FRAT1,GLI3,GOSR1,HOOK3,ITGB1BP1,KIF13A,KPNA4,MAPK14,NDFIP2,NFKBIA,NUTF2,PPP3CA,PPP3R1,PTPN22,RAB7A,RFFL,SLC10A7,SLC7A11,SNAP91,SNX3,STX7,TBC1D13,TMED10,TMED2,TNF,TNPO1,VAPA,VPS18,ZPR1	47
Cell Morphology,Nervous System Development and Function,Organ Morphology,Organismal Development,Tissue Morphology	morphology	Morphology of pyramidal neurons	0.000811	0.0481	ABI2,C1QA,CDK5R1,CPEB3,FGF2,HDAC2,KLF7,MECP2,NTRK2,PPP1R15A,SEMA3A	11
Cell Death and Survival,Organismal Injury and Abnormalities	cell death	Cell death of dermal cells	0.000816	0.0481	BCL2,BIRC5,CASP3,CD1D,CDK6,CLIC4,GADD45A,IGF1,KRAS,MAP2K6,MCL1,NFKBIA,NR3C1,PAK2,PEA15,PIAS4,SFRP1,TNF	18
Hematological System Development and Function,Lymphoid Tissue Structure and Development,Organ Morphology,Tissue Morphology	morphology	Morphology of lymphoid organ	0.000817	0.0481	ACVR2B,B3GNT5,BAK1,BCL2,BCL6,BMF,CBFA2T3,CBX2,CCND1,CCR7,CD40,CD47,CD55,CDK6,Cdkn1c,CDKN2C,COMMD3-BMI1,CXCR5,DCLRE1C,DFFB,DUSP6,E2F2,EGLN3,ENKUR,ERRFI1,ETS2,FLVCR1,GADD45A,GFI1,GPX7,GRAP2,HOXB7,HPGDS,ICOS,ID2,IGF1,IKZF3,IL2RA,IL6ST,IRF1,LAMP2,LAT,MAFG,MAPK14,MCL1,MGAT2,MYD88,NFKBIA,NR3C1,NRAS,PANK2,PARP2,PPP1R15A,PPP3CB,PRDX2,PRKCH,PTPN22,RAB27A,RAPGEF6,RUNX1,SOCS3,SPIC,STK17B,TBXA2R,TDP2,TESPA1,…	74
Cardiovascular Disease,Cardiovascular System Development and Function,Cell Morphology,Organ Morphology,Organismal Development,Organismal Injury and Abnormalities,Skeletal and Muscular Disorders,Skeletal and Muscular System Development and Function,Tissue Morphology	hypertrophy	Hypertrophy of cardiac muscle	0.000818	0.0481	AKAP5,BMP10,BMP4,DICER1,EDN1,FBXO32,FGF2,GNAQ,HBEGF,HDAC2,HEY2,HSPB8,IGF1,IL6ST,LMCD1,MAP2K6,MAP3K7,MAPK14,MTPN,NCF1,NFKBIA,PPP3CA,RHOA,ROCK1,SMAD7,TNF,TNFRSF1B,TWF1	28
Cancer,Hematological Disease,Immunological Disease,Organismal Injury and Abnormalities	Waldenstrï¿½m macroglobulinemia	WaldenstrÃ¶m macroglobulinemia	0.000821	0.0481	AKAP5,ANXA11,BCAT1,CBX2,CD5,CDC27,CXCR4,E2F2,GEMIN2,HDAC2,IGFBP3,MAX,MYD88,NPAT,NR3C1,NUTF2,POLE4,PPP2CA,PPP3CA,PPP3CB,PPP3R1,PSMB1,PSMB9,PTPN1,RALA,RICTOR,STRN,STX11,TNF,TUBB3,TUBD1,YWHAE,ZNF423	33
Organismal Injury and Abnormalities	visceromegaly	Visceromegaly	0.000828	0.0481	ACVR2B,AIFM1,AKAP5,ATF6,ATP6V1E1,B3GNT5,BAK1,BCL2,BIRC5,BMF,BMP10,BMP4,CACNA2D1,CAPNS1,CBFA2T3,CCND1,CCNT1,CCR7,CD40,CD47,CD69,CDK5R1,CDKN2C,CMKLR1,CRK,CYBB,DICER1,DNAJC3,E2F2,EDN1,EGLN3,EHD3,EI24,ELK1,ENTPD5,F3,FBXO32,FGF2,FGF23,FGF9,FLT1,FLVCR1,GATAD1,GNAQ,GPX7,HBEGF,HDAC2,HEY2,HOPX,HSPB8,HTR2A,ICOS,IGF1,IKZF3,IL2RA,IL6ST,KCNE3,LAMP2,LASP1,LAT,LITAF,LMCD1,MAFG,MAP2K6,MAP3K7,MAPK14,MBNL2,MCL1,MG…	113
Hematological System Development and Function,Lymphoid Tissue Structure and Development,Tissue Morphology	morphology	Morphology of lymphoid tissue	0.00083	0.0481	ACVR2B,Ang4,B3GNT5,BAK1,BCL2,BCL6,BMF,CBFA2T3,CBX2,CCND1,CCR7,CD40,CD47,CD55,CDK6,Cdkn1c,CDKN2C,COMMD3-BMI1,CXCR4,CXCR5,DCLRE1C,DFFB,DUSP6,E2F2,EGLN3,ENKUR,ERRFI1,ETS2,FLVCR1,GADD45A,GFI1,GNA13,GPX7,GRAP2,HOXB7,HPGDS,ICOS,ID2,IGF1,IKZF3,IL2RA,IL6ST,IRAK3,IRF1,KRAS,LAMP2,LAT,MAFG,MAPK14,MCL1,MGAT2,MYD88,NFKBIA,NR3C1,NRAS,PANK2,PARP2,PPP1R15A,PPP3CB,PRDX2,PRKCH,PTPN22,PYCARD,RAB27A,RAPGEF6,RUNX1,SO…	80
Cellular Function and Maintenance	retention	Retention of myeloid cells	0.000834	0.0481	CX3CR1,CXCR4,F3,TNF	4
Hematological System Development and Function,Immunological Disease,Lymphoid Tissue Structure and Development,Organ Morphology,Organismal Development,Organismal Injury and Abnormalities,Tissue Morphology	abnormal morphology	Abnormal morphology of brachial lymph node	0.000834	0.0481	CXCR5,ID2,PRKCH,TNFSF14	4
Cancer,Cellular Development,Cellular Growth and Proliferation,Organismal Injury and Abnormalities,Tumor Morphology	colony formation	Colony formation of glioma cells	0.000834	0.0481	MAPK14,SFRP1,SFRP2,TGFB2	4
Cardiovascular System Development and Function,Embryonic Development,Organismal Development	angiogenesis	Angiogenesis of embryo	0.000834	0.0481	FGF2,RUNX1,SERPINC1,TIMP2	4
Infectious Diseases	replication	Replication of RNA virus	0.000842	0.0484	ADAM10,AGO3,AGO4,AGTRAP,AHCYL1,BAK1,BCL2,BNIP2,CANT1,CASP3,CBLL1,CCL22,CCNA2,CCNT1,CCR5,CD40,CDC73,CLIC4,CNOT7,CST3,CXCL10,CXCR4,CYP2U1,DICER1,EIF2AK2,FBN1,GAB1,GOPC,HAVCR2,HSF1,HSP90AA1,IRF1,LAMP2,LSM1,MAP1LC3C,MED11,MED28,MYD88,NECTIN4,NEK9,NFKBIA,NTRK2,P2RY1,PAK2,POLR2H,PPP1R15A,PRDX2,PRKN,PRMT3,PTPMT1,PTPN1,RAB9A,RFFL,ROCK1,RPS14,RUNX1,SGK1,SIGMAR1,SIKE1,SNRPF,SOCS2,SOCS3,SON,SRPK1,TGFB2,TNF,…	72
Cancer,Hematological Disease,Immunological Disease,Organismal Injury and Abnormalities	smoldering myeloma	Smoldering myeloma	0.000855	0.049	ATP6V1E1,CEP41,HSP90AA1,KLF3,NR3C1,NTRK2,PSMB1,PTPRE,RET,STRN3,TNF,ZC3HAV1L	12
Cell Death and Survival,Organismal Injury and Abnormalities,Renal and Urological Disease	apoptosis	Apoptosis of podocytes	0.000861	0.0492	BCL2,CASP3,EDN1,FGF2,GNAQ,MAPK14,PPP3CA,SMAD7	8
Cell Morphology,Cellular Assembly and Organization,Cellular Development,Cellular Function and Maintenance,Cellular Growth and Proliferation,Embryonic Development,Nervous System Development and Function,Organismal Development,Tissue Development	branching	Branching of neurites	0.000869	0.0495	ACTR3,ADAM10,ADAMTS3,AKAP5,ARF6,ATF6,CAPNS1,CASP3,CPEB3,CPEB4,CX3CR1,DICER1,EFNA5,ELK1,FAM107A,FER,FGF2,GNA13,GNAO1,HMGB2,IGF1,KDM5C,KLF7,KLF9,LYPLA1,MECP2,MFN1,MYD88,NRN1,NSG1,NTN1,NTRK2,NUAK1,PACSIN1,PCYT1B,PFN2,RALA,RAP2A,RHOA,RIMS3,RIT1,RPS14,S100B,SDC2,SEMA3A,SGK1,SPAST,TNF,TPBG,WNT5A	50
Cell Death and Survival,Gastrointestinal Disease,Hepatic System Disease,Organismal Injury and Abnormalities	apoptosis	Apoptosis of hepatocytes	0.00087	0.0495	ADAMTS3,ARF6,BAK1,BCL2,BMF,CASP3,CCND1,CD40,CXCL10,DICER1,ENTPD5,IRF1,LDLR,MCL1,MYD88,NCF1,NFKBIA,PTPN1,SOCS3,TIMP3,TNF,TNFRSF1B,TNFSF14,XBP1	24
Cell Cycle	interphase	Arrest in interphase of connective tissue cells	0.000877	0.0496	CCNB1,CCND1,CDC25C,E2F2,E2F3,GADD45A,LBH,MAP2K6,SRSF2,TNF	10
Cardiovascular System Development and Function,Cell Morphology,Organ Morphology,Organismal Development,Skeletal and Muscular System Development and Function,Tissue Morphology	morphology	Morphology of ventricular myocytes	0.000877	0.0496	AKAP5,Cdkn1c,EDN1,GNAQ,IGF1,MAP2K6,MARCKSL1,RHOA,SMAD7,SRI	10
Neurological Disease,Organismal Injury and Abnormalities	neurodegeneration	Neurodegeneration of brain	0.000887	0.0499	AGTPBP1,AIFM1,CDK5R1,CNP,CNR2,COMMD3-BMI1,CYBB,DICER1,ETS2,GLB1,IGF1,IL6ST,NMNAT2,NTRK2,PRKN,SEPT5,SLC1A2,SLC7A11,SNAP25,STAMBP,VPS18	21
Tissue Development	development	Development of epithelial tissue	0.000895	0.0503	ADAMTS1,ARHGAP24,BMP4,CBLL1,CCND1,CCR7,CD40,CLIC4,CSNK2B,CXCL10,CXCR4,CYBB,DDAH1,DICER1,DMP1,ECT2,EDN1,F3,FABP4,FGF2,FGF9,FLT1,FOXF1,FZD5,GAB1,GHSR,GLI3,GNAO1,GRSF1,HBEGF,HEY1,HEYL,HMGB2,HSF1,HSPA5,ID2,IGF1,IGFBP3,ITGB1BP1,JAG1,LPAR2,MAP2K6,MEOX2,NDRG2,NFKBIA,NR4A2,NRAS,NTN1,PDGFC,PRKX,PTPN1,RHOA,RICTOR,RILPL1,RUNX1,SEMA3A,SEMA5A,SERPINC1,SERPINF1,SMAD7,SOBP,SPRED1,STC1,STX2,STX6,SYNJ2BP,TBXA2R,T…	80
Cardiovascular Disease,Organismal Injury and Abnormalities	atherosclerosis	Atherosclerosis	0.000898	0.0503	AADAT,ABI2,AGPAT5,ANKRD29,ARG2,BCL2,BIRC5,CACNA2D1,CCR5,CD1D,CD40,CD47,CD55,CERS6,CPEB3,CST3,CX3CR1,CXCL10,DUSP10,EDN1,EIF4H,ETNK1,F3,FABP4,FABP5,FAM107B,FGF23,FLT1,GCLM,IGF1,LAMP2,LDLR,MYD88,NCEH1,NCF1,NFKBIA,NOX1,NR3C1,P2RY1,P2RY12,PDE4D,PDE7A,PPP3CA,PPP3CB,PRCP,PRDX2,PRKCH,RASL12,SERPINC1,SIGMAR1,SLC7A11,SOAT1,SOCS3,SORBS1,TBXA2R,THRB,TIMP2,TIMP3,TMEM163,TNF,TNFRSF9,TNFSF15,TNFSF4,TPH1,TUBB3,T…	67
Cancer,Hematological Disease,Immunological Disease,Organismal Injury and Abnormalities	plasma cell myeloma	Plasma cell myeloma	0.000908	0.0505	ATP6V1E1,BCL2,BIRC5,CASP3,CCND1,CDKN2C,CEP41,CSGALNACT2,CXCR4,FGF2,FLT1,HDAC2,HSP90AA1,ICK,IGF1,IL2RA,KLF3,KRAS,MCL1,MYD88,NR3C1,NRAS,NTRK2,PPP3CA,PPP3CB,PPP3R1,PSMB1,PSMB9,PTPRE,RET,SDC1,SERPINC1,SIGMAR1,STRN3,TENT5C,TIMP2,TNF,TUBB3,TUBD1,UBXN2B,XBP1,ZC3HAV1L	42
Gastrointestinal Disease,Inflammatory Disease	inflammatory bowel disease	Inflammatory Bowel Disease	0.000908	0.0505	ANK1,ASCC1,ASPHD2,C16orf45,CD40,CEP41,CTNND1,CXCL10,DARS,EDN1,GATA2,GLRB,GPX7,HPGDS,HSPA1L,IGF1,IL2RA,IQCB1,KCTD20,KDM5C,KEAP1,KIAA0040,KLF3,KRAS,LMCD1,METTL8,MPC1,NKD1,NR3C1,NTRK2,PANK2,PDE4D,PPAT,PPP3CA,PPP3CB,PTGFRN,PYCARD,RAPGEF6,RET,RHOA,RRP15,RTKN2,RUNX1,SIGMAR1,SLC25A12,SMAD7,SNX20,SOCS3,TGFB2,TMEM192,TMEM47,TNF,TNFSF15,TPMT,TRAM2,TSPAN14,USP7,XBP1,XDH,ZC2HC1A,ZC3HAV1L	61
Cell Death and Survival,Organismal Injury and Abnormalities,Renal and Urological Disease	apoptosis	Apoptosis of kidney cell lines	0.000909	0.0505	API5,ATF6,BAK1,BCL2,BCL6,BIRC5,CASP3,CCNB1,CHMP5,EIF2AK2,ELOVL4,F3,GNA13,GNAQ,HSPA5,IGF1,IGFBP3,IPPK,IRF1,KRAS,MAP2K6,MCL1,NFKBIA,NTRK2,PAK2,PEA15,PPP1R15A,PPP3R1,PTGIS,PYCARD,RHOT1,SDHC,SMAD7,SRXN1,STK26,TNF,UXT,VDAC1	38
Molecular Transport	release	Release of metal	0.000913	0.0505	AHCYL1,BAK1,BCL2,CCR5,CD5,CERS6,CHERP,CXCR4,CYBB,CYSLTR1,EDN1,EIF4E,ERO1A,ERP44,F2RL2,FGF2,GHSR,GNAO1,GNAQ,HOMER1,HTR2A,IGF1,IL6ST,IPMK,LMO4,NCS1,OCLN,P2RY1,P2RY12,RAB32,SLC30A1,TNF,WNT5A,XCL1,ZDHHC21	35
Cellular Function and Maintenance,Cellular Movement,Hematological System Development and Function,Immune Cell Trafficking	retention	Retention of leukocytes	0.000929	0.051	CCL22,CNR2,CX3CR1,CXCR4,F3,TNF	6
Cancer,Cellular Movement,Connective Tissue Disorders,Organismal Injury and Abnormalities	invasion	Invasion of fibroblasts	0.000929	0.051	CCND1,FGF2,HAS2,IGF1,TIMP2,TNF	6
Cell Morphology,Cellular Development	branching	Branching of central nervous system cells	0.000929	0.051	BMP4,CDK5R1,DPYSL3,NTRK2,PACSIN1,RIMS3	6
Infectious Diseases	infection	Infection by RNA virus	0.000949	0.052	ACTR3,ADAM10,AGO3,ANKRD6,ARF6,ARGLU1,ATMIN,BCL2,BICD2,C4orf33,CACNA2D1,CANT1,CCNT1,CCR5,CCR7,CD55,CMKLR1,CNOT7,CPSF6,CXCL10,CXCR4,CYB5B,CYBB,DLGAP1,DNAJA2,DUSP16,EEA1,EIF2AK2,EIF3H,ETF1,ETS2,ETV3,FAM76B,FLT1,GABARAPL2,GABBR2,GEMIN2,GTF2A1,HAVCR2,HDAC2,HES1,HLA-DOA,HMGCS1,HSPA5,IGF1,IL2RA,IRF1,KBTBD7,KPNA4,LIN7C,LPAR2,MAOA,MAP3K7,MED11,MED28,MMADHC,MYD88,MYEF2,NEK9,NMT1,NR3C1,NTN1,NUDT3,OCLN,PANK3…	126
Cell Death and Survival	apoptosis	Apoptosis of phagocytes	0.000959	0.0524	BAK1,BCL2,BCL6,BIRC5,BTG1,C1QA,CASP3,CCR7,CD40,CNR2,CXCR4,CYBB,DFFA,EIF2AK2,HAVCR2,IRF1,LDLR,MAPK14,MCL1,MYD88,NAMPT,NCEH1,NFKBIA,PDGFC,PTGER4,SERPINF1,SOAT1,TNF,TNFRSF1B,TNFRSF9,TSC22D3	31
Cancer,Endocrine System Disorders,Gastrointestinal Disease,Organismal Injury and Abnormalities	metastatic pancreatic adenocarcinoma	Metastatic pancreatic adenocarcinoma	0.000967	0.0525	BCL2,FLT1,HSP90AA1,KRAS,P2RY1,P2RY12,PARP2,POLE4,RET,TUBB3,TUBD1	11
Cell Death and Survival,Organismal Injury and Abnormalities,Renal and Urological Disease	apoptosis	Apoptosis of glomerular cells	0.000967	0.0525	BCL2,CASP3,EDN1,FGF2,GNAQ,IRF1,MAPK14,NFKBIA,PPP3CA,SMAD7,TNF	11
Cardiovascular Disease	disorder of blood pressure	Disorder of blood pressure	0.00097	0.0526	AGTRAP,ANKRD29,APTX,ARL5B,ATF6,ATMIN,ATP2B1,BCAT1,BIRC5,BMP4,BNIP2,C12orf49,C16orf45,C3orf18,C4orf33,CACNA2D1,CCDC117,CCDC8,CLEC14A,CST3,CSTF2T,CXCL10,CXCR4,CYB5B,CYBB,DNAJB9,DNAJC3,DPYSL3,EDN1,F3,FAM49A,FBXO32,FGF2,FIBIN,FLT1,FOXF1,FZD4,GAB1,GALNT18,GEMIN2,GNAI3,GXYLT1,HES1,IL6ST,KIAA0040,KLF9,KLHL3,KREMEN1,KYNU,LDLR,MAN1A2,MAOA,MAPK14,MCL1,MLLT3,MXRA5,NCS1,NDFIP2,NFKBIA,NPY,NR3C1,OSBPL11,P2RY1,…	101
Cancer,Hematological Disease,Immunological Disease,Organismal Injury and Abnormalities	Hodgkin disease	Hodgkin lymphoma	0.001	0.0543	BAK1,BCL2,BCL6,CD40,HSP90AA1,ID2,MCL1,NFKBIA,NR3C1,NRAS,POLE4,PPP3CA,PPP3CB,PPP3R1,TNFRSF9,TUBB3,TUBD1	17
Hematological System Development and Function,Hematopoiesis	development	Development of hematopoietic system	0.00102	0.055	ADAM10,AGO3,AGO4,BCL2,BCL6,BIRC5,CASP3,CBFA2T3,CCND1,CD3D,CD40,CD47,CD5,CNR2,CXCR4,E2F2,EIF2AK2,FGF2,FGF23,GATA2,GFI1,GRAP2,HDAC2,HES1,HMGB2,HSF1,ICOS,IGF1,IL2RA,IL6ST,IRF1,JAG1,LAT,MAFG,MAP3K7,MAPK14,MCL1,MLLT11,MYL9,NFKBIA,NFYA,NRAS,PCLAF,PRMT6,PTPN22,RGS18,RICTOR,RORA,RPL22,RUNX1,SOCS2,TNF,TNFRSF9,TRAF6,ZFPM2	55
Cell Death and Survival	apoptosis	Apoptosis of lung cancer cell lines	0.00103	0.0552	AIFM1,API5,ARL11,BAK1,BCL2,BIRC5,CASP3,CBX2,CCND1,CDKN2C,CERS6,COMMD3-BMI1,DESI2,FGF2,GADD45A,GLIPR1,HSF1,HSPA5,IGF1,IGFBP3,IL6ST,JAG1,KRAS,MAP3K7,MAPK14,MCL1,NFKBIA,NR3C1,NRAS,PDE4D,PIM3,PPP2CA,RICTOR,SERPINF1,SRPK1,TNF,UCHL5,VDAC1,WNT5A,ZBTB16	40
Cell Death and Survival	apoptosis	Apoptosis of stem cells	0.00105	0.0562	AGO3,AGO4,AIFM1,BCL2,CASP3,CCNA2,DICER1,FGF2,HES1,ID2,MYD88,PCLAF,SFRP2,TNF,TNFSF14	15
Cancer,Organismal Injury and Abnormalities	growth	Growth of tumor	0.00106	0.0565	ADAM10,ADAMTS1,ADCYAP1R1,ADH5,ANTXR1,ARF6,ARRDC3,BAMBI,BCL2,BIRC5,BMP4,BTC,CASP3,CBLL1,CCND1,CCR5,CD40,CD47,CD5,CDK6,CERS6,CHCHD4,CISD1,CST3,CTNND1,CX3CR1,CXCR4,CYBB,DICER1,EDN1,ERO1A,F3,FABP5,FGF2,FGF9,FLT1,GADD45A,GALNT3,GNA13,HAVCR2,HBEGF,HDAC11,HDAC2,HES1,HSF1,HSPA5,ICOS,ID2,IGF1,IGFBP3,IL6ST,IRF1,JAG1,KRAS,LEF1,LITAF,LPAR2,LUM,MAOA,MAPK14,MAPKAPK5,MAX,MCL1,MINDY3,MOB4,MYD88,NAMPT,NDRG2,NEK4,…	130
Cell Death and Survival,Cellular Compromise	fragmentation	Fragmentation of nucleus	0.00106	0.0565	BCL2,CASP3,DFFA,DFFB,GNA13,GNAQ,HDAC2,MAPK14,SNAP29,TNF	10
Organismal Injury and Abnormalities	dysplasia	Dysplasia of cells	0.00107	0.0565	CDK5R1,E2F2,KRAS,MAP3K7,RPS14	5
Cell Cycle	interphase	Interphase of neuroblastoma cell lines	0.00107	0.0565	CCND1,CDC25C,FGF2,IGF1,THRB	5
Gastrointestinal Disease,Hepatic System Disease,Organismal Injury and Abnormalities	hepatocellular dysplasia	Hepatocellular dysplasia	0.0011	0.0581	KLF3,KRAS,MPC1,NTRK2,RET,STRN3,TRAM2,TRIM35	8
Cellular Movement	cell movement	Cell movement of epithelial cells	0.0011	0.0582	ADAM10,ARF6,CBLL1,CRK,CXCL10,DICER1,DTL,EFNA2,EFNA5,FBN1,FGF2,FSTL1,GAB1,GADD45A,HAS2,HBEGF,IGF1,MAP3K7,MRAS,PAK2,PIK3IP1,RHOA,SERPINF1,SMAD7,SOCS3,TGFA,TNF	27
Hematological System Development and Function,Tissue Morphology	quantity	Quantity of leukocytes	0.00111	0.0583	ADAM10,AKIRIN2,AP1G1,B3GNT5,BAK1,BCL2,BCL6,BIRC5,BMF,BTLA,C1QA,CASP3,CBFA2T3,CCL22,CCR5,CCR7,CD1D,CD300A,CD302,CD3D,CD40,CD47,CD5,CD69,CDK6,CDKN2C,CLEC7A,CLIC4,CMKLR1,CNN2,CNR2,COMMD3-BMI1,CRTAM,CX3CR1,CXCL10,CXCR4,CXCR5,CYBB,CYTIP,DCLRE1C,DFFB,DICER1,DUSP10,E2F2,ENTPD7,ETS2,F3,FABP5,FGF23,FLT1,GADD45A,GALNT3,GATA2,GFI1,GLI3,GNA13,GRAP2,HAVCR2,HBEGF,HINT1,HOXB7,ICOS,ID2,IGF1,IGFBP3,IKZF3,IL2RA,IL…	133
Hematological System Development and Function,Tissue Morphology	quantity	Quantity of myeloid cells	0.00112	0.0583	BCL2,BCL6,BIRC5,C1QA,CCL22,CCR5,CD1D,CD300A,CD40,CD47,CDK6,CLEC7A,CLIC4,CMKLR1,CNN2,CNR2,CX3CR1,CXCL10,CXCR4,CYBB,F3,GADD45A,GALNT3,GATA2,GFI1,GRAP2,HAVCR2,HBEGF,HINT1,HOXB7,IGF1,IGFBP3,IL2RA,IL6ST,IRAK3,KRAS,L3MBTL3,LDLR,LITAF,LUM,MAPK14,MYD88,NFKBIA,NFYA,NOX1,NPY,PAK2,PCLAF,PDGFC,PIM3,PPP2CA,RGS18,RIOX2,RORA,RUNX1,SDC1,SERPINB1,SOAT1,SOCS3,SORBS1,SPRED1,STEAP4,STX11,TBXA2R,TGFA,TIA1,TIMP2,TIMP3…	74
Cell Death and Survival	cell viability	Cell viability of pheochromocytoma cell lines	0.00112	0.0583	FGF9,GAB1,HINT1,IGF1,MRAS,RET,RIT1,TNF,TNFRSF1B	9
Cell-To-Cell Signaling and Interaction	aggregation	Aggregation of cells	0.00112	0.0583	AMOT,BLOC1S4,CANT1,CCL22,CD40,CD47,CD63,CDK5R1,CST3,CTNND1,CXCL10,ELK1,F3,FGF2,GATA2,GNA13,GNAQ,HBEGF,HTR2A,IGF1,LAT,LEF1,MRAS,MYD88,NTN1,P2RY1,P2RY12,P4HB,PLPP3,PRDX2,PRKAB2,PTGER4,PTPN1,RAB27A,RAP1B,RAPGEF6,RET,RGS18,ROCK1,SEMA3A,SEPT5,SERPINC1,SERPINF1,SGK1,SLC7A11,TBXA2R,TIMP2,TNF,TNFRSF9,WNT5A	50
Cellular Development,Embryonic Development,Organismal Development	differentiation	Differentiation of embryonic cells	0.00112	0.0583	AIFM1,BMP4,Cdkn1c,EDN1,EXT1,FBN1,FGF2,FLT1,GLI3,GNA13,HBEGF,HEY2,HEYL,HOPX,ID2,IGF1,IL6ST,LAMTOR3,MAPK14,NFYA,NLE1,NMT1,NR4A2,PTPMT1,RCN2,RHOA,RNF2,ROCK1,RUNX1,SERPINF1,SFRP2,SOCS3,TGFA,TGFB2,TNFSF14,TRIM24,TSC22D3,USF1,WWTR1	39
Cell Morphology,Nervous System Development and Function,Tissue Morphology	morphology	Morphology of neurons	0.00112	0.0583	AADAT,ABI2,ADAM10,ADCYAP1R1,AKAP5,BCL2,BICD2,BLOC1S2,C1QA,CAMKK1,CASP3,CCR5,CD40,CD47,CDK5R1,CNP,CNR2,CNTN1,COMMD3-BMI1,CPEB3,CPEB4,CST3,CX3CR1,CYBB,DICER1,DPYSL3,EGLN3,EI24,FER,FGF2,GFI1,GLB1,GNA13,GNAO1,HDAC2,HES1,ID2,IGF1,KDM5C,KLF7,KRAS,LDLR,LYPLA1,MBNL2,MECP2,NAMPT,NCS1,NFKBIA,NR4A2,NRN1,NTRK2,OSTM1,PACSIN1,PCYT1B,PFN2,PHYH,POT1,PPP1R15A,PPP3CA,PRKN,RAP1B,RAP2A,REEP1,RET,RHOA,RHOT1,RICTOR,RI…	91
Cell Death and Survival,Organismal Injury and Abnormalities	cell death	Cell death of epidermal cells	0.00112	0.0583	BCL2,BIRC5,CASP3,CD1D,CDK6,CLIC4,GADD45A,IGF1,KRAS,MAP2K6,MCL1,NFKBIA,NR3C1,PAK2,PEA15,PIAS4,TNF	17
Cellular Development,Cellular Growth and Proliferation	proliferation	Proliferation of stem cells	0.00113	0.0584	AGO3,AGO4,BTC,CCND1,CDK6,CDKN2C,CEBPD,CMKLR1,CNR2,COMMD3-BMI1,CSNK2B,E2F3,EDN1,FGF2,GNPNAT1,HBEGF,HDAC2,HES1,HMGB2,IGF1,IGFBP3,JAG1,KRAS,MAPK14,PTPMT1,RNF43,RUNX1,SERPINF1,SLC1A2,SOCS3,SOX18,TIAL1,WNT5A,ZFP36L1	34
Cardiovascular Disease	hypertension	Hypertension	0.00115	0.0589	AGTRAP,ANKRD29,APTX,ARL5B,ATF6,ATMIN,ATP2B1,BCAT1,BIRC5,BMP4,BNIP2,C12orf49,C16orf45,C3orf18,C4orf33,CACNA2D1,CCDC117,CCDC8,CLEC14A,CST3,CSTF2T,CXCL10,CXCR4,CYB5B,CYBB,DNAJB9,DNAJC3,DPYSL3,EDN1,F3,FAM49A,FBXO32,FIBIN,FLT1,FOXF1,FZD4,GAB1,GALNT18,GEMIN2,GNAI3,GXYLT1,HES1,IL6ST,KIAA0040,KLF9,KLHL3,KREMEN1,KYNU,LDLR,MAN1A2,MAOA,MAPK14,MCL1,MLLT3,MXRA5,NCS1,NDFIP2,NPY,NR3C1,OSBPL11,P2RY1,P2RY12,PDE4D…	97
Cell-mediated Immune Response,Cellular Movement,Hematological System Development and Function,Immune Cell Trafficking	migration	NK cell migration	0.00115	0.0589	CCL22,CCR5,CCR7,CD1D,CD40,CMKLR1,CX3CR1,CXCL10,FABP5,TNF,XCL1	11
Embryonic Development,Nervous System Development and Function,Organ Development,Organismal Development,Tissue Development	formation	Formation of telencephalon	0.00118	0.0603	ADCYAP1R1,AGTPBP1,BMP4,BTC,CDK5R1,CDK6,CTNNBIP1,CXCR4,EFNA5,EXT1,FGF2,GLI3,GNAO1,HES1,ID2,IGF1,MKKS,NTN1,NTRK2,PPP3CA,SEMA3A,SLC1A2,SLC7A11,TBX20,TTL,UCHL5	26
Cardiovascular System Development and Function	neovascularization	Neovascularization of organ	0.00118	0.0603	AGTRAP,BCL2,CX3CR1,F3,FGF2,FGF9,FLT1,IGF1,IGFBP3,NR3C1,NTN1,PDGFC,RORA,SEMA3A,SERPINF1,SFRP1,SOCS3,STX6,TGFA,TIMP2,TNF	21
Organismal Development	morphology	Morphology of body cavity	0.00121	0.0615	ACVR2B,ADAM10,ADAMTS1,ADAMTS3,AIFM1,AKAP5,ANTXR1,ARF6,ARG2,ATF6,ATMIN,ATP6V1E1,B3GNT5,BAK1,BCL2,BCL6,BIRC5,BMF,BMP10,BMP4,BTC,CACNA2D1,CAPNS1,CASP3,CBFA2T3,CBX2,CCNA2,CCND1,CCNT1,CCR5,CCR7,CD1D,CD40,CD47,CD55,CD69,CDK5R1,CDK6,Cdkn1c,CDKN2C,CLEC6A,CLEC7A,CMKLR1,COMMD3-BMI1,CRK,CST3,CTNNBIP1,CXCR4,CXCR5,CYBB,CYP24A1,DCLRE1C,DFFB,DICER1,DNAJB9,DNAJC3,DUSP6,E2F2,E2F3,EDN1,EGLN3,EHD3,EI24,ELK1,ENKUR,E…	229
Cardiovascular System Development and Function	morphology	Morphology of vasculature	0.00121	0.0615	AIF1,AMOT,BCL2,BMP10,BMP4,CASP3,CCR5,CLIC4,COMMD3-BMI1,CRK,CST3,CXCL10,CXCR4,DDAH1,DPH3,EDN1,EGLN3,EHD3,ERRFI1,F3,FBN1,FBXL12,FGF2,FLT1,FZD5,GCLM,GNA13,GPR180,HAS2,HEY1,HEY2,IGF1,IGFBP4,IL6ST,ITGB1BP1,LDLR,LEF1,LUM,MAPK14,NCF1,NOX1,NTN4,PPP3R1,PTGER4,PTGIS,RICTOR,ROCK1,SCARB2,SEMA5A,SERPINH1,SHOX2,SNAP25,TGFB2,TIMP2,TIMP3,TNFRSF1B,XBP1,ZFP36L1	58
RNA Post-Transcriptional Modification	processing	Processing of RNA	0.00121	0.0615	AHCYL1,BCAS2,BICD1,CDC73,CHERP,CMTR2,CPSF6,CSTF2T,DICER1,GEMIN2,GEMIN6,GRSF1,HNRNPA0,IMP4,KIN,KRR1,LSM1,LSM4,LSM5,LSM8,MBNL2,MECP2,METTL14,NCBP1,NUDT21,NUFIP1,PHF5A,POLR2H,PRMT9,PRPF38A,PRPF40A,PTCD2,RBM25,RBMX,RNGTT,RPL14,RPS14,SCAF4,SF3B5,SMNDC1,SNRNP27,SNRNP35,SNRNP48,SNRPB,SNRPD1,SNRPF,SON,SRPK1,SRSF2,SRSF9,TRMT112,TXNL4A,U2AF2,USP49,UTP14A,WDHD1,WDR43,ZCRB1	58
Inflammatory Response	cell-mediated response	Cell-mediated response	0.00123	0.0622	AP1G1,ARG2,BCL6,CCL22,CCR5,CCR7,CD40,CLEC7A,CRK,CRTAM,CXCL10,FSTL1,GFER,HAVCR2,HBEGF,HPGDS,ICOS,IRF1,MYD88,NAMPT,NCF1,NR4A2,NRAS,PYCARD,SOCS2,STK17B,STX11,THY1,TNF,TNFRSF1B,TNFRSF9,TNFSF4,TRAF6	33
Cancer,Hematological Disease,Immunological Disease,Organismal Injury and Abnormalities	mature B-cell lymphoma	Mature B-cell lymphoma	0.00123	0.0622	ADAMTS15,AKAP5,ANTXR1,ANXA11,BCAT1,BCL2,BCL6,BCL7A,BMF,BTG1,CBX2,CCDC97,CCND1,CCR7,CD3D,CD40,CD5,CD63,CD69,CDC27,CDK6,CDKN2C,CXCR4,CXCR5,DSC3,E2F2,EIF4E,GEMIN2,GNA13,HDAC2,HSP90AA1,IGFBP3,IL2RA,ING2,KRAS,MAX,MCL1,MYD88,NDUFS1,NEK4,NPAT,NR3C1,NUTF2,POLE4,PPP2CA,PPP3CA,PPP3CB,PPP3R1,PSMB1,PSMB9,PTPN1,PTPRE,RALA,RET,RHOA,RICTOR,RRAGC,SDC1,SEMA5A,SLC16A1,STRN,STX11,STXBP6,TAF4B,TMEM30A,TNF,TNFRSF9,TP…	75
Cell Death and Survival,Organismal Injury and Abnormalities	apoptosis	Apoptosis of epidermal cells	0.00123	0.0622	BCL2,BIRC5,CASP3,CD1D,CDK6,CLIC4,GADD45A,IGF1,KRAS,MCL1,NFKBIA,NR3C1,PAK2,PEA15,PIAS4,TNF	16
Cell-To-Cell Signaling and Interaction	activation	Activation of tumor cell lines	0.00126	0.063	CD40,CXCR4,DDIT4,EIF2AK2,F3,FGF2,HSF1,IGF1,IL2RA,LAT,LIN7C,NUAK1,PIK3IP1,PPP2CA,PPP3CA,SETD7,TNF,WNT5A	18
Cancer,Endocrine System Disorders,Organismal Injury and Abnormalities	mixed papillary and follicular thyroid cancer	Follicular papillary thyroid carcinoma	0.00126	0.063	ADAMTS1,AMOT,FLT1,KRAS,NRAS,RET,SERPINF1	7
Cancer,Organismal Injury and Abnormalities,Tissue Morphology,Tumor Morphology	morphology	Morphology of carcinoma	0.00126	0.063	ADH5,HINT1,IL6ST,KRAS,TGFA,TGFB2,TNF	7
Cellular Assembly and Organization	aggregation	Aggregation of mitochondria	0.00126	0.063	GHITM,KIF5B,MFN1,PRKN,RHOT1,SYNJ2BP,TNF	7
Skeletal and Muscular System Development and Function	quantity	Quantity of striated muscle	0.00127	0.0631	AGTRAP,BCL2,BIRC5,CDK6,DUSP6,FSTL1,HEY1,HEY2,HEYL,IGF1,PPP3CA,PPP3CB,RFC2,TNF	14
Cardiovascular System Development and Function,Cellular Development,Cellular Growth and Proliferation,Organ Development,Skeletal and Muscular System Development and Function,Tissue Development	proliferation	Proliferation of vascular smooth muscle cells	0.00127	0.0632	AGTRAP,AIF1,BMP4,CCND1,CDK6,Cdkn1c,CEBPD,CTNNBIP1,E2F3,EDN1,FGF2,FZD4,HAS2,HBEGF,IGF1,IGFBP4,IRF1,NCF1,NOX1,PTPN1,RHOA,ROCK1,SOCS3,TNF,TNFRSF1B,XDH	26
Cellular Development,Cellular Growth and Proliferation,Embryonic Development	proliferation	Proliferation of embryonic cell lines	0.00129	0.0639	BCL2,BIRC5,BTG1,CBLL1,CCDC8,CCND1,COMMD3-BMI1,DCUN1D1,DICER1,E2F2,E2F3,EIF2AK2,ERO1A,FGF2,GADD45A,GATA2,HBEGF,HINT1,HSP90AA1,IGF1,IL2RA,KRAS,LAMTOR3,MAP2K6,MAPK14,MED28,NFKBIA,NOX1,NRAS,NTN1,OLA1,PIM3,PRKN,RALA,RBM25,RET,RHOA,RICTOR,SOCS3,STK26,TOB1,TSC22D3,VDAC1	43
Cellular Development,Cellular Growth and Proliferation,Connective Tissue Development and Function	proliferation	Proliferation of fibroblast cell lines	0.0013	0.0641	BMP4,BTG1,CCDC6,CCND1,CDC73,CDK6,COMMD3-BMI1,CRK,CSNK2B,CXCL10,DCUN1D1,DICER1,E2F2,E2F3,EIF2AK2,EIF3H,EIF4E,EIF4E3,ERO1A,ERRFI1,FGF2,FGF9,GAB1,GADD45A,GHSR,HBEGF,HINT1,HRASLS,HSPB8,IGF1,IGFBP3,IL2RA,IRF1,JAG1,KRAS,MAP2K6,MAPK14,MAX,NFKBIA,NOX1,NPY,NR3C1,NRAS,NRN1,OLA1,PAK2,PCLAF,PIM3,PLAG1,PPP1R15A,PRKN,RAD52,RALA,RET,RHOA,RHOU,RICTOR,RIT1,RUNX1,ST8SIA4,THRB,TNF,TOB1,TSC22D3	64
Cancer	transformation	Transformation of fibroblast cell lines	0.0013	0.0641	BAK1,BCL2,BCL6,CCDC6,CCNA2,CCND1,CD40,CDK6,CRK,DFFB,ECT2,EIF2AK2,EIF4E,ERRFI1,FER,FGF2,FLT1,GAB1,GNA13,GNAO1,HEY1,HSP90AA1,HTR2A,IRF1,KRAS,MAP2K6,MRAS,NFKBIA,NR3C1,NRAS,PRKACB,PTPN1,RET,RHOA,RIT1,ROCK1,RUNX1,TSC22D3	38
Cellular Function and Maintenance,Molecular Transport	uptake	Uptake of phosphate	0.00131	0.0641	FGF23,KCNK1,PRKCH,SGK1,SLC20A2,STC1	6
Cellular Development,Cellular Growth and Proliferation,Connective Tissue Development and Function,Tissue Development	proliferation	Proliferation of synovial fibroblasts	0.00131	0.0641	AIF1,CCND1,FGF2,IL6ST,SOCS3,TNF	6
Cellular Function and Maintenance	engulfment	Engulfment of cells	0.00133	0.0652	ANKFY1,ANTXR1,ARF6,ATP6V1E1,BICD1,BTC,C1QA,CBLL1,CCNT1,CCR5,CCR7,CD302,CD47,CD63,CLEC6A,CLEC7A,CLIC4,CNN2,COQ7,CORO1C,CRK,CTNND1,CXCL10,ETS2,FGF2,FZD5,GATA2,HBEGF,HSP90AA1,HSPA5,ICOS,KRAS,LAT,LDLR,LUM,MAPK14,MEGF10,MYD88,NPY,NR3C1,PELI1,PFN2,PPP3CA,PRKX,PTGER4,PTPN1,PYCARD,RAB27A,RAB31,RAB5B,RAB7A,RALA,RHOA,RORA,SCARB2,SNAP25,SNAP91,SNX3,SOAT1,SPIC,SYNJ2BP,SYT11,TGFA,TNF,TNFRSF9,TPH1,WNT5A,XBP1	68
Cellular Development,Connective Tissue Development and Function,Skeletal and Muscular System Development and Function,Tissue Development	differentiation	Differentiation of osteoclasts	0.00134	0.0652	BCL2,BCL6,CD47,CNR2,CRK,CST3,CYSLTR1,DICER1,EFNA2,FBN1,IGF1,IL20RA,IL6ST,IRAK3,JAG1,LAT,MAPK14,MYD88,OSTM1,PTGER4,PTPRE,SEMA3A,SERPINF1,SFRP1,SOCS3,TMEM64,TNF,TNFSF14,TOB2,TRAF6,VAPB,WNT5A	32
Cardiovascular System Development and Function,Organ Morphology,Organismal Development	size	Size of heart	0.00134	0.0652	AKAP5,BMP10,CCNA2,CCR5,EDN1,GNAQ,HAS2,HSPB8,IGF1,IL6ST,LDLR,MAP2K6,MAPK14,MARCKSL1,NFKBIA,PPP3CA,PPP3CB,TNF,TPH1,TXN2	20
Cellular Movement	cell movement	Cell movement of muscle cells	0.00136	0.0657	AIF1,CCND1,CD47,CDK6,CLIC4,CXCL10,F3,FBN1,FGF2,FLT1,FZD4,GAB1,GNAQ,HAS2,HBEGF,IGF1,IGFBP4,IL6ST,ITGB1BP1,LDLR,LPAR2,MEGF10,MEOX2,NAMPT,NOX1,PTGER4,PTPN1,RHOA,ROCK1,TFPI2,TNF	31
Cellular Development,Skeletal and Muscular System Development and Function,Tissue Development	differentiation	Differentiation of myoblasts	0.00136	0.0657	AKIRIN1,BMP4,BTG1,CASP3,CXCL10,EPC1,FGF2,GLI3,HOPX,IGF1,IGFBP3,IL2RA,MAP3K7,MAPK14,NFKBIA,PLEKHM3,RHOA,SOCS3,SOSTDC1,TNF,TNFSF14,ZFP36L1	22
Cell Death and Survival,Cell Morphology,Nervous System Development and Function,Organ Morphology,Organismal Development	loss	Loss of brain cells	0.00136	0.0659	BLOC1S2,CST3,DICER1,EI24,FGF2,NTRK2,OSTM1,PHYH,POT1,PPP1R15A,SLC1A2,ST8SIA4	12
Cell-mediated Immune Response,Cellular Development,Cellular Function and Maintenance,Cellular Growth and Proliferation,Embryonic Development,Hematological System Development and Function,Hematopoiesis,Lymphoid Tissue Structure and Development,Organ Development,Organismal Development,Tissue Development	differentiation	Arrest in differentiation of T lymphocytes	0.00139	0.0667	BMP4,CBX2,CD1D,CD3D,DCLRE1C,GFI1,GRAP2,LAT	8
Tissue Morphology	quantity	Quantity of cervical cancer cell lines	0.00139	0.0667	BCL2,CCNB1,CHTOP,KIF13A,NFKBIA,RHOA,TIMP3,TTC19	8
Cell Death and Survival,Neurological Disease,Organismal Injury and Abnormalities	apoptosis	Apoptosis of cortical neurons	0.0014	0.0672	BCL2,CASP3,CCNB1,CDK5R1,FLT1,GCLM,GNAO1,HSPA5,IGF1,MAOA,MCL1,MECP2,NTRK2,PEA15,RHOA,SH3GLB1,YWHAB	17
Cell Morphology,Cellular Development,Cellular Growth and Proliferation,Nervous System Development and Function,Organismal Development,Tissue Development	morphogenesis	Morphogenesis of neurons	0.00143	0.068	ABI2,ACTR3,ADAM10,ADAMTS3,AGTPBP1,AKAP5,ALKBH1,ARF6,ATF6,B4GALT5,BCL2,BLOC1S6,CAPNS1,CASP3,CD47,CDK5R1,CNP,CNTN1,CPEB3,CPEB4,CRK,CTNND1,CX3CR1,CYBB,DDAH1,DICER1,DPYSL3,EFNA2,EFNA5,ELK1,FAM107A,FER,FGF2,GNA13,GNAO1,GPM6A,HDAC2,HES1,HMGB2,HSP90AA1,ID2,IGF1,KDM5C,KLF7,KLF9,LRP12,LYPLA1,MECP2,MFN1,MPP5,MRAS,MYD88,NFKBIA,NRN1,NSG1,NTN1,NTRK2,NUAK1,PACSIN1,PCYT1B,PFN2,PPP2CA,PPP3CA,PREX2,PTPRE,RALA,RAP…	92
Cardiovascular Disease,Cardiovascular System Development and Function,Organ Morphology,Organismal Development,Organismal Injury and Abnormalities	abnormal morphology	Abnormal morphology of heart	0.00144	0.068	ADAM10,AIFM1,AKAP5,ATF6,ATP6V1E1,BCL2,BCL6,BIRC5,BMP10,BMP4,BTC,CACNA2D1,CAPNS1,CASP3,CCND1,CCNT1,CD69,CDK5R1,CDK6,CDKN2C,CMKLR1,CRK,CXCR4,CYBB,DICER1,DNAJC3,EDN1,EGLN3,ELK1,F3,FBXO32,FGF2,FGF23,FGF9,FLRT2,FLT1,FLVCR1,GATA2,GATAD1,GNA13,GNAQ,GPX7,HAS2,HBEGF,HDAC2,HEY1,HEY2,HMGCL,HOPX,HSPB8,HTR2A,IGF1,IL2RA,IL6ST,JAG1,KRAS,LAMP2,LASP1,LITAF,LMCD1,LUM,MAP2K6,MAP3K7,MAPK14,MBNL2,MCL1,MPC1,MTPN,MYL9,…	106
Cell Death and Survival	apoptosis	Apoptosis of lymphatic system cells	0.00146	0.068	AKIRIN2,ATMIN,BAK1,BCL2,BMF,BMP4,CASP3,CCNB1,CCR5,CD1D,CD40,CD47,CD5,CXCR4,DFFA,DFFB,DICER1,E2F2,EIF2AK2,EIF4E,ETS2,FGL2,GADD45A,GFI1,GLI3,GRAP2,HDAC2,HSPA5,ICOS,IGF1,IL2RA,IL6ST,KRAS,MAP2K6,MCL1,MYD88,NFKBIA,NR3C1,PERP,PPP3CB,PRELID1,RUNX1,SMAD7,STK17B,STOML2,TBXA2R,TGFB2,THAP1,TNF,TNFRSF1B,TNFRSF9,TSC22D3,UBD,WNT5A,XCL1,ZBTB16,ZC3H8	57
Organismal Survival	lifespan	Lifespan of organism	0.00147	0.068	BCL2,CCNT1,CNR2,COQ7,DICER1,E2F2,E2F3,F3,FGF2,FGF23,GLB1,GNG7,GPX7,HSF1,IGF1,IL2RA,MECP2,MFN1,NFKBIA,NRAS,PPP3CA,RAD52,RET,TMEM135,UBD	25
Cell-To-Cell Signaling and Interaction,Cellular Movement,Hematological System Development and Function,Immune Cell Trafficking,Inflammatory Response	recruitment	Recruitment of peripheral blood monocytes	0.00148	0.068	BMP10,TNF,TNFRSF1B	3
Cellular Movement	twitch	Twitch of muscle cells	0.00148	0.068	EDN1,IGF1,Pln	3
Infectious Diseases	fusion	Fusion of HIV	0.00148	0.068	ARF6,CCR5,CXCR4	3
Cardiovascular System Development and Function,Organismal Development	vascularization	Vascularization of leg	0.00148	0.068	CD40,FGF9,STC1	3
Cell-To-Cell Signaling and Interaction,Embryonic Development	detachment	Detachment of embryonic cell lines	0.00148	0.068	EFNA5,IGFBP3,RHOA	3
Post-Translational Modification	incorporation	Incorporation of protein	0.00148	0.068	IGF1,NRAS,TNF	3
Cellular Assembly and Organization	fusion	Fusion of endocytotic vesicle	0.00148	0.068	EEA1,RAB5A,STX7	3
Cell Morphology,Nervous System Development and Function,Neurological Disease,Organ Morphology,Organismal Development,Organismal Injury and Abnormalities,Tissue Morphology	abnormal morphology	Abnormal morphology of Golgi interneurons	0.00148	0.068	BICD2,CNTN1,POT1	3
Inflammatory Response	inflammatory response	Inflammatory response of muscle	0.00148	0.068	IGF1,NR4A2,TNF	3
Cancer,Organismal Injury and Abnormalities	transformation	Transformation of mesothelial cells	0.00148	0.068	HES1,HEY1,HEYL	3
Cancer,Dermatological Diseases and Conditions,Organismal Injury and Abnormalities,Tissue Morphology,Tumor Morphology	volume	Volume of papilloma	0.00148	0.068	HINT1,KRAS,NR3C1	3
Cellular Development,Cellular Growth and Proliferation,Nervous System Development and Function,Tissue Development	growth	Growth of thalamocortical axons	0.00148	0.068	CXCR4,MAOA,NTRK2	3
Dermatological Diseases and Conditions,Developmental Disorder,Neurological Disease,Organismal Injury and Abnormalities	epidermal nevus syndrome	Epidermal nevus syndrome	0.00148	0.068	FGF23,KRAS,NRAS	3
Nervous System Development and Function,Tissue Morphology	morphology	Morphology of nervous tissue	0.00148	0.068	AADAT,ABI2,ADAM10,ADCYAP1R1,AKAP5,BCL2,BICD2,BLOC1S2,C1QA,CAMKK1,CASP3,CCR5,CD40,CD47,CDK5R1,CNP,CNR2,CNTN1,COMMD3-BMI1,CPEB3,CPEB4,CST3,CX3CR1,CYBB,DICER1,DPYSL3,EGLN3,EI24,FER,FGF2,GFI1,GLB1,GNA13,GNAO1,HDAC2,HES1,HSF1,ID2,IGF1,KDM5C,KLF7,KRAS,LDLR,LYPLA1,MBNL2,MECP2,NAMPT,NCS1,NFKBIA,NR4A2,NRN1,NTRK2,OSTM1,PACSIN1,PCYT1B,PFN2,PHYH,POT1,PPP1R15A,PPP3CA,PRKN,RAP1B,RAP2A,REEP1,RET,RHOA,RHOT1,RICT…	92
Cell Morphology	enlargement	Enlargement of cells	0.00148	0.0681	AIFM1,AKAP5,BCL2,BMP10,BMP4,CASP3,CDK5R1,CMKLR1,CNP,DICER1,DNAJC3,EDN1,EFNA5,EI24,EMP1,EMP2,FBXO32,FGF2,GNAQ,HBEGF,HDAC2,HES1,HEY2,HSPB8,IGF1,IL6ST,LMCD1,LPAR3,MAP2K6,MAP3K7,MAPK14,MTPN,NCF1,NFKBIA,NOX1,NRAS,OSTM1,PPP3CA,PPP3CB,PPP3R1,PRKCH,RHOA,ROCK1,SGK1,SMAD7,SPAST,SRSF2,STC1,TNF,TNFRSF1B,TOR1AIP2,TWF1,WNT5A,XDH	54
Cell Death and Survival,Gastrointestinal Disease,Hepatic System Disease,Organismal Injury and Abnormalities	cell death	Cell death of hepatocytes	0.00149	0.0683	ADAMTS3,ARF6,BAK1,BCL2,BMF,CASP3,CCND1,CD40,CXCL10,DICER1,ENTPD5,FGL2,IL2RA,IRF1,LDLR,MCL1,MYD88,NCF1,NFKBIA,PTPN1,SLC25A5,SOCS3,TIMP3,TNF,TNFRSF1B,TNFSF14,XBP1	27
Embryonic Development,Organismal Development,Tissue Morphology	size	Size of embryo	0.0015	0.0683	ADAM10,AIFM1,AMOT,BMP10,BMP4,BRAP,CCNE2,CDK5R1,CDK6,CHMP5,COQ7,CSNK2B,DICER1,DPH3,ETS2,EXT1,F3,GNAO1,HES1,HMGCL,IL6ST,IPMK,KIF5B,KRAS,LMO4,MAX,MEOX2,MFN1,MORF4L2,MTHFD2,PAGR1,PAK2,PELO,POU2F1,PPP2CA,PPP3R1,RICTOR,RRN3,SFRP1,SFRP2,SLC31A1,SNAP25,SOCS3,TCEA1,TGFB2,TIAL1,TNF,USP7,VPS53,WNT5A,XBP1,ZFP36L1	52
Cellular Development,Connective Tissue Development and Function,Skeletal and Muscular System Development and Function,Tissue Development	differentiation	Differentiation of osteoblasts	0.0015	0.0684	ACVR2B,ASF1A,BCL2,BMP4,CAPNS1,CDK6,CEBPD,CTNNBIP1,EDN1,EIF2AK2,FGF2,FGF23,FGF9,GLI3,HEY1,ID2,IFT80,IGF1,IL6ST,JAG1,NOCT,NR3C1,PKIG,PTGER4,SEMA3A,SERPINF1,SFRP1,SFRP2,SHOX2,SMAD7,STC1,TGFB2,TMEM119,TMEM64,TNF,TOB1,TP53INP2,TRAF6,WWTR1	39
Cell Death and Survival,Organismal Injury and Abnormalities,Renal and Urological Disease	necrosis	Necrosis of nephron	0.00153	0.0686	ATF6,BCL2,CASP3,EDN1,FGF2,GNAQ,IGF1,IRF1,MAPK14,NFKBIA,PPP3CA,SMAD7,TNF	13
Cardiovascular System Development and Function,Cell Morphology	branching	Branching of vasculature	0.00153	0.0686	ADAMTS1,CD63,FGF2,IGF1,IGFBP4,ITGB1BP1,NPY,PRCP,PTPN12,RUNX1,SEMA5A,SERPINF1,TIMP3	13
Cancer,Hematological Disease,Immunological Disease,Organismal Injury and Abnormalities	B-cell lymphoma	Refractory B-cell lymphoma	0.00153	0.0686	BCL2,BCL6,CD3D,HSP90AA1,NR3C1,POLE4,PPP3CA,PPP3CB,PPP3R1,PSMB1,TNFRSF9,TUBB3,TUBD1	13
Cancer,Gastrointestinal Disease,Hepatic System Disease,Organismal Injury and Abnormalities	liver cholangiocarcinoma	Liver cholangiocarcinoma	0.00153	0.0686	BCL2,CDK6,CXCR4,FLT1,HSP90AA1,KRAS,MCL1,NRAS,POLE4,PSMB1,TNF,TUBB3,TUBD1	13
Cardiovascular System Development and Function,Organismal Development	patterning	Patterning of blood vessel	0.00153	0.0686	BMP4,CXCR4,EDN1,FLT1,GNA13,LEF1,PPP3R1,SEMA5A,SFRP2,TBX20	10
Cell Cycle	S phase	S phase of connective tissue cells	0.00153	0.0686	BIRC5,CBX2,CCND1,E2F2,E2F3,FGF2,GAB1,ID2,KRAS,LBH	10
Cell Morphology,Cellular Assembly and Organization,Cellular Development,Cellular Function and Maintenance,Cellular Growth and Proliferation,Embryonic Development,Nervous System Development and Function,Organismal Development,Tissue Development	branching	Branching of axons	0.00155	0.0688	ACTR3,ARF6,ATF6,CX3CR1,EFNA5,FGF2,KLF7,NRN1,NTN1,NTRK2,NUAK1,PACSIN1,RHOA,S100B,SEMA3A,WNT5A	16
Cell Cycle	cell cycle progression	Arrest in cell cycle progression	0.00156	0.0688	BCL2,BCL6,BIRC5,BMP4,CAB39,CCNA2,CCND1,CCNE2,CDK6,CDKN2C,DDIT4,DMP1,E2F2,E2F3,EIF2AK2,EIF4E,ERRFI1,FGF2,GADD45A,HSF1,ID2,IGF1,ING2,IRF1,KRAS,LAMTOR3,LEF1,MAP2K6,MAP3K7,MAPK14,MECP2,MGAT4A,MLLT3,NFKBIA,NR3C1,NR4A2,PARP2,PPP1R15A,PRKAB2,PRKCH,PRKN,RHOA,RRAGC,RRAGD,RUNX1,SETD7,SMARCE1,STX6,TGFB2,TNF,XBP1,YWHAE,ZBTB16	53
Cell Death and Survival	cell viability	Cell viability of breast cancer cell lines	0.00156	0.0688	ADAMTS1,BCL2,BCL6,BIRC5,CASP3,CCND1,CEBPD,ELOVL1,FER,ID2,IGF1,IGFBP3,INSIG1,KRAS,MAP2K6,MCL1,NDUFAF4,NFKBIA,NR3C1,NRAS,NTN1,PARP2,PDCD4,PGRMC1,PRDX2,PTPRE,PYCARD,RAD52,RET,RHOA,SDC1,SGPP1,SNRPD1,STK26,TNF,TOB1	36
Cardiovascular System Development and Function	contractility	Contractility of aorta	0.00157	0.0688	E2F2,EDN1,IGF1,IGFBP4	4
Cellular Assembly and Organization,Cellular Function and Maintenance,Organ Morphology,Skeletal and Muscular System Development and Function,Tissue Morphology	quantity	Quantity of vascular smooth muscle cells	0.00157	0.0688	C1QA,IGF1,LDLR,TNFRSF9	4
Developmental Disorder,Organismal Injury and Abnormalities,Respiratory Disease	dysplasia	Dysplasia of lung	0.00157	0.0688	EDN1,KRAS,NR3C1,WNT5A	4
Cell Cycle,Gene Expression	binding	Binding of serum response element	0.00157	0.0688	EPC1,IGF1,MAPK14,NR3C1	4
Cell Morphology,Cell-To-Cell Signaling and Interaction,Cellular Assembly and Organization	permeability	Permeability of tight junctions	0.00157	0.0688	IL6ST,MYLK3,OCLN,TNF	4
Cell Signaling,Vitamin and Mineral Metabolism	transduction	Transduction of Ca2+	0.00157	0.0688	CCR5,GNAQ,HBEGF,LAT	4
Cell Cycle,Cellular Movement	cytokinesis	Arrest in cytokinesis of tumor cell lines	0.00157	0.0688	ECT2,KIF13A,NEK6,TTC19	4
Nervous System Development and Function	visual function	Visual function	0.00157	0.0688	AGPAT3,DICER1,ELOVL4,XBP1	4
Cell Death and Survival	apoptosis	Apoptosis of prostate cancer cell lines	0.00157	0.0688	BAK1,BCL2,BIRC5,CASP3,CDK5R1,EDN1,EIF3H,ENTPD5,ETS2,GADD45A,GLIPR1,HBEGF,HSPA5,HSPB8,IGF1,IGFBP3,IGFBP4,MAP3K7,MCL1,NFKBIA,NOX1,NR3C1,RHOA,SLC25A5,SMAD7,SOCS3,TGFA,TMED10,TNF,TPD52	30
Cardiovascular System Development and Function,Cellular Movement	cell movement	Cell movement of endothelial cells	0.00158	0.0688	ADAM10,ADAMTS1,AMOT,Ang4,ARHGAP24,BMP4,BTC,CD40,CD63,CNN2,CRK,CSNK2B,CXCR4,DGKE,DICER1,DMP1,EDN1,F3,FGF2,FLT1,FSTL1,GAB1,GADD45A,HEY1,HSPA5,ICOS,IGF1,IGFBP3,IL2RA,ITGB1BP1,MAP2K6,MAP3K7,MAPK14,MAPKAPK5,MAX,MECP2,MEOX2,NR4A2,NTN1,PLPP3,PRKX,PTPN1,PTPN12,RAB7A,RHOA,SEMA3A,SEMA5A,SERPINF1,STC1,STX6,SYNJ2BP,TGFB2,THY1,TIMP2,TIMP3,TNF,TNFSF15,WNT5A	58
Hereditary Disorder,Neurological Disease,Organismal Injury and Abnormalities	Rett syndrome	Rett Syndrome	0.00162	0.0704	ARF6,ATP5MPL,BEX3,COX15,GABBR2,GPR15,HTR2A,MECP2,PERP,PKIG,PPAT,RAB31,RFX3,SIGMAR1,SLC16A1,TAF9B,XCL1,YWHAB,YWHAE,ZFP36L1	20
Cardiovascular System Development and Function,Organismal Development	formation	Formation of aorta	0.00163	0.0706	F3,FLT1,NTN1,TGFB2,TIMP2	5
Cell Cycle	S phase	Entry into S phase of muscle cells	0.00163	0.0706	Cdkn1c,E2F2,E2F3,ID2,MAX	5
Cell Morphology	mineralization	Mineralization of cells	0.00164	0.0708	BMP4,CAPNS1,DMP1,FGF2,HEY1,IGF1,JAG1,PTGER4,RHOA,SERPINF1,SLC20A2,SMAD7,TNF,TXLNG	14
Infectious Diseases	infection	Infection by HIV-1	0.00164	0.0708	ACTR3,ADAM10,AGO3,ANKRD6,ARF6,ARGLU1,ATMIN,BICD2,C4orf33,CACNA2D1,CANT1,CCNT1,CCR5,CMKLR1,CPSF6,CXCR4,CYBB,DLGAP1,DNAJA2,DUSP16,EIF3H,ETF1,ETS2,ETV3,FAM76B,GABARAPL2,GEMIN2,GTF2A1,HAVCR2,HDAC2,HES1,HLA-DOA,HMGCS1,KBTBD7,KPNA4,LIN7C,LPAR2,MAOA,MAP3K7,MED11,MED28,MMADHC,MYEF2,NEK9,NMT1,NTN1,NUDT3,PANK3,PELI1,PGRMC2,PLEKHA3,PLOD2,POLR2H,POLR3F,PPP2R2A,PPP2R5E,PRKCH,PRKX,PRPF38A,PSMA5,PSMD12,RAP1B,RB…	85
Lipid Metabolism,Molecular Transport,Small Molecule Biochemistry	accumulation	Accumulation of cholesterol ester	0.00165	0.0708	FABP4,INSIG1,LDLR,MAPK14,SCP2,SOAT1,TNF	7
Cellular Assembly and Organization,Cellular Function and Maintenance,Inflammatory Response	fusion	Fusion of phagosomes	0.00165	0.0708	GABARAPL2,LAMP2,MAP1LC3C,MYD88,RAB5A,RAB7A,SCARB2	7
Connective Tissue Development and Function,Tissue Development	growth	Growth of connective tissue	0.00166	0.0712	AIF1,BCL2,BMP4,BTC,BTG1,CAPNS1,CBX2,CCNA2,CCNB1,CCND1,CD300A,CD40,CDC73,CDK6,Cdkn1c,CDKN2C,CNOT7,CNR2,CRK,DICER1,DMP1,EDN1,EIF2AK2,ELK1,ERO1A,ERRFI1,FGF2,FGF23,FGF9,FLT1,GADD45A,GALR1,GLI3,GNAQ,GNPNAT1,HAS2,HBEGF,HINT1,HTR2A,ID2,IGF1,IGFBP3,IGFBP4,IL2RA,IL6ST,KLF9,KRAS,LEPROTL1,LPAR2,LUM,MAP2K6,MAP3K7,MAPK14,NDRG2,NFKBIA,NFYA,NPY,NR3C1,NRAS,PDGFC,PPAT,PRKCH,PRKN,PRMT6,PTPN1,RAP1B,RET,RHOA,RIT1,RN…	95
Cell Cycle	S phase	Entry into S phase	0.00166	0.0712	ADCYAP1R1,CBX2,CCND1,CD40,CDK6,Cdkn1c,CDKN2C,E2F2,E2F3,FGF2,GFI1,HBEGF,ID2,IGF1,KRAS,MAX,NPAT,PEA15,RHOA,SUSD3,TNF,VPS18,ZBTB16	23
Cancer,Gastrointestinal Disease,Organismal Injury and Abnormalities	intestinal tumor	Intestinal tumor	0.00168	0.0719	AADAT,ABHD14B,ABHD15,ABT1,ACAA2,ACBD5,ACOT9,ACVR1B,ACVR2B,ADAM10,ADAMTS1,ADAMTS15,ADAMTS3,ADCYAP1R1,AGPAT5,AGTPBP1,AHCYL1,AIDA,AIFM1,AKAP5,ALAD,ALKBH1,ALPK3,AMFR,AMIGO2,AMOT,ANGPTL7,ANK1,ANKFY1,ANKIB1,ANKRD22,ANKRD28,ANKRD29,ANKRD49,ANKRD6,ANTXR1,ANXA11,AP1G1,AP1S1,API5,APTX,ARF6,ARFIP1,ARHGAP12,ARHGAP15,ARHGAP18,ARHGAP24,ARIH1,ARL11,ARL14EP,ARL2,ARL5B,ARMT1,ARRDC3,ARSK,ASAP3,ASPHD2,ASS1,ATG4A,AT…	1032
Cellular Development	differentiation	Differentiation of leukemia cell lines	0.00173	0.0731	ADAM10,BCL2,BDH2,CCND1,CDK5R1,CDK6,CEBPD,CXCR5,ENO1,ETS2,GATA2,IL6ST,MAP2K6,MAPK14,MAX,MCL1,NFYA,PDE4D,PRKX,PTPN1,RUNX1,SMAD7,SOCS3,SRPK1,STK26,ZBTB16	26
Cell Death and Survival,DNA Replication, Recombination, and Repair	fragmentation	Fragmentation of DNA	0.00173	0.0731	AIFM1,ANTXR1,BAK1,BCL2,BIRC5,CASP3,CD40,DCLRE1C,DFFA,DFFB,EIF2AK2,ENO1,HMGB2,IGF1,IRF1,KEAP1,MCL1,NFKBIA,NR3C1,NRAS,PPP1CC,RHOA,TAF4B,TGFB2,TIA1,TIAL1,TNF	27
Cancer,Hematological Disease,Immunological Disease,Metabolic Disease,Organismal Injury and Abnormalities	light chain associated amyloidosis	Light chain associated amyloidosis	0.00173	0.0731	BCL6,CASP3,CCND1,CD47,IL6ST,NR3C1,PSMB1,TNF	8
Cellular Movement	cell movement	Cell movement of pericytes	0.00173	0.0731	CCR5,CCR7,CXCL10,EDN1,FGF2,IGF1,NCF1,TNF	8
Cellular Compromise	deletion	Deletion of cells	0.00173	0.0731	BCL2,CD40,ICOS,IL6ST,TNF,TNFRSF9,TNFSF4,ZNF106	8
Cancer,Cellular Movement,Connective Tissue Disorders,Organismal Injury and Abnormalities	invasion	Invasion of connective tissue cells	0.00173	0.0731	CCND1,FGF2,FLT1,HAS2,IGF1,TIMP2,TNF,XDH	8
Cellular Development,Skeletal and Muscular System Development and Function,Tissue Development	differentiation	Differentiation of smooth muscle	0.00175	0.0735	BMP4,DICER1,FOXF1,HEY2,HEYL,IGF1,JAG1,LDLR,MED28,NR4A2,OGN,PRDM6,SDC1	13
Cellular Development,Cellular Growth and Proliferation,Hematological System Development and Function,Hematopoiesis,Lymphoid Tissue Structure and Development,Tissue Development	differentiation	Differentiation of phagocytes	0.00176	0.0738	BCL2,BCL6,BMP4,CBFA2T3,CD300A,CD40,CD47,CDK6,CNR2,CRK,CST3,CTNNBIP1,CXCL10,CYBB,CYSLTR1,EIF4E,EMP1,ETS2,GATA2,GFI1,ID2,IL2RA,JAG1,L3MBTL3,LEF1,LUM,MAPK14,MLLT3,MYD88,NOX1,OSTM1,PRKX,RFFL,RUNX1,SEMA3A,SOCS3,TNF,TNFSF15,TRAF6,UBD,XBP1,ZFP36L1	42
Cell Morphology,Cellular Function and Maintenance	length	Length of cells	0.00177	0.074	BCL2,DPYSL3,FER,IGF1,KRAS,MECP2,MPP5,NRAS,NTRK2,PCYT1B,PFN2,RAP2A,RHOA,RICTOR,ROCK1,SEMA3A,SPAST,SRI,TIMP2,WNT5A	20
Cell Signaling	activation	Activation of enzyme	0.00178	0.074	ACER2,ADCYAP1R1,AIFM1,AKAP5,BAK1,BCL2,BMP4,CAMK2N1,CAMKK1,CAP2,CASP3,CDK5R1,CDKN2C,CRK,CX3CR1,CXCL10,CXCR4,DNAJC3,EDN1,EIF2AK2,F3,FABP4,FGF2,FGFR1OP,GAB1,GADD45A,GALR1,GNA13,GNAI3,GNAQ,GSKIP,HTR2A,IGF1,ITGB1BP1,LAMTOR3,LPAR2,LPAR3,MAP2K6,MAP3K13,MAP3K7,MMD,NR4A2,P2RY1,P2RY12,PAK2,PKIA,PKIG,PRDX2,PTGER4,PTPN1,PYCARD,RNF7,SLC31A1,SPRED1,TGFA,THY1,TNF,TNFSF15,WNT5A,WWTR1,XDH,YWHAB	62
Cellular Development,Cellular Growth and Proliferation,Connective Tissue Development and Function,Tissue Development	cell proliferation	Cell proliferation of fibroblasts	0.00179	0.074	AIF1,BMP4,BTC,CBX2,CCNA2,CCNB1,CCND1,CD300A,CD40,CDC73,CDK6,CDKN2C,CRK,EDN1,FGF2,FLT1,GADD45A,GNPNAT1,HBEGF,HINT1,HTR2A,IGF1,IGFBP3,IGFBP4,IL6ST,KRAS,LPAR2,LUM,MAP2K6,MAPK14,NDRG2,NFKBIA,NFYA,NR3C1,NRAS,PDGFC,PPAT,PRKN,PRMT6,RAP1B,RHOA,SERPINF1,SFRP1,SLC7A11,SMAD7,SOCS3,STC1,TGFB2,TNF,TNFSF15,TRIM24,USP7,WNT5A	53
Cancer,Organismal Injury and Abnormalities	neoplasia	Lymphatic system tumor	0.00179	0.074	ACOT9,ADAMTS15,AFG1L,AKAP5,AMOT,ANKIB1,ANTXR1,ANXA11,ARHGAP15,ARL11,ATF6,ATP6V1E1,BAG2,BAK1,BCAT1,BCL2,BCL6,BCL7A,BIRC5,BMF,BTG1,BUB3,C5orf15,CAMK2N1,CASP3,CBFA2T3,CBX2,CCDC8,CCDC97,CCL22,CCNA2,CCNB1,CCND1,CCR7,CD1D,CD3D,CD40,CD47,CD5,CD63,CD69,CDC27,CDCA2,CDCA4,CDK6,Cdkn1c,CDKN2C,CEBPD,CEP41,CEP57L1,COMMD3-BMI1,CRK,CSGALNACT2,CSNK2B,CTNND1,CXCL10,CXCR4,CXCR5,DCLRE1C,DICER1,DSC3,DUSP16,DYNLL2,E2F…	248
Cancer,Organismal Injury and Abnormalities	formation	Delay in formation of tumor	0.00179	0.074	CCNA2,E2F2,E2F3,IL2RA,PTPN1,TGFA	6
Cell Morphology,Nervous System Development and Function,Organ Morphology,Organismal Development	morphology	Morphology of hippocampal cells	0.00179	0.074	CDK5R1,CST3,MECP2,PPP1R15A,SLC1A2,ST8SIA4	6
Cell Cycle	mitosis	Mitosis of muscle cells	0.00179	0.074	BCL2,BIRC5,BMP4,CCNA2,E2F2,MAPK14	6
Inflammatory Disease,Inflammatory Response,Organismal Injury and Abnormalities,Respiratory Disease	obliterative bronchiolitis	Obliterative bronchiolitis	0.00179	0.074	CYSLTR1,NR3C1,PPP3CA,PPP3CB,PPP3R1,TNF	6
Cell Death and Survival,Organismal Injury and Abnormalities	anoikis	Anoikis of epithelial cell lines	0.00179	0.074	BCL2,KRAS,NFKBIA,NRAS,NTRK2,TGFA	6
Cell Cycle	ploidy	Ploidy of cells	0.00181	0.074	BCL2,BIRC5,BUB3,CCNA2,CCR5,CDK8,CEBPD,E2F2,E2F3,EDN1,GADD45A,HORMAD1,IRF1,PARP2,PELO,PIP4K2A,PRKCH,RHOA,ROCK1,SMPD3,STK26,TNF,UBE2B	23
Cell-To-Cell Signaling and Interaction,Cellular Movement,Hematological System Development and Function,Immune Cell Trafficking	recruitment	Recruitment of mononuclear leukocytes	0.00181	0.074	ADAM10,BMP10,CCL22,CCR5,CCR7,CD40,CD47,CX3CR1,CXCL10,CXCR4,CXCR5,F3,FABP5,IL6ST,MAPK14,MYD88,NRAS,PELI1,PYCARD,SEMA3A,TNF,TNFRSF1B,TNFRSF9	23
Cellular Development,Skeletal and Muscular System Development and Function,Tissue Development	differentiation	Differentiation of muscle	0.00181	0.074	AKIRIN1,ALPK3,ASF1A,BMP4,BNIP2,BTG1,CASP3,CCND1,CXCL10,DICER1,DOK5,EPC1,FGF2,FOXF1,GLI3,HEY2,HEYL,HOPX,IGF1,IGFBP3,IL2RA,ING2,JAG1,KRAS,LDLR,MAP2K6,MAP3K7,MAPK14,MED28,MEGF10,MTPN,NFKBIA,NR4A2,OGN,PLEKHM3,PPP3CA,PRDM6,RHOA,RORA,RRAGC,RUNX1,SDC1,SFRP1,SOCS3,SOSTDC1,THY1,TNF,TNFSF14,XBP1,ZFP36L1	50
Small Molecule Biochemistry	synthesis	Synthesis of nitrite	0.00181	0.074	CD40,EDN1,EIF2AK2,FABP4,NR3C1,PRKN,PTGIS,PTPN1,TNF,TNFRSF1B	10
Cell Morphology,Nervous System Development and Function,Neurological Disease,Organ Morphology,Organismal Development,Organismal Injury and Abnormalities,Tissue Morphology	abnormal morphology	Abnormal morphology of pyramidal neurons	0.00181	0.074	ABI2,C1QA,CDK5R1,CPEB3,FGF2,HDAC2,KLF7,NTRK2,PPP1R15A,SEMA3A	10
Cell Death and Survival,Organismal Injury and Abnormalities	apoptosis	Apoptosis of vascular endothelial cells	0.00184	0.0747	AMIGO2,ARHGAP18,BCL2,CASP3,CCR5,DGKE,DUSP6,FGF2,FLT1,FSTL1,HSPA5,IGF1,MAPK14,MCL1,SEMA3A,TNF,TNFSF15,VDAC1,XDH	19
Cell Morphology	morphology	Morphology of blood cells	0.00184	0.0747	ACVR2B,ADAMTS3,ARF6,B3GNT5,BAK1,BCL2,BIRC5,BLOC1S2,BMF,CBFA2T3,CCND1,CCR5,CCR7,CD40,CD47,CD5,CDK6,CDKN2C,CMKLR1,CNN2,COMMD3-BMI1,CX3CR1,CXCR5,CYTIP,DCLRE1C,ELOVL4,ENTPD5,ETS2,F3,FGF2,GFI1,GNA13,GNAQ,GRAP2,ID2,IL2RA,IRF1,LAT,LDLR,MCL1,MYD88,NFKBIA,NRAS,OCLN,PCLAF,PIM3,PPP1R15A,PPP1R15B,PPP3CB,PRDX2,PRKCH,PSMB9,PTPN22,RHOA,SLC7A1,SOAT1,SPIC,TBXA2R,TCEA1,TDP2,TESPA1,TNF,TNFRSF9,TNFSF14,XBP1	65
Cellular Movement,Skeletal and Muscular System Development and Function	migration	Migration of muscle cells	0.00185	0.0747	AIF1,CCND1,CD47,CDK6,CLIC4,F3,FGF2,FLT1,FZD4,GAB1,GNAQ,HAS2,HBEGF,IGF1,IGFBP4,IL6ST,ITGB1BP1,LDLR,LPAR2,MEGF10,MEOX2,NAMPT,NOX1,PTGER4,RHOA,ROCK1,TFPI2,TNF	28
Cell Death and Survival,Organismal Injury and Abnormalities	necrosis	Necrosis of vascular endothelial cells	0.00185	0.0747	AMIGO2,ARG2,ARHGAP18,BCL2,CASP3,CCR5,DGKE,DUSP6,FGF2,FLT1,FSTL1,HSPA5,IGF1,IGFBP3,MAPK14,MCL1,SEMA3A,TNF,TNFSF15,VDAC1,XDH	21
Cellular Movement,Hematological System Development and Function,Immune Cell Trafficking	cell movement	Cell movement of natural killer cells	0.00185	0.0747	CCL22,CCR5,CCR7,CD1D,CD40,CMKLR1,CX3CR1,CXCL10,FABP5,GNA13,GNAO1,RAP1B,TNF,XCL1	14
Cardiovascular System Development and Function	morphology	Morphology of vessel component	0.00185	0.0747	AIF1,CCR5,CRK,CST3,CXCR4,CYBB,FBN1,HEY2,IGF1,LDLR,PTGIS,ROCK1,TGFB2,TIMP3	14
Cardiovascular System Development and Function,Ophthalmic Disease,Organismal Development,Organismal Injury and Abnormalities,Visual System Development and Function	retinal neovascularization	Retinal neovascularization	0.00186	0.0747	FLT1,IGF1,IGFBP3,PDGFC,RORA,SEMA3A,SERPINF1,SFRP1,SOCS3,TGFA,TNF	11
Cellular Movement	invasion	Invasion of tumor cell lines	0.00189	0.0759	ADAM10,ADAMTS1,ADAMTS15,ARF6,ARHGAP24,ARRDC3,BCAR3,BCL2,BIRC5,BMP4,BTC,CAPNS1,CASP3,CBX5,CCNA2,CCND1,CCR7,CDK5R1,CHP2,CRK,CSNK2B,CTNNBIP1,CTNND1,CXCR4,DICER1,DPYSL3,DRAM1,DUSP6,ECT2,EDN1,EIF2AK2,EIF4E,ELK1,ENTPD5,ETS2,FABP5,FAM107A,FGF2,GNA13,GNAI3,HAS2,HAVCR2,HBEGF,HDAC2,HOXB7,HSP90AA1,ID2,IGF1,IL20RA,KEAP1,KRAS,LASP1,LEF1,LYPLA1,MAP2K6,MAP3K7,MAPK14,MBD2,MFN1,MYCT1,NAMPT,NDRG2,NDUFAF4,NFKBIA,NR…	113
Cardiovascular Disease,Cardiovascular System Development and Function,Organ Morphology,Organismal Development,Organismal Injury and Abnormalities	abnormal morphology	Abnormal morphology of heart ventricle	0.00192	0.077	BCL6,BTC,CAPNS1,CASP3,CCND1,CDK6,CRK,CXCR4,EDN1,FGF9,HAS2,HBEGF,HDAC2,HEY1,HEY2,HSPB8,IL6ST,KRAS,LAMP2,MYLK3,NCF1,Pln,PTGER4,SEMA3A,SMAD7,SRI,TGFB2,TIMP3,TIMP4,TNF,XBP1,YWHAE,ZFPM2	33
Cardiovascular System Development and Function,Cellular Development,Tissue Development	differentiation	Differentiation of endothelial cells	0.00194	0.0774	ACVR2B,BMP4,BTG1,CXCL10,CXCR4,EDN1,FGF2,FLT1,IGF1,IGFBP3,JAG1,SOX18,SPRED1,TGFA,TMEM100,XDH	16
