# Supplementary material for: Elucidation of the Host Bronchial Lymph Node miRNA Transcriptome Response to Bovine Respiratory Syncytial Virus
Source: Front Genet. 2021 Apr 22;12:633125. doi: 10.3389/fgene.2021.633125 (PMC8100685; doi:10.3389/fgene.2021.633125)
Supplement: Supplementary Table 6 — The predicted target genes which were previously found to be DE in the bronchial lymph node with their corresponding fold changes, P values, FDR values and their DE target miRNAs. [file Table_6.XLSX]

## Sheet: Sheet1
Supplementary Table 6. The predicted target genes which were previously found to be DE in the bronchial lymph node with their corresponding fold changes, P values, FDR values and their DE target miRNAs.
Mirbase_ID	miRNA fold change	Ensemble ID	Gene name	Fold change	P value	FDR
bta-miR-628	-1.51521	ENSBTAG00000010057	GZMB	66.5203	6.75627e-72	9.39729e-68
bta-miR-11989	-1.76118	ENSBTAG00000010057	GZMB	66.5203	6.75627e-72	9.39729e-68
bta-miR-628	-1.51521	ENSBTAG00000016864	LBP	52.0873	3.38736e-05	0.00019044
bta-miR-2313-3p	-1.61916	ENSBTAG00000016864	LBP	52.0873	3.38736e-05	0.00019044
bta-miR-15b	-1.67492	ENSBTAG00000016864	LBP	52.0873	3.38736e-05	0.00019044
bta-miR-339a	-1.69062	ENSBTAG00000016864	LBP	52.0873	3.38736e-05	0.00019044
bta-miR-129	-1.69503	ENSBTAG00000016864	LBP	52.0873	3.38736e-05	0.00019044
bta-miR-129-5p	-1.69506	ENSBTAG00000016864	LBP	52.0873	3.38736e-05	0.00019044
bta-miR-491	-1.7398	ENSBTAG00000016864	LBP	52.0873	3.38736e-05	0.00019044
bta-miR-11989	-1.76118	ENSBTAG00000016864	LBP	52.0873	3.38736e-05	0.00019044
bta-miR-212	-1.88446	ENSBTAG00000016864	LBP	52.0873	3.38736e-05	0.00019044
bta-miR-1260b	-1.96354	ENSBTAG00000016864	LBP	52.0873	3.38736e-05	0.00019044
bta-miR-34b	-2.01721	ENSBTAG00000016864	LBP	52.0873	3.38736e-05	0.00019044
bta-miR-34c	-2.05952	ENSBTAG00000016864	LBP	52.0873	3.38736e-05	0.00019044
bta-miR-30b-3p	-2.5959	ENSBTAG00000016864	LBP	52.0873	3.38736e-05	0.00019044
bta-miR-7180	-4.21764	ENSBTAG00000016864	LBP	52.0873	3.38736e-05	0.00019044
bta-miR-183	-1.83268	ENSBTAG00000038687	BPIFB3	39.4055	5.83182e-16	6.71215e-14
bta-miR-582	-2.19654	ENSBTAG00000021958	GZMA	16.8197	1.09259e-38	5.06559e-35
bta-miR-328	-1.50233	ENSBTAG00000030343	FGF23	16.2551	1.39097e-11	4.60642e-10
bta-miR-199b	-1.51141	ENSBTAG00000030343	FGF23	16.2551	1.39097e-11	4.60642e-10
bta-miR-365-3p	-1.51644	ENSBTAG00000030343	FGF23	16.2551	1.39097e-11	4.60642e-10
bta-miR-31	-1.52447	ENSBTAG00000030343	FGF23	16.2551	1.39097e-11	4.60642e-10
bta-miR-148b	-1.5312	ENSBTAG00000030343	FGF23	16.2551	1.39097e-11	4.60642e-10
bta-miR-6119-3p	-1.56237	ENSBTAG00000030343	FGF23	16.2551	1.39097e-11	4.60642e-10
bta-miR-185	-1.57401	ENSBTAG00000030343	FGF23	16.2551	1.39097e-11	4.60642e-10
bta-miR-2313-3p	-1.61916	ENSBTAG00000030343	FGF23	16.2551	1.39097e-11	4.60642e-10
bta-miR-2284w	-1.61939	ENSBTAG00000030343	FGF23	16.2551	1.39097e-11	4.60642e-10
bta-miR-491	-1.7398	ENSBTAG00000030343	FGF23	16.2551	1.39097e-11	4.60642e-10
bta-miR-11989	-1.76118	ENSBTAG00000030343	FGF23	16.2551	1.39097e-11	4.60642e-10
bta-miR-212	-1.88446	ENSBTAG00000030343	FGF23	16.2551	1.39097e-11	4.60642e-10
bta-miR-2346	-2.27893	ENSBTAG00000030343	FGF23	16.2551	1.39097e-11	4.60642e-10
bta-miR-2415-3p	-2.35611	ENSBTAG00000030343	FGF23	16.2551	1.39097e-11	4.60642e-10
bta-miR-11998	-2.75683	ENSBTAG00000030343	FGF23	16.2551	1.39097e-11	4.60642e-10
bta-miR-7180	-4.21764	ENSBTAG00000030343	FGF23	16.2551	1.39097e-11	4.60642e-10
bta-miR-6119-3p	-1.56237	ENSBTAG00000005603	CXCL11	12.8102	1.54519e-22	9.76911e-20
bta-miR-301a	-1.56797	ENSBTAG00000005603	CXCL11	12.8102	1.54519e-22	9.76911e-20
bta-miR-185	-1.57401	ENSBTAG00000005603	CXCL11	12.8102	1.54519e-22	9.76911e-20
bta-miR-2284w	-1.61939	ENSBTAG00000005603	CXCL11	12.8102	1.54519e-22	9.76911e-20
bta-miR-11998	-2.75683	ENSBTAG00000005603	CXCL11	12.8102	1.54519e-22	9.76911e-20
bta-miR-2284v	-2.91807	ENSBTAG00000005603	CXCL11	12.8102	1.54519e-22	9.76911e-20
bta-miR-1343-3p	-2.93366	ENSBTAG00000005603	CXCL11	12.8102	1.54519e-22	9.76911e-20
bta-miR-2284d	-2.98803	ENSBTAG00000005603	CXCL11	12.8102	1.54519e-22	9.76911e-20
bta-miR-328	-1.50233	ENSBTAG00000031647	LRG1	11.6409	5.66431e-10	1.20922e-08
bta-miR-504	-1.50797	ENSBTAG00000031647	LRG1	11.6409	5.66431e-10	1.20922e-08
bta-miR-31	-1.52447	ENSBTAG00000031647	LRG1	11.6409	5.66431e-10	1.20922e-08
bta-miR-6119-3p	-1.56237	ENSBTAG00000031647	LRG1	11.6409	5.66431e-10	1.20922e-08
bta-miR-491	-1.7398	ENSBTAG00000031647	LRG1	11.6409	5.66431e-10	1.20922e-08
bta-miR-11989	-1.76118	ENSBTAG00000031647	LRG1	11.6409	5.66431e-10	1.20922e-08
bta-miR-183	-1.83268	ENSBTAG00000031647	LRG1	11.6409	5.66431e-10	1.20922e-08
bta-miR-1260b	-1.96354	ENSBTAG00000031647	LRG1	11.6409	5.66431e-10	1.20922e-08
bta-miR-545-3p	-2.21519	ENSBTAG00000031647	LRG1	11.6409	5.66431e-10	1.20922e-08
bta-miR-2346	-2.27893	ENSBTAG00000031647	LRG1	11.6409	5.66431e-10	1.20922e-08
bta-miR-2415-3p	-2.35611	ENSBTAG00000031647	LRG1	11.6409	5.66431e-10	1.20922e-08
bta-miR-502b	-2.39961	ENSBTAG00000031647	LRG1	11.6409	5.66431e-10	1.20922e-08
bta-miR-30b-3p	-2.5959	ENSBTAG00000031647	LRG1	11.6409	5.66431e-10	1.20922e-08
bta-miR-1343-3p	-2.93366	ENSBTAG00000031647	LRG1	11.6409	5.66431e-10	1.20922e-08
bta-miR-7180	-4.21764	ENSBTAG00000031647	LRG1	11.6409	5.66431e-10	1.20922e-08
bta-miR-328	-1.50233	ENSBTAG00000019095	CCR10	9.27588	3.73767e-08	4.80474e-07
bta-miR-148b	-1.5312	ENSBTAG00000019095	CCR10	9.27588	3.73767e-08	4.80474e-07
bta-miR-6119-3p	-1.56237	ENSBTAG00000019095	CCR10	9.27588	3.73767e-08	4.80474e-07
bta-miR-185	-1.57401	ENSBTAG00000019095	CCR10	9.27588	3.73767e-08	4.80474e-07
bta-miR-129	-1.69503	ENSBTAG00000019095	CCR10	9.27588	3.73767e-08	4.80474e-07
bta-miR-129-5p	-1.69506	ENSBTAG00000019095	CCR10	9.27588	3.73767e-08	4.80474e-07
bta-miR-2435	-1.79394	ENSBTAG00000019095	CCR10	9.27588	3.73767e-08	4.80474e-07
bta-miR-1260b	-1.96354	ENSBTAG00000019095	CCR10	9.27588	3.73767e-08	4.80474e-07
bta-miR-744	-2.33637	ENSBTAG00000019095	CCR10	9.27588	3.73767e-08	4.80474e-07
bta-miR-1343-3p	-2.93366	ENSBTAG00000019095	CCR10	9.27588	3.73767e-08	4.80474e-07
bta-miR-11999	-1.60872	ENSBTAG00000045588		7.86579	4.48479e-16	5.3775e-14
bta-miR-1296	-2.35196	ENSBTAG00000045588		7.86579	4.48479e-16	5.3775e-14
bta-miR-328	-1.50233	ENSBTAG00000046010	BHLHA15	6.92749	3.12907e-09	5.42671e-08
bta-miR-504	-1.50797	ENSBTAG00000046010	BHLHA15	6.92749	3.12907e-09	5.42671e-08
bta-miR-628	-1.51521	ENSBTAG00000046010	BHLHA15	6.92749	3.12907e-09	5.42671e-08
bta-miR-365-3p	-1.51644	ENSBTAG00000046010	BHLHA15	6.92749	3.12907e-09	5.42671e-08
bta-miR-31	-1.52447	ENSBTAG00000046010	BHLHA15	6.92749	3.12907e-09	5.42671e-08
bta-miR-148b	-1.5312	ENSBTAG00000046010	BHLHA15	6.92749	3.12907e-09	5.42671e-08
bta-miR-95	-1.56703	ENSBTAG00000046010	BHLHA15	6.92749	3.12907e-09	5.42671e-08
bta-miR-185	-1.57401	ENSBTAG00000046010	BHLHA15	6.92749	3.12907e-09	5.42671e-08
bta-miR-11999	-1.60872	ENSBTAG00000046010	BHLHA15	6.92749	3.12907e-09	5.42671e-08
bta-miR-2313-3p	-1.61916	ENSBTAG00000046010	BHLHA15	6.92749	3.12907e-09	5.42671e-08
bta-miR-15b	-1.67492	ENSBTAG00000046010	BHLHA15	6.92749	3.12907e-09	5.42671e-08
bta-miR-339a	-1.69062	ENSBTAG00000046010	BHLHA15	6.92749	3.12907e-09	5.42671e-08
bta-miR-491	-1.7398	ENSBTAG00000046010	BHLHA15	6.92749	3.12907e-09	5.42671e-08
bta-miR-11989	-1.76118	ENSBTAG00000046010	BHLHA15	6.92749	3.12907e-09	5.42671e-08
bta-miR-1249	-2.01838	ENSBTAG00000046010	BHLHA15	6.92749	3.12907e-09	5.42671e-08
bta-miR-340	-2.18928	ENSBTAG00000046010	BHLHA15	6.92749	3.12907e-09	5.42671e-08
bta-miR-545-3p	-2.21519	ENSBTAG00000046010	BHLHA15	6.92749	3.12907e-09	5.42671e-08
bta-miR-744	-2.33637	ENSBTAG00000046010	BHLHA15	6.92749	3.12907e-09	5.42671e-08
bta-miR-2415-3p	-2.35611	ENSBTAG00000046010	BHLHA15	6.92749	3.12907e-09	5.42671e-08
bta-miR-30b-3p	-2.5959	ENSBTAG00000046010	BHLHA15	6.92749	3.12907e-09	5.42671e-08
bta-miR-1343-3p	-2.93366	ENSBTAG00000046010	BHLHA15	6.92749	3.12907e-09	5.42671e-08
bta-miR-7180	-4.21764	ENSBTAG00000046010	BHLHA15	6.92749	3.12907e-09	5.42671e-08
bta-miR-2313-3p	-1.61916	ENSBTAG00000019554	FBP2	6.57211	6.08104e-10	1.28153e-08
bta-miR-129	-1.69503	ENSBTAG00000019554	FBP2	6.57211	6.08104e-10	1.28153e-08
bta-miR-129-5p	-1.69506	ENSBTAG00000019554	FBP2	6.57211	6.08104e-10	1.28153e-08
bta-miR-2435	-1.79394	ENSBTAG00000019554	FBP2	6.57211	6.08104e-10	1.28153e-08
bta-miR-504	-1.50797	ENSBTAG00000047904		6.50577	2.41137e-11	7.38761e-10
bta-miR-199b	-1.51141	ENSBTAG00000047904		6.50577	2.41137e-11	7.38761e-10
bta-miR-365-3p	-1.51644	ENSBTAG00000047904		6.50577	2.41137e-11	7.38761e-10
bta-miR-6119-3p	-1.56237	ENSBTAG00000047904		6.50577	2.41137e-11	7.38761e-10
bta-miR-11999	-1.60872	ENSBTAG00000047904		6.50577	2.41137e-11	7.38761e-10
bta-miR-30c	-1.60981	ENSBTAG00000047904		6.50577	2.41137e-11	7.38761e-10
bta-miR-2313-3p	-1.61916	ENSBTAG00000047904		6.50577	2.41137e-11	7.38761e-10
bta-miR-30f	-1.62524	ENSBTAG00000047904		6.50577	2.41137e-11	7.38761e-10
bta-miR-30d	-1.66346	ENSBTAG00000047904		6.50577	2.41137e-11	7.38761e-10
bta-miR-15b	-1.67492	ENSBTAG00000047904		6.50577	2.41137e-11	7.38761e-10
bta-miR-1468	-1.74366	ENSBTAG00000047904		6.50577	2.41137e-11	7.38761e-10
bta-miR-3613a	-1.86561	ENSBTAG00000047904		6.50577	2.41137e-11	7.38761e-10
bta-miR-1296	-2.35196	ENSBTAG00000047904		6.50577	2.41137e-11	7.38761e-10
bta-miR-30b-3p	-2.5959	ENSBTAG00000047904		6.50577	2.41137e-11	7.38761e-10
bta-miR-11998	-2.75683	ENSBTAG00000047904		6.50577	2.41137e-11	7.38761e-10
bta-miR-1343-3p	-2.93366	ENSBTAG00000047904		6.50577	2.41137e-11	7.38761e-10
bta-miR-199b	-1.51141	ENSBTAG00000021588	SCG2	6.20356	2.31413e-05	0.000135984
bta-miR-365-3p	-1.51644	ENSBTAG00000021588	SCG2	6.20356	2.31413e-05	0.000135984
bta-miR-2313-3p	-1.61916	ENSBTAG00000021588	SCG2	6.20356	2.31413e-05	0.000135984
bta-miR-129	-1.69503	ENSBTAG00000021588	SCG2	6.20356	2.31413e-05	0.000135984
bta-miR-129-5p	-1.69506	ENSBTAG00000021588	SCG2	6.20356	2.31413e-05	0.000135984
bta-miR-139	-1.78315	ENSBTAG00000021588	SCG2	6.20356	2.31413e-05	0.000135984
bta-miR-582	-2.19654	ENSBTAG00000021588	SCG2	6.20356	2.31413e-05	0.000135984
bta-miR-545-3p	-2.21519	ENSBTAG00000021588	SCG2	6.20356	2.31413e-05	0.000135984
bta-miR-1296	-2.35196	ENSBTAG00000021588	SCG2	6.20356	2.31413e-05	0.000135984
bta-miR-30b-3p	-2.5959	ENSBTAG00000021588	SCG2	6.20356	2.31413e-05	0.000135984
bta-miR-328	-1.50233	ENSBTAG00000040432	CLDN3	6.15676	1.25279e-05	7.99313e-05
bta-miR-199b	-1.51141	ENSBTAG00000040432	CLDN3	6.15676	1.25279e-05	7.99313e-05
bta-miR-31	-1.52447	ENSBTAG00000040432	CLDN3	6.15676	1.25279e-05	7.99313e-05
bta-miR-2313-3p	-1.61916	ENSBTAG00000040432	CLDN3	6.15676	1.25279e-05	7.99313e-05
bta-miR-15b	-1.67492	ENSBTAG00000040432	CLDN3	6.15676	1.25279e-05	7.99313e-05
bta-miR-744	-2.33637	ENSBTAG00000040432	CLDN3	6.15676	1.25279e-05	7.99313e-05
bta-miR-2415-3p	-2.35611	ENSBTAG00000040432	CLDN3	6.15676	1.25279e-05	7.99313e-05
bta-miR-30b-3p	-2.5959	ENSBTAG00000040432	CLDN3	6.15676	1.25279e-05	7.99313e-05
bta-miR-7180	-4.21764	ENSBTAG00000040432	CLDN3	6.15676	1.25279e-05	7.99313e-05
bta-miR-185	-1.57401	ENSBTAG00000011241	HPDL	6.06429	2.2711e-10	5.39979e-09
bta-miR-2313-3p	-1.61916	ENSBTAG00000011241	HPDL	6.06429	2.2711e-10	5.39979e-09
bta-miR-2284w	-1.61939	ENSBTAG00000011241	HPDL	6.06429	2.2711e-10	5.39979e-09
bta-miR-339a	-1.69062	ENSBTAG00000011241	HPDL	6.06429	2.2711e-10	5.39979e-09
bta-miR-1271	-1.83256	ENSBTAG00000011241	HPDL	6.06429	2.2711e-10	5.39979e-09
bta-miR-1260b	-1.96354	ENSBTAG00000011241	HPDL	6.06429	2.2711e-10	5.39979e-09
bta-miR-153	-2.23691	ENSBTAG00000011241	HPDL	6.06429	2.2711e-10	5.39979e-09
bta-miR-2346	-2.27893	ENSBTAG00000011241	HPDL	6.06429	2.2711e-10	5.39979e-09
bta-miR-2415-3p	-2.35611	ENSBTAG00000011241	HPDL	6.06429	2.2711e-10	5.39979e-09
bta-miR-148b	-1.5312	ENSBTAG00000021077	BOLA-DQB	5.8889	0.000243135	0.00106747
bta-miR-301a	-1.56797	ENSBTAG00000021077	BOLA-DQB	5.8889	0.000243135	0.00106747
bta-miR-15b	-1.67492	ENSBTAG00000021077	BOLA-DQB	5.8889	0.000243135	0.00106747
bta-miR-183	-1.83268	ENSBTAG00000021077	BOLA-DQB	5.8889	0.000243135	0.00106747
bta-miR-1260b	-1.96354	ENSBTAG00000021077	BOLA-DQB	5.8889	0.000243135	0.00106747
bta-miR-628	-1.51521	ENSBTAG00000014628	OAS2	5.77769	1.30121e-06	1.09159e-05
bta-miR-23a	-1.51773	ENSBTAG00000014628	OAS2	5.77769	1.30121e-06	1.09159e-05
bta-miR-31	-1.52447	ENSBTAG00000014628	OAS2	5.77769	1.30121e-06	1.09159e-05
bta-miR-6119-3p	-1.56237	ENSBTAG00000014628	OAS2	5.77769	1.30121e-06	1.09159e-05
bta-miR-185	-1.57401	ENSBTAG00000014628	OAS2	5.77769	1.30121e-06	1.09159e-05
bta-miR-2284w	-1.61939	ENSBTAG00000014628	OAS2	5.77769	1.30121e-06	1.09159e-05
bta-miR-296-3p	-1.77794	ENSBTAG00000014628	OAS2	5.77769	1.30121e-06	1.09159e-05
bta-miR-1271	-1.83256	ENSBTAG00000014628	OAS2	5.77769	1.30121e-06	1.09159e-05
bta-miR-3613a	-1.86561	ENSBTAG00000014628	OAS2	5.77769	1.30121e-06	1.09159e-05
bta-miR-582	-2.19654	ENSBTAG00000014628	OAS2	5.77769	1.30121e-06	1.09159e-05
bta-miR-545-3p	-2.21519	ENSBTAG00000014628	OAS2	5.77769	1.30121e-06	1.09159e-05
bta-miR-2346	-2.27893	ENSBTAG00000014628	OAS2	5.77769	1.30121e-06	1.09159e-05
bta-miR-15b	-1.67492	ENSBTAG00000016151	VTN	5.49163	4.52097e-18	9.24737e-16
bta-miR-212	-1.88446	ENSBTAG00000016151	VTN	5.49163	4.52097e-18	9.24737e-16
bta-miR-199b	-1.51141	ENSBTAG00000018531	JCHAIN	5.47587	1.93512e-11	6.1451e-10
bta-miR-6119-3p	-1.56237	ENSBTAG00000018531	JCHAIN	5.47587	1.93512e-11	6.1451e-10
bta-miR-301a	-1.56797	ENSBTAG00000018531	JCHAIN	5.47587	1.93512e-11	6.1451e-10
bta-miR-185	-1.57401	ENSBTAG00000018531	JCHAIN	5.47587	1.93512e-11	6.1451e-10
bta-miR-129	-1.69503	ENSBTAG00000018531	JCHAIN	5.47587	1.93512e-11	6.1451e-10
bta-miR-129-5p	-1.69506	ENSBTAG00000018531	JCHAIN	5.47587	1.93512e-11	6.1451e-10
bta-miR-491	-1.7398	ENSBTAG00000018531	JCHAIN	5.47587	1.93512e-11	6.1451e-10
bta-miR-1296	-2.35196	ENSBTAG00000018531	JCHAIN	5.47587	1.93512e-11	6.1451e-10
bta-miR-11998	-2.75683	ENSBTAG00000018531	JCHAIN	5.47587	1.93512e-11	6.1451e-10
bta-miR-129	-1.69503	ENSBTAG00000014113	CCL8	5.43336	1.46154e-09	2.76204e-08
bta-miR-129-5p	-1.69506	ENSBTAG00000014113	CCL8	5.43336	1.46154e-09	2.76204e-08
bta-miR-183	-1.83268	ENSBTAG00000014113	CCL8	5.43336	1.46154e-09	2.76204e-08
bta-miR-3613a	-1.86561	ENSBTAG00000014113	CCL8	5.43336	1.46154e-09	2.76204e-08
bta-miR-502b	-2.39961	ENSBTAG00000014113	CCL8	5.43336	1.46154e-09	2.76204e-08
bta-miR-2284v	-2.91807	ENSBTAG00000014113	CCL8	5.43336	1.46154e-09	2.76204e-08
bta-miR-2284d	-2.98803	ENSBTAG00000014113	CCL8	5.43336	1.46154e-09	2.76204e-08
bta-miR-328	-1.50233	ENSBTAG00000039861	OAS1Y	5.29554	4.77587e-09	7.82421e-08
bta-miR-129	-1.69503	ENSBTAG00000039861	OAS1Y	5.29554	4.77587e-09	7.82421e-08
bta-miR-129-5p	-1.69506	ENSBTAG00000039861	OAS1Y	5.29554	4.77587e-09	7.82421e-08
bta-miR-183	-1.83268	ENSBTAG00000039861	OAS1Y	5.29554	4.77587e-09	7.82421e-08
bta-miR-1343-3p	-2.93366	ENSBTAG00000039861	OAS1Y	5.29554	4.77587e-09	7.82421e-08
bta-miR-365-3p	-1.51644	ENSBTAG00000039035	HSPA6	5.08551	4.74748e-07	4.42875e-06
bta-miR-23a	-1.51773	ENSBTAG00000039035	HSPA6	5.08551	4.74748e-07	4.42875e-06
bta-miR-31	-1.52447	ENSBTAG00000039035	HSPA6	5.08551	4.74748e-07	4.42875e-06
bta-miR-148b	-1.5312	ENSBTAG00000039035	HSPA6	5.08551	4.74748e-07	4.42875e-06
bta-miR-6119-3p	-1.56237	ENSBTAG00000039035	HSPA6	5.08551	4.74748e-07	4.42875e-06
bta-miR-95	-1.56703	ENSBTAG00000039035	HSPA6	5.08551	4.74748e-07	4.42875e-06
bta-miR-301a	-1.56797	ENSBTAG00000039035	HSPA6	5.08551	4.74748e-07	4.42875e-06
bta-miR-185	-1.57401	ENSBTAG00000039035	HSPA6	5.08551	4.74748e-07	4.42875e-06
bta-miR-2284w	-1.61939	ENSBTAG00000039035	HSPA6	5.08551	4.74748e-07	4.42875e-06
bta-miR-15b	-1.67492	ENSBTAG00000039035	HSPA6	5.08551	4.74748e-07	4.42875e-06
bta-miR-129	-1.69503	ENSBTAG00000039035	HSPA6	5.08551	4.74748e-07	4.42875e-06
bta-miR-129-5p	-1.69506	ENSBTAG00000039035	HSPA6	5.08551	4.74748e-07	4.42875e-06
bta-miR-491	-1.7398	ENSBTAG00000039035	HSPA6	5.08551	4.74748e-07	4.42875e-06
bta-miR-502a	-1.75063	ENSBTAG00000039035	HSPA6	5.08551	4.74748e-07	4.42875e-06
bta-miR-11989	-1.76118	ENSBTAG00000039035	HSPA6	5.08551	4.74748e-07	4.42875e-06
bta-miR-139	-1.78315	ENSBTAG00000039035	HSPA6	5.08551	4.74748e-07	4.42875e-06
bta-miR-1271	-1.83256	ENSBTAG00000039035	HSPA6	5.08551	4.74748e-07	4.42875e-06
bta-miR-3613a	-1.86561	ENSBTAG00000039035	HSPA6	5.08551	4.74748e-07	4.42875e-06
bta-miR-212	-1.88446	ENSBTAG00000039035	HSPA6	5.08551	4.74748e-07	4.42875e-06
bta-miR-1260b	-1.96354	ENSBTAG00000039035	HSPA6	5.08551	4.74748e-07	4.42875e-06
bta-miR-34b	-2.01721	ENSBTAG00000039035	HSPA6	5.08551	4.74748e-07	4.42875e-06
bta-miR-1249	-2.01838	ENSBTAG00000039035	HSPA6	5.08551	4.74748e-07	4.42875e-06
bta-miR-34c	-2.05952	ENSBTAG00000039035	HSPA6	5.08551	4.74748e-07	4.42875e-06
bta-miR-582	-2.19654	ENSBTAG00000039035	HSPA6	5.08551	4.74748e-07	4.42875e-06
bta-miR-545-3p	-2.21519	ENSBTAG00000039035	HSPA6	5.08551	4.74748e-07	4.42875e-06
bta-miR-502b	-2.39961	ENSBTAG00000039035	HSPA6	5.08551	4.74748e-07	4.42875e-06
bta-miR-30b-3p	-2.5959	ENSBTAG00000039035	HSPA6	5.08551	4.74748e-07	4.42875e-06
bta-miR-2284v	-2.91807	ENSBTAG00000039035	HSPA6	5.08551	4.74748e-07	4.42875e-06
bta-miR-2284d	-2.98803	ENSBTAG00000039035	HSPA6	5.08551	4.74748e-07	4.42875e-06
bta-miR-328	-1.50233	ENSBTAG00000010828		4.94827	2.15202e-15	1.98228e-13
bta-miR-148b	-1.5312	ENSBTAG00000010828		4.94827	2.15202e-15	1.98228e-13
bta-miR-301a	-1.56797	ENSBTAG00000010828		4.94827	2.15202e-15	1.98228e-13
bta-miR-339a	-1.69062	ENSBTAG00000010828		4.94827	2.15202e-15	1.98228e-13
bta-miR-1260b	-1.96354	ENSBTAG00000010828		4.94827	2.15202e-15	1.98228e-13
bta-miR-328	-1.50233	ENSBTAG00000008471	MX2	4.8961	2.93807e-06	2.26402e-05
bta-miR-301a	-1.56797	ENSBTAG00000008471	MX2	4.8961	2.93807e-06	2.26402e-05
bta-miR-185	-1.57401	ENSBTAG00000008471	MX2	4.8961	2.93807e-06	2.26402e-05
bta-miR-15b	-1.67492	ENSBTAG00000008471	MX2	4.8961	2.93807e-06	2.26402e-05
bta-miR-502a	-1.75063	ENSBTAG00000008471	MX2	4.8961	2.93807e-06	2.26402e-05
bta-miR-30b-3p	-2.5959	ENSBTAG00000008471	MX2	4.8961	2.93807e-06	2.26402e-05
bta-miR-1343-3p	-2.93366	ENSBTAG00000008471	MX2	4.8961	2.93807e-06	2.26402e-05
bta-miR-199b	-1.51141	ENSBTAG00000000720	CTSL	4.81972	0.000178629	0.000818859
bta-miR-31	-1.52447	ENSBTAG00000000720	CTSL	4.81972	0.000178629	0.000818859
bta-miR-1260b	-1.96354	ENSBTAG00000000720	CTSL	4.81972	0.000178629	0.000818859
bta-miR-2284v	-2.91807	ENSBTAG00000000720	CTSL	4.81972	0.000178629	0.000818859
bta-miR-2284d	-2.98803	ENSBTAG00000000720	CTSL	4.81972	0.000178629	0.000818859
bta-miR-199b	-1.51141	ENSBTAG00000044125		4.48167	4.14742e-07	3.95655e-06
bta-miR-628	-1.51521	ENSBTAG00000044125		4.48167	4.14742e-07	3.95655e-06
bta-miR-365-3p	-1.51644	ENSBTAG00000044125		4.48167	4.14742e-07	3.95655e-06
bta-miR-23a	-1.51773	ENSBTAG00000044125		4.48167	4.14742e-07	3.95655e-06
bta-miR-148b	-1.5312	ENSBTAG00000044125		4.48167	4.14742e-07	3.95655e-06
bta-miR-6119-3p	-1.56237	ENSBTAG00000044125		4.48167	4.14742e-07	3.95655e-06
bta-miR-301a	-1.56797	ENSBTAG00000044125		4.48167	4.14742e-07	3.95655e-06
bta-miR-185	-1.57401	ENSBTAG00000044125		4.48167	4.14742e-07	3.95655e-06
bta-miR-30c	-1.60981	ENSBTAG00000044125		4.48167	4.14742e-07	3.95655e-06
bta-miR-2313-3p	-1.61916	ENSBTAG00000044125		4.48167	4.14742e-07	3.95655e-06
bta-miR-2284w	-1.61939	ENSBTAG00000044125		4.48167	4.14742e-07	3.95655e-06
bta-miR-30f	-1.62524	ENSBTAG00000044125		4.48167	4.14742e-07	3.95655e-06
bta-miR-30d	-1.66346	ENSBTAG00000044125		4.48167	4.14742e-07	3.95655e-06
bta-miR-339a	-1.69062	ENSBTAG00000044125		4.48167	4.14742e-07	3.95655e-06
bta-miR-129	-1.69503	ENSBTAG00000044125		4.48167	4.14742e-07	3.95655e-06
bta-miR-129-5p	-1.69506	ENSBTAG00000044125		4.48167	4.14742e-07	3.95655e-06
bta-miR-183	-1.83268	ENSBTAG00000044125		4.48167	4.14742e-07	3.95655e-06
bta-miR-3613a	-1.86561	ENSBTAG00000044125		4.48167	4.14742e-07	3.95655e-06
bta-miR-212	-1.88446	ENSBTAG00000044125		4.48167	4.14742e-07	3.95655e-06
bta-miR-34b	-2.01721	ENSBTAG00000044125		4.48167	4.14742e-07	3.95655e-06
bta-miR-34c	-2.05952	ENSBTAG00000044125		4.48167	4.14742e-07	3.95655e-06
bta-miR-545-3p	-2.21519	ENSBTAG00000044125		4.48167	4.14742e-07	3.95655e-06
bta-miR-153	-2.23691	ENSBTAG00000044125		4.48167	4.14742e-07	3.95655e-06
bta-miR-2346	-2.27893	ENSBTAG00000044125		4.48167	4.14742e-07	3.95655e-06
bta-miR-2415-3p	-2.35611	ENSBTAG00000044125		4.48167	4.14742e-07	3.95655e-06
bta-miR-502b	-2.39961	ENSBTAG00000044125		4.48167	4.14742e-07	3.95655e-06
bta-miR-30b-3p	-2.5959	ENSBTAG00000044125		4.48167	4.14742e-07	3.95655e-06
bta-miR-2284v	-2.91807	ENSBTAG00000044125		4.48167	4.14742e-07	3.95655e-06
bta-miR-2284d	-2.98803	ENSBTAG00000044125		4.48167	4.14742e-07	3.95655e-06
bta-miR-148b	-1.5312	ENSBTAG00000007881	IFIT1	4.43106	1.52124e-05	9.45859e-05
bta-miR-2313-3p	-1.61916	ENSBTAG00000007881	IFIT1	4.43106	1.52124e-05	9.45859e-05
bta-miR-129	-1.69503	ENSBTAG00000007881	IFIT1	4.43106	1.52124e-05	9.45859e-05
bta-miR-129-5p	-1.69506	ENSBTAG00000007881	IFIT1	4.43106	1.52124e-05	9.45859e-05
bta-miR-139	-1.78315	ENSBTAG00000007881	IFIT1	4.43106	1.52124e-05	9.45859e-05
bta-miR-183	-1.83268	ENSBTAG00000007881	IFIT1	4.43106	1.52124e-05	9.45859e-05
bta-miR-153	-2.23691	ENSBTAG00000007881	IFIT1	4.43106	1.52124e-05	9.45859e-05
bta-miR-1296	-2.35196	ENSBTAG00000007881	IFIT1	4.43106	1.52124e-05	9.45859e-05
bta-miR-328	-1.50233	ENSBTAG00000013877	HORMAD2	4.41346	3.7625e-09	6.34335e-08
bta-miR-491	-1.7398	ENSBTAG00000013877	HORMAD2	4.41346	3.7625e-09	6.34335e-08
bta-miR-502a	-1.75063	ENSBTAG00000013877	HORMAD2	4.41346	3.7625e-09	6.34335e-08
bta-miR-139	-1.78315	ENSBTAG00000013877	HORMAD2	4.41346	3.7625e-09	6.34335e-08
bta-miR-340	-2.18928	ENSBTAG00000013877	HORMAD2	4.41346	3.7625e-09	6.34335e-08
bta-miR-2346	-2.27893	ENSBTAG00000013877	HORMAD2	4.41346	3.7625e-09	6.34335e-08
bta-miR-2284v	-2.91807	ENSBTAG00000013877	HORMAD2	4.41346	3.7625e-09	6.34335e-08
bta-miR-1343-3p	-2.93366	ENSBTAG00000013877	HORMAD2	4.41346	3.7625e-09	6.34335e-08
bta-miR-2284d	-2.98803	ENSBTAG00000013877	HORMAD2	4.41346	3.7625e-09	6.34335e-08
bta-miR-7180	-4.21764	ENSBTAG00000013877	HORMAD2	4.41346	3.7625e-09	6.34335e-08
bta-miR-504	-1.50797	ENSBTAG00000046509	TENT5C	4.23778	1.06968e-11	3.63771e-10
bta-miR-199b	-1.51141	ENSBTAG00000046509	TENT5C	4.23778	1.06968e-11	3.63771e-10
bta-miR-628	-1.51521	ENSBTAG00000046509	TENT5C	4.23778	1.06968e-11	3.63771e-10
bta-miR-365-3p	-1.51644	ENSBTAG00000046509	TENT5C	4.23778	1.06968e-11	3.63771e-10
bta-miR-23a	-1.51773	ENSBTAG00000046509	TENT5C	4.23778	1.06968e-11	3.63771e-10
bta-miR-31	-1.52447	ENSBTAG00000046509	TENT5C	4.23778	1.06968e-11	3.63771e-10
bta-miR-148b	-1.5312	ENSBTAG00000046509	TENT5C	4.23778	1.06968e-11	3.63771e-10
bta-miR-6119-3p	-1.56237	ENSBTAG00000046509	TENT5C	4.23778	1.06968e-11	3.63771e-10
bta-miR-301a	-1.56797	ENSBTAG00000046509	TENT5C	4.23778	1.06968e-11	3.63771e-10
bta-miR-185	-1.57401	ENSBTAG00000046509	TENT5C	4.23778	1.06968e-11	3.63771e-10
bta-miR-30c	-1.60981	ENSBTAG00000046509	TENT5C	4.23778	1.06968e-11	3.63771e-10
bta-miR-2313-3p	-1.61916	ENSBTAG00000046509	TENT5C	4.23778	1.06968e-11	3.63771e-10
bta-miR-30f	-1.62524	ENSBTAG00000046509	TENT5C	4.23778	1.06968e-11	3.63771e-10
bta-miR-30d	-1.66346	ENSBTAG00000046509	TENT5C	4.23778	1.06968e-11	3.63771e-10
bta-miR-15b	-1.67492	ENSBTAG00000046509	TENT5C	4.23778	1.06968e-11	3.63771e-10
bta-miR-491	-1.7398	ENSBTAG00000046509	TENT5C	4.23778	1.06968e-11	3.63771e-10
bta-miR-11989	-1.76118	ENSBTAG00000046509	TENT5C	4.23778	1.06968e-11	3.63771e-10
bta-miR-1271	-1.83256	ENSBTAG00000046509	TENT5C	4.23778	1.06968e-11	3.63771e-10
bta-miR-183	-1.83268	ENSBTAG00000046509	TENT5C	4.23778	1.06968e-11	3.63771e-10
bta-miR-212	-1.88446	ENSBTAG00000046509	TENT5C	4.23778	1.06968e-11	3.63771e-10
bta-miR-1260b	-1.96354	ENSBTAG00000046509	TENT5C	4.23778	1.06968e-11	3.63771e-10
bta-miR-34b	-2.01721	ENSBTAG00000046509	TENT5C	4.23778	1.06968e-11	3.63771e-10
bta-miR-34c	-2.05952	ENSBTAG00000046509	TENT5C	4.23778	1.06968e-11	3.63771e-10
bta-miR-340	-2.18928	ENSBTAG00000046509	TENT5C	4.23778	1.06968e-11	3.63771e-10
bta-miR-582	-2.19654	ENSBTAG00000046509	TENT5C	4.23778	1.06968e-11	3.63771e-10
bta-miR-545-3p	-2.21519	ENSBTAG00000046509	TENT5C	4.23778	1.06968e-11	3.63771e-10
bta-miR-153	-2.23691	ENSBTAG00000046509	TENT5C	4.23778	1.06968e-11	3.63771e-10
bta-miR-2415-3p	-2.35611	ENSBTAG00000046509	TENT5C	4.23778	1.06968e-11	3.63771e-10
bta-miR-2284v	-2.91807	ENSBTAG00000046509	TENT5C	4.23778	1.06968e-11	3.63771e-10
bta-miR-2284d	-2.98803	ENSBTAG00000046509	TENT5C	4.23778	1.06968e-11	3.63771e-10
bta-miR-7180	-4.21764	ENSBTAG00000046509	TENT5C	4.23778	1.06968e-11	3.63771e-10
bta-miR-328	-1.50233	ENSBTAG00000016163	OSM	4.10646	2.65124e-07	2.67606e-06
bta-miR-628	-1.51521	ENSBTAG00000016163	OSM	4.10646	2.65124e-07	2.67606e-06
bta-miR-31	-1.52447	ENSBTAG00000016163	OSM	4.10646	2.65124e-07	2.67606e-06
bta-miR-148b	-1.5312	ENSBTAG00000016163	OSM	4.10646	2.65124e-07	2.67606e-06
bta-miR-185	-1.57401	ENSBTAG00000016163	OSM	4.10646	2.65124e-07	2.67606e-06
bta-miR-339a	-1.69062	ENSBTAG00000016163	OSM	4.10646	2.65124e-07	2.67606e-06
bta-miR-491	-1.7398	ENSBTAG00000016163	OSM	4.10646	2.65124e-07	2.67606e-06
bta-miR-502a	-1.75063	ENSBTAG00000016163	OSM	4.10646	2.65124e-07	2.67606e-06
bta-miR-11989	-1.76118	ENSBTAG00000016163	OSM	4.10646	2.65124e-07	2.67606e-06
bta-miR-212	-1.88446	ENSBTAG00000016163	OSM	4.10646	2.65124e-07	2.67606e-06
bta-miR-1249	-2.01838	ENSBTAG00000016163	OSM	4.10646	2.65124e-07	2.67606e-06
bta-miR-340	-2.18928	ENSBTAG00000016163	OSM	4.10646	2.65124e-07	2.67606e-06
bta-miR-744	-2.33637	ENSBTAG00000016163	OSM	4.10646	2.65124e-07	2.67606e-06
bta-miR-2415-3p	-2.35611	ENSBTAG00000016163	OSM	4.10646	2.65124e-07	2.67606e-06
bta-miR-502b	-2.39961	ENSBTAG00000016163	OSM	4.10646	2.65124e-07	2.67606e-06
bta-miR-30b-3p	-2.5959	ENSBTAG00000016163	OSM	4.10646	2.65124e-07	2.67606e-06
bta-miR-7180	-4.21764	ENSBTAG00000016163	OSM	4.10646	2.65124e-07	2.67606e-06
bta-miR-328	-1.50233	ENSBTAG00000013054	MFSD2A	3.96075	2.69213e-18	5.76075e-16
bta-miR-199b	-1.51141	ENSBTAG00000013054	MFSD2A	3.96075	2.69213e-18	5.76075e-16
bta-miR-628	-1.51521	ENSBTAG00000013054	MFSD2A	3.96075	2.69213e-18	5.76075e-16
bta-miR-23a	-1.51773	ENSBTAG00000013054	MFSD2A	3.96075	2.69213e-18	5.76075e-16
bta-miR-31	-1.52447	ENSBTAG00000013054	MFSD2A	3.96075	2.69213e-18	5.76075e-16
bta-miR-148b	-1.5312	ENSBTAG00000013054	MFSD2A	3.96075	2.69213e-18	5.76075e-16
bta-miR-301a	-1.56797	ENSBTAG00000013054	MFSD2A	3.96075	2.69213e-18	5.76075e-16
bta-miR-15b	-1.67492	ENSBTAG00000013054	MFSD2A	3.96075	2.69213e-18	5.76075e-16
bta-miR-339a	-1.69062	ENSBTAG00000013054	MFSD2A	3.96075	2.69213e-18	5.76075e-16
bta-miR-11989	-1.76118	ENSBTAG00000013054	MFSD2A	3.96075	2.69213e-18	5.76075e-16
bta-miR-139	-1.78315	ENSBTAG00000013054	MFSD2A	3.96075	2.69213e-18	5.76075e-16
bta-miR-1271	-1.83256	ENSBTAG00000013054	MFSD2A	3.96075	2.69213e-18	5.76075e-16
bta-miR-212	-1.88446	ENSBTAG00000013054	MFSD2A	3.96075	2.69213e-18	5.76075e-16
bta-miR-1260b	-1.96354	ENSBTAG00000013054	MFSD2A	3.96075	2.69213e-18	5.76075e-16
bta-miR-582	-2.19654	ENSBTAG00000013054	MFSD2A	3.96075	2.69213e-18	5.76075e-16
bta-miR-2346	-2.27893	ENSBTAG00000013054	MFSD2A	3.96075	2.69213e-18	5.76075e-16
bta-miR-744	-2.33637	ENSBTAG00000013054	MFSD2A	3.96075	2.69213e-18	5.76075e-16
bta-miR-2415-3p	-2.35611	ENSBTAG00000013054	MFSD2A	3.96075	2.69213e-18	5.76075e-16
bta-miR-11998	-2.75683	ENSBTAG00000013054	MFSD2A	3.96075	2.69213e-18	5.76075e-16
bta-miR-1343-3p	-2.93366	ENSBTAG00000013054	MFSD2A	3.96075	2.69213e-18	5.76075e-16
bta-miR-7180	-4.21764	ENSBTAG00000013054	MFSD2A	3.96075	2.69213e-18	5.76075e-16
bta-miR-2284w	-1.61939	ENSBTAG00000008951	ALPL	3.89209	8.78344e-15	7.18641e-13
bta-miR-339a	-1.69062	ENSBTAG00000008951	ALPL	3.89209	8.78344e-15	7.18641e-13
bta-miR-129	-1.69503	ENSBTAG00000008951	ALPL	3.89209	8.78344e-15	7.18641e-13
bta-miR-129-5p	-1.69506	ENSBTAG00000008951	ALPL	3.89209	8.78344e-15	7.18641e-13
bta-miR-491	-1.7398	ENSBTAG00000008951	ALPL	3.89209	8.78344e-15	7.18641e-13
bta-miR-11989	-1.76118	ENSBTAG00000008951	ALPL	3.89209	8.78344e-15	7.18641e-13
bta-miR-212	-1.88446	ENSBTAG00000008951	ALPL	3.89209	8.78344e-15	7.18641e-13
bta-miR-744	-2.33637	ENSBTAG00000008951	ALPL	3.89209	8.78344e-15	7.18641e-13
bta-miR-30b-3p	-2.5959	ENSBTAG00000008951	ALPL	3.89209	8.78344e-15	7.18641e-13
bta-miR-1343-3p	-2.93366	ENSBTAG00000008951	ALPL	3.89209	8.78344e-15	7.18641e-13
bta-miR-328	-1.50233	ENSBTAG00000007424	LIF	3.89078	2.80962e-13	1.47468e-11
bta-miR-504	-1.50797	ENSBTAG00000007424	LIF	3.89078	2.80962e-13	1.47468e-11
bta-miR-199b	-1.51141	ENSBTAG00000007424	LIF	3.89078	2.80962e-13	1.47468e-11
bta-miR-628	-1.51521	ENSBTAG00000007424	LIF	3.89078	2.80962e-13	1.47468e-11
bta-miR-23a	-1.51773	ENSBTAG00000007424	LIF	3.89078	2.80962e-13	1.47468e-11
bta-miR-31	-1.52447	ENSBTAG00000007424	LIF	3.89078	2.80962e-13	1.47468e-11
bta-miR-148b	-1.5312	ENSBTAG00000007424	LIF	3.89078	2.80962e-13	1.47468e-11
bta-miR-301a	-1.56797	ENSBTAG00000007424	LIF	3.89078	2.80962e-13	1.47468e-11
bta-miR-185	-1.57401	ENSBTAG00000007424	LIF	3.89078	2.80962e-13	1.47468e-11
bta-miR-11999	-1.60872	ENSBTAG00000007424	LIF	3.89078	2.80962e-13	1.47468e-11
bta-miR-15b	-1.67492	ENSBTAG00000007424	LIF	3.89078	2.80962e-13	1.47468e-11
bta-miR-491	-1.7398	ENSBTAG00000007424	LIF	3.89078	2.80962e-13	1.47468e-11
bta-miR-1468	-1.74366	ENSBTAG00000007424	LIF	3.89078	2.80962e-13	1.47468e-11
bta-miR-11989	-1.76118	ENSBTAG00000007424	LIF	3.89078	2.80962e-13	1.47468e-11
bta-miR-296-3p	-1.77794	ENSBTAG00000007424	LIF	3.89078	2.80962e-13	1.47468e-11
bta-miR-1271	-1.83256	ENSBTAG00000007424	LIF	3.89078	2.80962e-13	1.47468e-11
bta-miR-183	-1.83268	ENSBTAG00000007424	LIF	3.89078	2.80962e-13	1.47468e-11
bta-miR-212	-1.88446	ENSBTAG00000007424	LIF	3.89078	2.80962e-13	1.47468e-11
bta-miR-1260b	-1.96354	ENSBTAG00000007424	LIF	3.89078	2.80962e-13	1.47468e-11
bta-miR-34b	-2.01721	ENSBTAG00000007424	LIF	3.89078	2.80962e-13	1.47468e-11
bta-miR-1249	-2.01838	ENSBTAG00000007424	LIF	3.89078	2.80962e-13	1.47468e-11
bta-miR-34c	-2.05952	ENSBTAG00000007424	LIF	3.89078	2.80962e-13	1.47468e-11
bta-miR-2346	-2.27893	ENSBTAG00000007424	LIF	3.89078	2.80962e-13	1.47468e-11
bta-miR-744	-2.33637	ENSBTAG00000007424	LIF	3.89078	2.80962e-13	1.47468e-11
bta-miR-1296	-2.35196	ENSBTAG00000007424	LIF	3.89078	2.80962e-13	1.47468e-11
bta-miR-2415-3p	-2.35611	ENSBTAG00000007424	LIF	3.89078	2.80962e-13	1.47468e-11
bta-miR-30b-3p	-2.5959	ENSBTAG00000007424	LIF	3.89078	2.80962e-13	1.47468e-11
bta-miR-2284v	-2.91807	ENSBTAG00000007424	LIF	3.89078	2.80962e-13	1.47468e-11
bta-miR-1343-3p	-2.93366	ENSBTAG00000007424	LIF	3.89078	2.80962e-13	1.47468e-11
bta-miR-2284d	-2.98803	ENSBTAG00000007424	LIF	3.89078	2.80962e-13	1.47468e-11
bta-miR-7180	-4.21764	ENSBTAG00000007424	LIF	3.89078	2.80962e-13	1.47468e-11
bta-miR-6119-3p	-1.56237	ENSBTAG00000009768	IFIT3	3.88138	3.36383e-05	0.00018927
bta-miR-2284w	-1.61939	ENSBTAG00000009768	IFIT3	3.88138	3.36383e-05	0.00018927
bta-miR-183	-1.83268	ENSBTAG00000009768	IFIT3	3.88138	3.36383e-05	0.00018927
bta-miR-2346	-2.27893	ENSBTAG00000009768	IFIT3	3.88138	3.36383e-05	0.00018927
bta-miR-502b	-2.39961	ENSBTAG00000009768	IFIT3	3.88138	3.36383e-05	0.00018927
bta-miR-30b-3p	-2.5959	ENSBTAG00000009768	IFIT3	3.88138	3.36383e-05	0.00018927
bta-miR-11998	-2.75683	ENSBTAG00000009768	IFIT3	3.88138	3.36383e-05	0.00018927
bta-miR-199b	-1.51141	ENSBTAG00000014177	C6	3.86186	9.08244e-24	9.02341e-21
bta-miR-628	-1.51521	ENSBTAG00000014177	C6	3.86186	9.08244e-24	9.02341e-21
bta-miR-365-3p	-1.51644	ENSBTAG00000014177	C6	3.86186	9.08244e-24	9.02341e-21
bta-miR-23a	-1.51773	ENSBTAG00000014177	C6	3.86186	9.08244e-24	9.02341e-21
bta-miR-148b	-1.5312	ENSBTAG00000014177	C6	3.86186	9.08244e-24	9.02341e-21
bta-miR-301a	-1.56797	ENSBTAG00000014177	C6	3.86186	9.08244e-24	9.02341e-21
bta-miR-185	-1.57401	ENSBTAG00000014177	C6	3.86186	9.08244e-24	9.02341e-21
bta-miR-11999	-1.60872	ENSBTAG00000014177	C6	3.86186	9.08244e-24	9.02341e-21
bta-miR-339a	-1.69062	ENSBTAG00000014177	C6	3.86186	9.08244e-24	9.02341e-21
bta-miR-129	-1.69503	ENSBTAG00000014177	C6	3.86186	9.08244e-24	9.02341e-21
bta-miR-129-5p	-1.69506	ENSBTAG00000014177	C6	3.86186	9.08244e-24	9.02341e-21
bta-miR-11989	-1.76118	ENSBTAG00000014177	C6	3.86186	9.08244e-24	9.02341e-21
bta-miR-139	-1.78315	ENSBTAG00000014177	C6	3.86186	9.08244e-24	9.02341e-21
bta-miR-3613a	-1.86561	ENSBTAG00000014177	C6	3.86186	9.08244e-24	9.02341e-21
bta-miR-212	-1.88446	ENSBTAG00000014177	C6	3.86186	9.08244e-24	9.02341e-21
bta-miR-1260b	-1.96354	ENSBTAG00000014177	C6	3.86186	9.08244e-24	9.02341e-21
bta-miR-34b	-2.01721	ENSBTAG00000014177	C6	3.86186	9.08244e-24	9.02341e-21
bta-miR-34c	-2.05952	ENSBTAG00000014177	C6	3.86186	9.08244e-24	9.02341e-21
bta-miR-582	-2.19654	ENSBTAG00000014177	C6	3.86186	9.08244e-24	9.02341e-21
bta-miR-545-3p	-2.21519	ENSBTAG00000014177	C6	3.86186	9.08244e-24	9.02341e-21
bta-miR-2346	-2.27893	ENSBTAG00000014177	C6	3.86186	9.08244e-24	9.02341e-21
bta-miR-1296	-2.35196	ENSBTAG00000014177	C6	3.86186	9.08244e-24	9.02341e-21
bta-miR-2415-3p	-2.35611	ENSBTAG00000014177	C6	3.86186	9.08244e-24	9.02341e-21
bta-miR-11998	-2.75683	ENSBTAG00000014177	C6	3.86186	9.08244e-24	9.02341e-21
bta-miR-2284v	-2.91807	ENSBTAG00000014177	C6	3.86186	9.08244e-24	9.02341e-21
bta-miR-1343-3p	-2.93366	ENSBTAG00000014177	C6	3.86186	9.08244e-24	9.02341e-21
bta-miR-2284d	-2.98803	ENSBTAG00000014177	C6	3.86186	9.08244e-24	9.02341e-21
bta-miR-23a	-1.51773	ENSBTAG00000009705	SERPINF1	3.85468	1.40103e-08	2.0384e-07
bta-miR-504	-1.50797	ENSBTAG00000014424	DDN	3.82305	9.98543e-09	1.50801e-07
bta-miR-628	-1.51521	ENSBTAG00000014424	DDN	3.82305	9.98543e-09	1.50801e-07
bta-miR-23a	-1.51773	ENSBTAG00000014424	DDN	3.82305	9.98543e-09	1.50801e-07
bta-miR-31	-1.52447	ENSBTAG00000014424	DDN	3.82305	9.98543e-09	1.50801e-07
bta-miR-148b	-1.5312	ENSBTAG00000014424	DDN	3.82305	9.98543e-09	1.50801e-07
bta-miR-6119-3p	-1.56237	ENSBTAG00000014424	DDN	3.82305	9.98543e-09	1.50801e-07
bta-miR-301a	-1.56797	ENSBTAG00000014424	DDN	3.82305	9.98543e-09	1.50801e-07
bta-miR-185	-1.57401	ENSBTAG00000014424	DDN	3.82305	9.98543e-09	1.50801e-07
bta-miR-11999	-1.60872	ENSBTAG00000014424	DDN	3.82305	9.98543e-09	1.50801e-07
bta-miR-2284w	-1.61939	ENSBTAG00000014424	DDN	3.82305	9.98543e-09	1.50801e-07
bta-miR-11989	-1.76118	ENSBTAG00000014424	DDN	3.82305	9.98543e-09	1.50801e-07
bta-miR-139	-1.78315	ENSBTAG00000014424	DDN	3.82305	9.98543e-09	1.50801e-07
bta-miR-1271	-1.83256	ENSBTAG00000014424	DDN	3.82305	9.98543e-09	1.50801e-07
bta-miR-1260b	-1.96354	ENSBTAG00000014424	DDN	3.82305	9.98543e-09	1.50801e-07
bta-miR-34b	-2.01721	ENSBTAG00000014424	DDN	3.82305	9.98543e-09	1.50801e-07
bta-miR-34c	-2.05952	ENSBTAG00000014424	DDN	3.82305	9.98543e-09	1.50801e-07
bta-miR-148b	-1.5312	ENSBTAG00000017895	CLEC10A	3.79342	2.34042e-05	0.00013747
bta-miR-6119-3p	-1.56237	ENSBTAG00000017895	CLEC10A	3.79342	2.34042e-05	0.00013747
bta-miR-11989	-1.76118	ENSBTAG00000017895	CLEC10A	3.79342	2.34042e-05	0.00013747
bta-miR-296-3p	-1.77794	ENSBTAG00000017895	CLEC10A	3.79342	2.34042e-05	0.00013747
bta-miR-183	-1.83268	ENSBTAG00000017895	CLEC10A	3.79342	2.34042e-05	0.00013747
bta-miR-34b	-2.01721	ENSBTAG00000017895	CLEC10A	3.79342	2.34042e-05	0.00013747
bta-miR-34c	-2.05952	ENSBTAG00000017895	CLEC10A	3.79342	2.34042e-05	0.00013747
bta-miR-185	-1.57401	ENSBTAG00000011465	MYBPH	3.78093	2.43633e-08	3.3125e-07
bta-miR-491	-1.7398	ENSBTAG00000011465	MYBPH	3.78093	2.43633e-08	3.3125e-07
bta-miR-11989	-1.76118	ENSBTAG00000011465	MYBPH	3.78093	2.43633e-08	3.3125e-07
bta-miR-2415-3p	-2.35611	ENSBTAG00000011465	MYBPH	3.78093	2.43633e-08	3.3125e-07
bta-miR-1343-3p	-2.93366	ENSBTAG00000011465	MYBPH	3.78093	2.43633e-08	3.3125e-07
bta-miR-31	-1.52447	ENSBTAG00000025441	HSPA1A	3.73047	2.31458e-17	4.02418e-15
bta-miR-6119-3p	-1.56237	ENSBTAG00000025441	HSPA1A	3.73047	2.31458e-17	4.02418e-15
bta-miR-139	-1.78315	ENSBTAG00000025441	HSPA1A	3.73047	2.31458e-17	4.02418e-15
bta-miR-34b	-2.01721	ENSBTAG00000025441	HSPA1A	3.73047	2.31458e-17	4.02418e-15
bta-miR-34c	-2.05952	ENSBTAG00000025441	HSPA1A	3.73047	2.31458e-17	4.02418e-15
bta-miR-545-3p	-2.21519	ENSBTAG00000025441	HSPA1A	3.73047	2.31458e-17	4.02418e-15
bta-miR-11998	-2.75683	ENSBTAG00000025441	HSPA1A	3.73047	2.31458e-17	4.02418e-15
bta-miR-31	-1.52447	ENSBTAG00000018016	NUPR1	3.71518	3.87922e-25	5.99513e-22
bta-miR-129	-1.69503	ENSBTAG00000018016	NUPR1	3.71518	3.87922e-25	5.99513e-22
bta-miR-129-5p	-1.69506	ENSBTAG00000018016	NUPR1	3.71518	3.87922e-25	5.99513e-22
bta-miR-491	-1.7398	ENSBTAG00000018016	NUPR1	3.71518	3.87922e-25	5.99513e-22
bta-miR-11989	-1.76118	ENSBTAG00000018016	NUPR1	3.71518	3.87922e-25	5.99513e-22
bta-miR-744	-2.33637	ENSBTAG00000018016	NUPR1	3.71518	3.87922e-25	5.99513e-22
bta-miR-2415-3p	-2.35611	ENSBTAG00000018016	NUPR1	3.71518	3.87922e-25	5.99513e-22
bta-miR-1343-3p	-2.93366	ENSBTAG00000018016	NUPR1	3.71518	3.87922e-25	5.99513e-22
bta-miR-328	-1.50233	ENSBTAG00000023611	ZBTB32	3.67896	4.47864e-16	5.3775e-14
bta-miR-185	-1.57401	ENSBTAG00000023611	ZBTB32	3.67896	4.47864e-16	5.3775e-14
bta-miR-1249	-2.01838	ENSBTAG00000023611	ZBTB32	3.67896	4.47864e-16	5.3775e-14
bta-miR-340	-2.18928	ENSBTAG00000023611	ZBTB32	3.67896	4.47864e-16	5.3775e-14
bta-miR-30b-3p	-2.5959	ENSBTAG00000023611	ZBTB32	3.67896	4.47864e-16	5.3775e-14
bta-miR-1343-3p	-2.93366	ENSBTAG00000023611	ZBTB32	3.67896	4.47864e-16	5.3775e-14
bta-miR-2346	-2.27893	ENSBTAG00000026148		3.64066	1.88912e-10	4.57765e-09
bta-miR-328	-1.50233	ENSBTAG00000000042	PYCR1	3.61111	6.82075e-14	4.21644e-12
bta-miR-504	-1.50797	ENSBTAG00000000042	PYCR1	3.61111	6.82075e-14	4.21644e-12
bta-miR-628	-1.51521	ENSBTAG00000000042	PYCR1	3.61111	6.82075e-14	4.21644e-12
bta-miR-31	-1.52447	ENSBTAG00000000042	PYCR1	3.61111	6.82075e-14	4.21644e-12
bta-miR-185	-1.57401	ENSBTAG00000000042	PYCR1	3.61111	6.82075e-14	4.21644e-12
bta-miR-491	-1.7398	ENSBTAG00000000042	PYCR1	3.61111	6.82075e-14	4.21644e-12
bta-miR-11989	-1.76118	ENSBTAG00000000042	PYCR1	3.61111	6.82075e-14	4.21644e-12
bta-miR-139	-1.78315	ENSBTAG00000000042	PYCR1	3.61111	6.82075e-14	4.21644e-12
bta-miR-1271	-1.83256	ENSBTAG00000000042	PYCR1	3.61111	6.82075e-14	4.21644e-12
bta-miR-212	-1.88446	ENSBTAG00000000042	PYCR1	3.61111	6.82075e-14	4.21644e-12
bta-miR-1260b	-1.96354	ENSBTAG00000000042	PYCR1	3.61111	6.82075e-14	4.21644e-12
bta-miR-34b	-2.01721	ENSBTAG00000000042	PYCR1	3.61111	6.82075e-14	4.21644e-12
bta-miR-34c	-2.05952	ENSBTAG00000000042	PYCR1	3.61111	6.82075e-14	4.21644e-12
bta-miR-340	-2.18928	ENSBTAG00000000042	PYCR1	3.61111	6.82075e-14	4.21644e-12
bta-miR-2346	-2.27893	ENSBTAG00000000042	PYCR1	3.61111	6.82075e-14	4.21644e-12
bta-miR-2415-3p	-2.35611	ENSBTAG00000000042	PYCR1	3.61111	6.82075e-14	4.21644e-12
bta-miR-30b-3p	-2.5959	ENSBTAG00000000042	PYCR1	3.61111	6.82075e-14	4.21644e-12
bta-miR-1343-3p	-2.93366	ENSBTAG00000000042	PYCR1	3.61111	6.82075e-14	4.21644e-12
bta-miR-491	-1.7398	ENSBTAG00000023730	TUBB3	3.57888	4.44899e-10	9.838e-09
bta-miR-11989	-1.76118	ENSBTAG00000023730	TUBB3	3.57888	4.44899e-10	9.838e-09
bta-miR-2415-3p	-2.35611	ENSBTAG00000023730	TUBB3	3.57888	4.44899e-10	9.838e-09
bta-miR-1343-3p	-2.93366	ENSBTAG00000023730	TUBB3	3.57888	4.44899e-10	9.838e-09
bta-miR-628	-1.51521	ENSBTAG00000019979	CMPK2	3.57434	2.10327e-06	1.68322e-05
bta-miR-365-3p	-1.51644	ENSBTAG00000019979	CMPK2	3.57434	2.10327e-06	1.68322e-05
bta-miR-31	-1.52447	ENSBTAG00000019979	CMPK2	3.57434	2.10327e-06	1.68322e-05
bta-miR-148b	-1.5312	ENSBTAG00000019979	CMPK2	3.57434	2.10327e-06	1.68322e-05
bta-miR-6119-3p	-1.56237	ENSBTAG00000019979	CMPK2	3.57434	2.10327e-06	1.68322e-05
bta-miR-301a	-1.56797	ENSBTAG00000019979	CMPK2	3.57434	2.10327e-06	1.68322e-05
bta-miR-185	-1.57401	ENSBTAG00000019979	CMPK2	3.57434	2.10327e-06	1.68322e-05
bta-miR-11999	-1.60872	ENSBTAG00000019979	CMPK2	3.57434	2.10327e-06	1.68322e-05
bta-miR-30c	-1.60981	ENSBTAG00000019979	CMPK2	3.57434	2.10327e-06	1.68322e-05
bta-miR-2313-3p	-1.61916	ENSBTAG00000019979	CMPK2	3.57434	2.10327e-06	1.68322e-05
bta-miR-2284w	-1.61939	ENSBTAG00000019979	CMPK2	3.57434	2.10327e-06	1.68322e-05
bta-miR-30f	-1.62524	ENSBTAG00000019979	CMPK2	3.57434	2.10327e-06	1.68322e-05
bta-miR-30d	-1.66346	ENSBTAG00000019979	CMPK2	3.57434	2.10327e-06	1.68322e-05
bta-miR-502a	-1.75063	ENSBTAG00000019979	CMPK2	3.57434	2.10327e-06	1.68322e-05
bta-miR-139	-1.78315	ENSBTAG00000019979	CMPK2	3.57434	2.10327e-06	1.68322e-05
bta-miR-2435	-1.79394	ENSBTAG00000019979	CMPK2	3.57434	2.10327e-06	1.68322e-05
bta-miR-1271	-1.83256	ENSBTAG00000019979	CMPK2	3.57434	2.10327e-06	1.68322e-05
bta-miR-183	-1.83268	ENSBTAG00000019979	CMPK2	3.57434	2.10327e-06	1.68322e-05
bta-miR-212	-1.88446	ENSBTAG00000019979	CMPK2	3.57434	2.10327e-06	1.68322e-05
bta-miR-582	-2.19654	ENSBTAG00000019979	CMPK2	3.57434	2.10327e-06	1.68322e-05
bta-miR-153	-2.23691	ENSBTAG00000019979	CMPK2	3.57434	2.10327e-06	1.68322e-05
bta-miR-744	-2.33637	ENSBTAG00000019979	CMPK2	3.57434	2.10327e-06	1.68322e-05
bta-miR-628	-1.51521	ENSBTAG00000010913	SRXN1	3.5663	2.72967e-12	1.10691e-10
bta-miR-365-3p	-1.51644	ENSBTAG00000010913	SRXN1	3.5663	2.72967e-12	1.10691e-10
bta-miR-23a	-1.51773	ENSBTAG00000010913	SRXN1	3.5663	2.72967e-12	1.10691e-10
bta-miR-31	-1.52447	ENSBTAG00000010913	SRXN1	3.5663	2.72967e-12	1.10691e-10
bta-miR-148b	-1.5312	ENSBTAG00000010913	SRXN1	3.5663	2.72967e-12	1.10691e-10
bta-miR-6119-3p	-1.56237	ENSBTAG00000010913	SRXN1	3.5663	2.72967e-12	1.10691e-10
bta-miR-301a	-1.56797	ENSBTAG00000010913	SRXN1	3.5663	2.72967e-12	1.10691e-10
bta-miR-185	-1.57401	ENSBTAG00000010913	SRXN1	3.5663	2.72967e-12	1.10691e-10
bta-miR-11999	-1.60872	ENSBTAG00000010913	SRXN1	3.5663	2.72967e-12	1.10691e-10
bta-miR-2313-3p	-1.61916	ENSBTAG00000010913	SRXN1	3.5663	2.72967e-12	1.10691e-10
bta-miR-15b	-1.67492	ENSBTAG00000010913	SRXN1	3.5663	2.72967e-12	1.10691e-10
bta-miR-129	-1.69503	ENSBTAG00000010913	SRXN1	3.5663	2.72967e-12	1.10691e-10
bta-miR-129-5p	-1.69506	ENSBTAG00000010913	SRXN1	3.5663	2.72967e-12	1.10691e-10
bta-miR-502a	-1.75063	ENSBTAG00000010913	SRXN1	3.5663	2.72967e-12	1.10691e-10
bta-miR-11989	-1.76118	ENSBTAG00000010913	SRXN1	3.5663	2.72967e-12	1.10691e-10
bta-miR-139	-1.78315	ENSBTAG00000010913	SRXN1	3.5663	2.72967e-12	1.10691e-10
bta-miR-1271	-1.83256	ENSBTAG00000010913	SRXN1	3.5663	2.72967e-12	1.10691e-10
bta-miR-212	-1.88446	ENSBTAG00000010913	SRXN1	3.5663	2.72967e-12	1.10691e-10
bta-miR-34b	-2.01721	ENSBTAG00000010913	SRXN1	3.5663	2.72967e-12	1.10691e-10
bta-miR-34c	-2.05952	ENSBTAG00000010913	SRXN1	3.5663	2.72967e-12	1.10691e-10
bta-miR-340	-2.18928	ENSBTAG00000010913	SRXN1	3.5663	2.72967e-12	1.10691e-10
bta-miR-582	-2.19654	ENSBTAG00000010913	SRXN1	3.5663	2.72967e-12	1.10691e-10
bta-miR-545-3p	-2.21519	ENSBTAG00000010913	SRXN1	3.5663	2.72967e-12	1.10691e-10
bta-miR-153	-2.23691	ENSBTAG00000010913	SRXN1	3.5663	2.72967e-12	1.10691e-10
bta-miR-2346	-2.27893	ENSBTAG00000010913	SRXN1	3.5663	2.72967e-12	1.10691e-10
bta-miR-2415-3p	-2.35611	ENSBTAG00000010913	SRXN1	3.5663	2.72967e-12	1.10691e-10
bta-miR-502b	-2.39961	ENSBTAG00000010913	SRXN1	3.5663	2.72967e-12	1.10691e-10
bta-miR-2284v	-2.91807	ENSBTAG00000010913	SRXN1	3.5663	2.72967e-12	1.10691e-10
bta-miR-1343-3p	-2.93366	ENSBTAG00000010913	SRXN1	3.5663	2.72967e-12	1.10691e-10
bta-miR-2284d	-2.98803	ENSBTAG00000010913	SRXN1	3.5663	2.72967e-12	1.10691e-10
bta-miR-7180	-4.21764	ENSBTAG00000010913	SRXN1	3.5663	2.72967e-12	1.10691e-10
bta-miR-328	-1.50233	ENSBTAG00000014652	TRPM8	3.53938	0.000128251	0.000612582
bta-miR-504	-1.50797	ENSBTAG00000014652	TRPM8	3.53938	0.000128251	0.000612582
bta-miR-628	-1.51521	ENSBTAG00000014652	TRPM8	3.53938	0.000128251	0.000612582
bta-miR-23a	-1.51773	ENSBTAG00000014652	TRPM8	3.53938	0.000128251	0.000612582
bta-miR-185	-1.57401	ENSBTAG00000014652	TRPM8	3.53938	0.000128251	0.000612582
bta-miR-11999	-1.60872	ENSBTAG00000014652	TRPM8	3.53938	0.000128251	0.000612582
bta-miR-2284w	-1.61939	ENSBTAG00000014652	TRPM8	3.53938	0.000128251	0.000612582
bta-miR-15b	-1.67492	ENSBTAG00000014652	TRPM8	3.53938	0.000128251	0.000612582
bta-miR-339a	-1.69062	ENSBTAG00000014652	TRPM8	3.53938	0.000128251	0.000612582
bta-miR-129	-1.69503	ENSBTAG00000014652	TRPM8	3.53938	0.000128251	0.000612582
bta-miR-129-5p	-1.69506	ENSBTAG00000014652	TRPM8	3.53938	0.000128251	0.000612582
bta-miR-502a	-1.75063	ENSBTAG00000014652	TRPM8	3.53938	0.000128251	0.000612582
bta-miR-11989	-1.76118	ENSBTAG00000014652	TRPM8	3.53938	0.000128251	0.000612582
bta-miR-545-3p	-2.21519	ENSBTAG00000014652	TRPM8	3.53938	0.000128251	0.000612582
bta-miR-153	-2.23691	ENSBTAG00000014652	TRPM8	3.53938	0.000128251	0.000612582
bta-miR-2415-3p	-2.35611	ENSBTAG00000014652	TRPM8	3.53938	0.000128251	0.000612582
bta-miR-502b	-2.39961	ENSBTAG00000014652	TRPM8	3.53938	0.000128251	0.000612582
bta-miR-30b-3p	-2.5959	ENSBTAG00000014652	TRPM8	3.53938	0.000128251	0.000612582
bta-miR-1343-3p	-2.93366	ENSBTAG00000014652	TRPM8	3.53938	0.000128251	0.000612582
bta-miR-199b	-1.51141	ENSBTAG00000031107	HS3ST3A1	3.49805	1.54508e-05	9.57185e-05
bta-miR-628	-1.51521	ENSBTAG00000031107	HS3ST3A1	3.49805	1.54508e-05	9.57185e-05
bta-miR-365-3p	-1.51644	ENSBTAG00000031107	HS3ST3A1	3.49805	1.54508e-05	9.57185e-05
bta-miR-23a	-1.51773	ENSBTAG00000031107	HS3ST3A1	3.49805	1.54508e-05	9.57185e-05
bta-miR-6119-3p	-1.56237	ENSBTAG00000031107	HS3ST3A1	3.49805	1.54508e-05	9.57185e-05
bta-miR-185	-1.57401	ENSBTAG00000031107	HS3ST3A1	3.49805	1.54508e-05	9.57185e-05
bta-miR-11999	-1.60872	ENSBTAG00000031107	HS3ST3A1	3.49805	1.54508e-05	9.57185e-05
bta-miR-2313-3p	-1.61916	ENSBTAG00000031107	HS3ST3A1	3.49805	1.54508e-05	9.57185e-05
bta-miR-2284w	-1.61939	ENSBTAG00000031107	HS3ST3A1	3.49805	1.54508e-05	9.57185e-05
bta-miR-15b	-1.67492	ENSBTAG00000031107	HS3ST3A1	3.49805	1.54508e-05	9.57185e-05
bta-miR-129	-1.69503	ENSBTAG00000031107	HS3ST3A1	3.49805	1.54508e-05	9.57185e-05
bta-miR-129-5p	-1.69506	ENSBTAG00000031107	HS3ST3A1	3.49805	1.54508e-05	9.57185e-05
bta-miR-491	-1.7398	ENSBTAG00000031107	HS3ST3A1	3.49805	1.54508e-05	9.57185e-05
bta-miR-502a	-1.75063	ENSBTAG00000031107	HS3ST3A1	3.49805	1.54508e-05	9.57185e-05
bta-miR-296-3p	-1.77794	ENSBTAG00000031107	HS3ST3A1	3.49805	1.54508e-05	9.57185e-05
bta-miR-1271	-1.83256	ENSBTAG00000031107	HS3ST3A1	3.49805	1.54508e-05	9.57185e-05
bta-miR-3613a	-1.86561	ENSBTAG00000031107	HS3ST3A1	3.49805	1.54508e-05	9.57185e-05
bta-miR-1260b	-1.96354	ENSBTAG00000031107	HS3ST3A1	3.49805	1.54508e-05	9.57185e-05
bta-miR-582	-2.19654	ENSBTAG00000031107	HS3ST3A1	3.49805	1.54508e-05	9.57185e-05
bta-miR-153	-2.23691	ENSBTAG00000031107	HS3ST3A1	3.49805	1.54508e-05	9.57185e-05
bta-miR-2346	-2.27893	ENSBTAG00000031107	HS3ST3A1	3.49805	1.54508e-05	9.57185e-05
bta-miR-502b	-2.39961	ENSBTAG00000031107	HS3ST3A1	3.49805	1.54508e-05	9.57185e-05
bta-miR-30b-3p	-2.5959	ENSBTAG00000031107	HS3ST3A1	3.49805	1.54508e-05	9.57185e-05
bta-miR-11998	-2.75683	ENSBTAG00000031107	HS3ST3A1	3.49805	1.54508e-05	9.57185e-05
bta-miR-2284v	-2.91807	ENSBTAG00000031107	HS3ST3A1	3.49805	1.54508e-05	9.57185e-05
bta-miR-1343-3p	-2.93366	ENSBTAG00000031107	HS3ST3A1	3.49805	1.54508e-05	9.57185e-05
bta-miR-2284d	-2.98803	ENSBTAG00000031107	HS3ST3A1	3.49805	1.54508e-05	9.57185e-05
bta-miR-30c	-1.60981	ENSBTAG00000031797	MANF	3.48829	1.81031e-23	1.57372e-20
bta-miR-30f	-1.62524	ENSBTAG00000031797	MANF	3.48829	1.81031e-23	1.57372e-20
bta-miR-30d	-1.66346	ENSBTAG00000031797	MANF	3.48829	1.81031e-23	1.57372e-20
bta-miR-15b	-1.67492	ENSBTAG00000031797	MANF	3.48829	1.81031e-23	1.57372e-20
bta-miR-2346	-2.27893	ENSBTAG00000031797	MANF	3.48829	1.81031e-23	1.57372e-20
bta-miR-2415-3p	-2.35611	ENSBTAG00000031797	MANF	3.48829	1.81031e-23	1.57372e-20
bta-miR-11998	-2.75683	ENSBTAG00000031797	MANF	3.48829	1.81031e-23	1.57372e-20
bta-miR-1343-3p	-2.93366	ENSBTAG00000031797	MANF	3.48829	1.81031e-23	1.57372e-20
bta-miR-328	-1.50233	ENSBTAG00000037527	OAS1X	3.44595	2.99684e-06	2.30675e-05
bta-miR-129	-1.69503	ENSBTAG00000037527	OAS1X	3.44595	2.99684e-06	2.30675e-05
bta-miR-129-5p	-1.69506	ENSBTAG00000037527	OAS1X	3.44595	2.99684e-06	2.30675e-05
bta-miR-183	-1.83268	ENSBTAG00000037527	OAS1X	3.44595	2.99684e-06	2.30675e-05
bta-miR-1343-3p	-2.93366	ENSBTAG00000037527	OAS1X	3.44595	2.99684e-06	2.30675e-05
bta-miR-365-3p	-1.51644	ENSBTAG00000004735	CCNE1	3.44253	1.84462e-26	3.66525e-23
bta-miR-185	-1.57401	ENSBTAG00000004735	CCNE1	3.44253	1.84462e-26	3.66525e-23
bta-miR-15b	-1.67492	ENSBTAG00000004735	CCNE1	3.44253	1.84462e-26	3.66525e-23
bta-miR-339a	-1.69062	ENSBTAG00000004735	CCNE1	3.44253	1.84462e-26	3.66525e-23
bta-miR-502a	-1.75063	ENSBTAG00000004735	CCNE1	3.44253	1.84462e-26	3.66525e-23
bta-miR-183	-1.83268	ENSBTAG00000004735	CCNE1	3.44253	1.84462e-26	3.66525e-23
bta-miR-502b	-2.39961	ENSBTAG00000004735	CCNE1	3.44253	1.84462e-26	3.66525e-23
bta-miR-301a	-1.56797	ENSBTAG00000001725	CXCL10	3.44199	3.74326e-11	1.08695e-09
bta-miR-185	-1.57401	ENSBTAG00000001725	CXCL10	3.44199	3.74326e-11	1.08695e-09
bta-miR-2284w	-1.61939	ENSBTAG00000001725	CXCL10	3.44199	3.74326e-11	1.08695e-09
bta-miR-15b	-1.67492	ENSBTAG00000001725	CXCL10	3.44199	3.74326e-11	1.08695e-09
bta-miR-129	-1.69503	ENSBTAG00000001725	CXCL10	3.44199	3.74326e-11	1.08695e-09
bta-miR-129-5p	-1.69506	ENSBTAG00000001725	CXCL10	3.44199	3.74326e-11	1.08695e-09
bta-miR-11989	-1.76118	ENSBTAG00000001725	CXCL10	3.44199	3.74326e-11	1.08695e-09
bta-miR-139	-1.78315	ENSBTAG00000001725	CXCL10	3.44199	3.74326e-11	1.08695e-09
bta-miR-3613a	-1.86561	ENSBTAG00000001725	CXCL10	3.44199	3.74326e-11	1.08695e-09
bta-miR-212	-1.88446	ENSBTAG00000001725	CXCL10	3.44199	3.74326e-11	1.08695e-09
bta-miR-34b	-2.01721	ENSBTAG00000001725	CXCL10	3.44199	3.74326e-11	1.08695e-09
bta-miR-34c	-2.05952	ENSBTAG00000001725	CXCL10	3.44199	3.74326e-11	1.08695e-09
bta-miR-582	-2.19654	ENSBTAG00000001725	CXCL10	3.44199	3.74326e-11	1.08695e-09
bta-miR-153	-2.23691	ENSBTAG00000001725	CXCL10	3.44199	3.74326e-11	1.08695e-09
bta-miR-1296	-2.35196	ENSBTAG00000001725	CXCL10	3.44199	3.74326e-11	1.08695e-09
bta-miR-11998	-2.75683	ENSBTAG00000001725	CXCL10	3.44199	3.74326e-11	1.08695e-09
bta-miR-328	-1.50233	ENSBTAG00000011467	BATF2	3.39042	1.55438e-11	5.12321e-10
bta-miR-504	-1.50797	ENSBTAG00000011467	BATF2	3.39042	1.55438e-11	5.12321e-10
bta-miR-628	-1.51521	ENSBTAG00000011467	BATF2	3.39042	1.55438e-11	5.12321e-10
bta-miR-185	-1.57401	ENSBTAG00000011467	BATF2	3.39042	1.55438e-11	5.12321e-10
bta-miR-15b	-1.67492	ENSBTAG00000011467	BATF2	3.39042	1.55438e-11	5.12321e-10
bta-miR-129	-1.69503	ENSBTAG00000011467	BATF2	3.39042	1.55438e-11	5.12321e-10
bta-miR-129-5p	-1.69506	ENSBTAG00000011467	BATF2	3.39042	1.55438e-11	5.12321e-10
bta-miR-1271	-1.83256	ENSBTAG00000011467	BATF2	3.39042	1.55438e-11	5.12321e-10
bta-miR-212	-1.88446	ENSBTAG00000011467	BATF2	3.39042	1.55438e-11	5.12321e-10
bta-miR-1260b	-1.96354	ENSBTAG00000011467	BATF2	3.39042	1.55438e-11	5.12321e-10
bta-miR-582	-2.19654	ENSBTAG00000011467	BATF2	3.39042	1.55438e-11	5.12321e-10
bta-miR-2415-3p	-2.35611	ENSBTAG00000011467	BATF2	3.39042	1.55438e-11	5.12321e-10
bta-miR-1343-3p	-2.93366	ENSBTAG00000011467	BATF2	3.39042	1.55438e-11	5.12321e-10
bta-miR-7180	-4.21764	ENSBTAG00000011467	BATF2	3.39042	1.55438e-11	5.12321e-10
bta-miR-504	-1.50797	ENSBTAG00000000648	ADAMTS5	3.39032	1.61263e-15	1.55765e-13
bta-miR-199b	-1.51141	ENSBTAG00000000648	ADAMTS5	3.39032	1.61263e-15	1.55765e-13
bta-miR-628	-1.51521	ENSBTAG00000000648	ADAMTS5	3.39032	1.61263e-15	1.55765e-13
bta-miR-365-3p	-1.51644	ENSBTAG00000000648	ADAMTS5	3.39032	1.61263e-15	1.55765e-13
bta-miR-23a	-1.51773	ENSBTAG00000000648	ADAMTS5	3.39032	1.61263e-15	1.55765e-13
bta-miR-31	-1.52447	ENSBTAG00000000648	ADAMTS5	3.39032	1.61263e-15	1.55765e-13
bta-miR-148b	-1.5312	ENSBTAG00000000648	ADAMTS5	3.39032	1.61263e-15	1.55765e-13
bta-miR-6119-3p	-1.56237	ENSBTAG00000000648	ADAMTS5	3.39032	1.61263e-15	1.55765e-13
bta-miR-301a	-1.56797	ENSBTAG00000000648	ADAMTS5	3.39032	1.61263e-15	1.55765e-13
bta-miR-185	-1.57401	ENSBTAG00000000648	ADAMTS5	3.39032	1.61263e-15	1.55765e-13
bta-miR-11999	-1.60872	ENSBTAG00000000648	ADAMTS5	3.39032	1.61263e-15	1.55765e-13
bta-miR-30c	-1.60981	ENSBTAG00000000648	ADAMTS5	3.39032	1.61263e-15	1.55765e-13
bta-miR-2313-3p	-1.61916	ENSBTAG00000000648	ADAMTS5	3.39032	1.61263e-15	1.55765e-13
bta-miR-30f	-1.62524	ENSBTAG00000000648	ADAMTS5	3.39032	1.61263e-15	1.55765e-13
bta-miR-30d	-1.66346	ENSBTAG00000000648	ADAMTS5	3.39032	1.61263e-15	1.55765e-13
bta-miR-15b	-1.67492	ENSBTAG00000000648	ADAMTS5	3.39032	1.61263e-15	1.55765e-13
bta-miR-339a	-1.69062	ENSBTAG00000000648	ADAMTS5	3.39032	1.61263e-15	1.55765e-13
bta-miR-129	-1.69503	ENSBTAG00000000648	ADAMTS5	3.39032	1.61263e-15	1.55765e-13
bta-miR-129-5p	-1.69506	ENSBTAG00000000648	ADAMTS5	3.39032	1.61263e-15	1.55765e-13
bta-miR-491	-1.7398	ENSBTAG00000000648	ADAMTS5	3.39032	1.61263e-15	1.55765e-13
bta-miR-1468	-1.74366	ENSBTAG00000000648	ADAMTS5	3.39032	1.61263e-15	1.55765e-13
bta-miR-502a	-1.75063	ENSBTAG00000000648	ADAMTS5	3.39032	1.61263e-15	1.55765e-13
bta-miR-11989	-1.76118	ENSBTAG00000000648	ADAMTS5	3.39032	1.61263e-15	1.55765e-13
bta-miR-296-3p	-1.77794	ENSBTAG00000000648	ADAMTS5	3.39032	1.61263e-15	1.55765e-13
bta-miR-139	-1.78315	ENSBTAG00000000648	ADAMTS5	3.39032	1.61263e-15	1.55765e-13
bta-miR-2435	-1.79394	ENSBTAG00000000648	ADAMTS5	3.39032	1.61263e-15	1.55765e-13
bta-miR-1271	-1.83256	ENSBTAG00000000648	ADAMTS5	3.39032	1.61263e-15	1.55765e-13
bta-miR-3613a	-1.86561	ENSBTAG00000000648	ADAMTS5	3.39032	1.61263e-15	1.55765e-13
bta-miR-212	-1.88446	ENSBTAG00000000648	ADAMTS5	3.39032	1.61263e-15	1.55765e-13
bta-miR-1260b	-1.96354	ENSBTAG00000000648	ADAMTS5	3.39032	1.61263e-15	1.55765e-13
bta-miR-34b	-2.01721	ENSBTAG00000000648	ADAMTS5	3.39032	1.61263e-15	1.55765e-13
bta-miR-34c	-2.05952	ENSBTAG00000000648	ADAMTS5	3.39032	1.61263e-15	1.55765e-13
bta-miR-340	-2.18928	ENSBTAG00000000648	ADAMTS5	3.39032	1.61263e-15	1.55765e-13
bta-miR-582	-2.19654	ENSBTAG00000000648	ADAMTS5	3.39032	1.61263e-15	1.55765e-13
bta-miR-545-3p	-2.21519	ENSBTAG00000000648	ADAMTS5	3.39032	1.61263e-15	1.55765e-13
bta-miR-153	-2.23691	ENSBTAG00000000648	ADAMTS5	3.39032	1.61263e-15	1.55765e-13
bta-miR-2346	-2.27893	ENSBTAG00000000648	ADAMTS5	3.39032	1.61263e-15	1.55765e-13
bta-miR-1296	-2.35196	ENSBTAG00000000648	ADAMTS5	3.39032	1.61263e-15	1.55765e-13
bta-miR-2415-3p	-2.35611	ENSBTAG00000000648	ADAMTS5	3.39032	1.61263e-15	1.55765e-13
bta-miR-502b	-2.39961	ENSBTAG00000000648	ADAMTS5	3.39032	1.61263e-15	1.55765e-13
bta-miR-30b-3p	-2.5959	ENSBTAG00000000648	ADAMTS5	3.39032	1.61263e-15	1.55765e-13
bta-miR-11998	-2.75683	ENSBTAG00000000648	ADAMTS5	3.39032	1.61263e-15	1.55765e-13
bta-miR-2284v	-2.91807	ENSBTAG00000000648	ADAMTS5	3.39032	1.61263e-15	1.55765e-13
bta-miR-2284d	-2.98803	ENSBTAG00000000648	ADAMTS5	3.39032	1.61263e-15	1.55765e-13
bta-miR-7180	-4.21764	ENSBTAG00000000648	ADAMTS5	3.39032	1.61263e-15	1.55765e-13
bta-miR-628	-1.51521	ENSBTAG00000012406	ZBP1	3.38597	2.83001e-05	0.000162655
bta-miR-183	-1.83268	ENSBTAG00000012406	ZBP1	3.38597	2.83001e-05	0.000162655
bta-miR-328	-1.50233	ENSBTAG00000037832	ASPHD2	3.35807	4.09085e-07	3.90794e-06
bta-miR-23a	-1.51773	ENSBTAG00000037832	ASPHD2	3.35807	4.09085e-07	3.90794e-06
bta-miR-11999	-1.60872	ENSBTAG00000037832	ASPHD2	3.35807	4.09085e-07	3.90794e-06
bta-miR-15b	-1.67492	ENSBTAG00000037832	ASPHD2	3.35807	4.09085e-07	3.90794e-06
bta-miR-129	-1.69503	ENSBTAG00000037832	ASPHD2	3.35807	4.09085e-07	3.90794e-06
bta-miR-129-5p	-1.69506	ENSBTAG00000037832	ASPHD2	3.35807	4.09085e-07	3.90794e-06
bta-miR-491	-1.7398	ENSBTAG00000037832	ASPHD2	3.35807	4.09085e-07	3.90794e-06
bta-miR-502a	-1.75063	ENSBTAG00000037832	ASPHD2	3.35807	4.09085e-07	3.90794e-06
bta-miR-11989	-1.76118	ENSBTAG00000037832	ASPHD2	3.35807	4.09085e-07	3.90794e-06
bta-miR-1271	-1.83256	ENSBTAG00000037832	ASPHD2	3.35807	4.09085e-07	3.90794e-06
bta-miR-212	-1.88446	ENSBTAG00000037832	ASPHD2	3.35807	4.09085e-07	3.90794e-06
bta-miR-34b	-2.01721	ENSBTAG00000037832	ASPHD2	3.35807	4.09085e-07	3.90794e-06
bta-miR-34c	-2.05952	ENSBTAG00000037832	ASPHD2	3.35807	4.09085e-07	3.90794e-06
bta-miR-340	-2.18928	ENSBTAG00000037832	ASPHD2	3.35807	4.09085e-07	3.90794e-06
bta-miR-744	-2.33637	ENSBTAG00000037832	ASPHD2	3.35807	4.09085e-07	3.90794e-06
bta-miR-1296	-2.35196	ENSBTAG00000037832	ASPHD2	3.35807	4.09085e-07	3.90794e-06
bta-miR-2284v	-2.91807	ENSBTAG00000037832	ASPHD2	3.35807	4.09085e-07	3.90794e-06
bta-miR-1343-3p	-2.93366	ENSBTAG00000037832	ASPHD2	3.35807	4.09085e-07	3.90794e-06
bta-miR-2284d	-2.98803	ENSBTAG00000037832	ASPHD2	3.35807	4.09085e-07	3.90794e-06
bta-miR-7180	-4.21764	ENSBTAG00000037832	ASPHD2	3.35807	4.09085e-07	3.90794e-06
bta-miR-199b	-1.51141	ENSBTAG00000014921	IL6	3.35313	8.68448e-06	5.82132e-05
bta-miR-365-3p	-1.51644	ENSBTAG00000014921	IL6	3.35313	8.68448e-06	5.82132e-05
bta-miR-23a	-1.51773	ENSBTAG00000014921	IL6	3.35313	8.68448e-06	5.82132e-05
bta-miR-129	-1.69503	ENSBTAG00000014921	IL6	3.35313	8.68448e-06	5.82132e-05
bta-miR-129-5p	-1.69506	ENSBTAG00000014921	IL6	3.35313	8.68448e-06	5.82132e-05
bta-miR-153	-2.23691	ENSBTAG00000014921	IL6	3.35313	8.68448e-06	5.82132e-05
bta-miR-2346	-2.27893	ENSBTAG00000003528		3.32718	4.22301e-05	0.000230027
bta-miR-11999	-1.60872	ENSBTAG00000008021		3.30846	4.13774e-07	3.95002e-06
bta-miR-1296	-2.35196	ENSBTAG00000008021		3.30846	4.13774e-07	3.95002e-06
bta-miR-328	-1.50233	ENSBTAG00000009112	TRAM2	3.2686	4.71045e-10	1.02853e-08
bta-miR-504	-1.50797	ENSBTAG00000009112	TRAM2	3.2686	4.71045e-10	1.02853e-08
bta-miR-199b	-1.51141	ENSBTAG00000009112	TRAM2	3.2686	4.71045e-10	1.02853e-08
bta-miR-628	-1.51521	ENSBTAG00000009112	TRAM2	3.2686	4.71045e-10	1.02853e-08
bta-miR-365-3p	-1.51644	ENSBTAG00000009112	TRAM2	3.2686	4.71045e-10	1.02853e-08
bta-miR-23a	-1.51773	ENSBTAG00000009112	TRAM2	3.2686	4.71045e-10	1.02853e-08
bta-miR-31	-1.52447	ENSBTAG00000009112	TRAM2	3.2686	4.71045e-10	1.02853e-08
bta-miR-148b	-1.5312	ENSBTAG00000009112	TRAM2	3.2686	4.71045e-10	1.02853e-08
bta-miR-6119-3p	-1.56237	ENSBTAG00000009112	TRAM2	3.2686	4.71045e-10	1.02853e-08
bta-miR-301a	-1.56797	ENSBTAG00000009112	TRAM2	3.2686	4.71045e-10	1.02853e-08
bta-miR-185	-1.57401	ENSBTAG00000009112	TRAM2	3.2686	4.71045e-10	1.02853e-08
bta-miR-11999	-1.60872	ENSBTAG00000009112	TRAM2	3.2686	4.71045e-10	1.02853e-08
bta-miR-30c	-1.60981	ENSBTAG00000009112	TRAM2	3.2686	4.71045e-10	1.02853e-08
bta-miR-2313-3p	-1.61916	ENSBTAG00000009112	TRAM2	3.2686	4.71045e-10	1.02853e-08
bta-miR-2284w	-1.61939	ENSBTAG00000009112	TRAM2	3.2686	4.71045e-10	1.02853e-08
bta-miR-30f	-1.62524	ENSBTAG00000009112	TRAM2	3.2686	4.71045e-10	1.02853e-08
bta-miR-30d	-1.66346	ENSBTAG00000009112	TRAM2	3.2686	4.71045e-10	1.02853e-08
bta-miR-15b	-1.67492	ENSBTAG00000009112	TRAM2	3.2686	4.71045e-10	1.02853e-08
bta-miR-339a	-1.69062	ENSBTAG00000009112	TRAM2	3.2686	4.71045e-10	1.02853e-08
bta-miR-129	-1.69503	ENSBTAG00000009112	TRAM2	3.2686	4.71045e-10	1.02853e-08
bta-miR-129-5p	-1.69506	ENSBTAG00000009112	TRAM2	3.2686	4.71045e-10	1.02853e-08
bta-miR-491	-1.7398	ENSBTAG00000009112	TRAM2	3.2686	4.71045e-10	1.02853e-08
bta-miR-11989	-1.76118	ENSBTAG00000009112	TRAM2	3.2686	4.71045e-10	1.02853e-08
bta-miR-296-3p	-1.77794	ENSBTAG00000009112	TRAM2	3.2686	4.71045e-10	1.02853e-08
bta-miR-139	-1.78315	ENSBTAG00000009112	TRAM2	3.2686	4.71045e-10	1.02853e-08
bta-miR-2435	-1.79394	ENSBTAG00000009112	TRAM2	3.2686	4.71045e-10	1.02853e-08
bta-miR-1271	-1.83256	ENSBTAG00000009112	TRAM2	3.2686	4.71045e-10	1.02853e-08
bta-miR-183	-1.83268	ENSBTAG00000009112	TRAM2	3.2686	4.71045e-10	1.02853e-08
bta-miR-3613a	-1.86561	ENSBTAG00000009112	TRAM2	3.2686	4.71045e-10	1.02853e-08
bta-miR-212	-1.88446	ENSBTAG00000009112	TRAM2	3.2686	4.71045e-10	1.02853e-08
bta-miR-1260b	-1.96354	ENSBTAG00000009112	TRAM2	3.2686	4.71045e-10	1.02853e-08
bta-miR-34b	-2.01721	ENSBTAG00000009112	TRAM2	3.2686	4.71045e-10	1.02853e-08
bta-miR-34c	-2.05952	ENSBTAG00000009112	TRAM2	3.2686	4.71045e-10	1.02853e-08
bta-miR-340	-2.18928	ENSBTAG00000009112	TRAM2	3.2686	4.71045e-10	1.02853e-08
bta-miR-545-3p	-2.21519	ENSBTAG00000009112	TRAM2	3.2686	4.71045e-10	1.02853e-08
bta-miR-153	-2.23691	ENSBTAG00000009112	TRAM2	3.2686	4.71045e-10	1.02853e-08
bta-miR-2346	-2.27893	ENSBTAG00000009112	TRAM2	3.2686	4.71045e-10	1.02853e-08
bta-miR-744	-2.33637	ENSBTAG00000009112	TRAM2	3.2686	4.71045e-10	1.02853e-08
bta-miR-2415-3p	-2.35611	ENSBTAG00000009112	TRAM2	3.2686	4.71045e-10	1.02853e-08
bta-miR-30b-3p	-2.5959	ENSBTAG00000009112	TRAM2	3.2686	4.71045e-10	1.02853e-08
bta-miR-2284v	-2.91807	ENSBTAG00000009112	TRAM2	3.2686	4.71045e-10	1.02853e-08
bta-miR-1343-3p	-2.93366	ENSBTAG00000009112	TRAM2	3.2686	4.71045e-10	1.02853e-08
bta-miR-2284d	-2.98803	ENSBTAG00000009112	TRAM2	3.2686	4.71045e-10	1.02853e-08
bta-miR-7180	-4.21764	ENSBTAG00000009112	TRAM2	3.2686	4.71045e-10	1.02853e-08
bta-miR-504	-1.50797	ENSBTAG00000020269	MISP	3.26805	2.4105e-07	2.46607e-06
bta-miR-199b	-1.51141	ENSBTAG00000020269	MISP	3.26805	2.4105e-07	2.46607e-06
bta-miR-365-3p	-1.51644	ENSBTAG00000020269	MISP	3.26805	2.4105e-07	2.46607e-06
bta-miR-148b	-1.5312	ENSBTAG00000020269	MISP	3.26805	2.4105e-07	2.46607e-06
bta-miR-11999	-1.60872	ENSBTAG00000020269	MISP	3.26805	2.4105e-07	2.46607e-06
bta-miR-2313-3p	-1.61916	ENSBTAG00000020269	MISP	3.26805	2.4105e-07	2.46607e-06
bta-miR-339a	-1.69062	ENSBTAG00000020269	MISP	3.26805	2.4105e-07	2.46607e-06
bta-miR-11989	-1.76118	ENSBTAG00000020269	MISP	3.26805	2.4105e-07	2.46607e-06
bta-miR-1271	-1.83256	ENSBTAG00000020269	MISP	3.26805	2.4105e-07	2.46607e-06
bta-miR-212	-1.88446	ENSBTAG00000020269	MISP	3.26805	2.4105e-07	2.46607e-06
bta-miR-2415-3p	-2.35611	ENSBTAG00000020269	MISP	3.26805	2.4105e-07	2.46607e-06
bta-miR-628	-1.51521	ENSBTAG00000038148	SOWAHB	3.25742	4.95439e-07	4.58792e-06
bta-miR-301a	-1.56797	ENSBTAG00000038148	SOWAHB	3.25742	4.95439e-07	4.58792e-06
bta-miR-185	-1.57401	ENSBTAG00000038148	SOWAHB	3.25742	4.95439e-07	4.58792e-06
bta-miR-11999	-1.60872	ENSBTAG00000038148	SOWAHB	3.25742	4.95439e-07	4.58792e-06
bta-miR-30c	-1.60981	ENSBTAG00000038148	SOWAHB	3.25742	4.95439e-07	4.58792e-06
bta-miR-2313-3p	-1.61916	ENSBTAG00000038148	SOWAHB	3.25742	4.95439e-07	4.58792e-06
bta-miR-2284w	-1.61939	ENSBTAG00000038148	SOWAHB	3.25742	4.95439e-07	4.58792e-06
bta-miR-30f	-1.62524	ENSBTAG00000038148	SOWAHB	3.25742	4.95439e-07	4.58792e-06
bta-miR-30d	-1.66346	ENSBTAG00000038148	SOWAHB	3.25742	4.95439e-07	4.58792e-06
bta-miR-15b	-1.67492	ENSBTAG00000038148	SOWAHB	3.25742	4.95439e-07	4.58792e-06
bta-miR-129	-1.69503	ENSBTAG00000038148	SOWAHB	3.25742	4.95439e-07	4.58792e-06
bta-miR-129-5p	-1.69506	ENSBTAG00000038148	SOWAHB	3.25742	4.95439e-07	4.58792e-06
bta-miR-491	-1.7398	ENSBTAG00000038148	SOWAHB	3.25742	4.95439e-07	4.58792e-06
bta-miR-1271	-1.83256	ENSBTAG00000038148	SOWAHB	3.25742	4.95439e-07	4.58792e-06
bta-miR-582	-2.19654	ENSBTAG00000038148	SOWAHB	3.25742	4.95439e-07	4.58792e-06
bta-miR-2415-3p	-2.35611	ENSBTAG00000038148	SOWAHB	3.25742	4.95439e-07	4.58792e-06
bta-miR-502b	-2.39961	ENSBTAG00000038148	SOWAHB	3.25742	4.95439e-07	4.58792e-06
bta-miR-30b-3p	-2.5959	ENSBTAG00000038148	SOWAHB	3.25742	4.95439e-07	4.58792e-06
bta-miR-7180	-4.21764	ENSBTAG00000038148	SOWAHB	3.25742	4.95439e-07	4.58792e-06
bta-miR-328	-1.50233	ENSBTAG00000007259	ELFN2	3.25059	1.12606e-06	9.60292e-06
bta-miR-504	-1.50797	ENSBTAG00000007259	ELFN2	3.25059	1.12606e-06	9.60292e-06
bta-miR-199b	-1.51141	ENSBTAG00000007259	ELFN2	3.25059	1.12606e-06	9.60292e-06
bta-miR-23a	-1.51773	ENSBTAG00000007259	ELFN2	3.25059	1.12606e-06	9.60292e-06
bta-miR-31	-1.52447	ENSBTAG00000007259	ELFN2	3.25059	1.12606e-06	9.60292e-06
bta-miR-148b	-1.5312	ENSBTAG00000007259	ELFN2	3.25059	1.12606e-06	9.60292e-06
bta-miR-6119-3p	-1.56237	ENSBTAG00000007259	ELFN2	3.25059	1.12606e-06	9.60292e-06
bta-miR-185	-1.57401	ENSBTAG00000007259	ELFN2	3.25059	1.12606e-06	9.60292e-06
bta-miR-11999	-1.60872	ENSBTAG00000007259	ELFN2	3.25059	1.12606e-06	9.60292e-06
bta-miR-30c	-1.60981	ENSBTAG00000007259	ELFN2	3.25059	1.12606e-06	9.60292e-06
bta-miR-2313-3p	-1.61916	ENSBTAG00000007259	ELFN2	3.25059	1.12606e-06	9.60292e-06
bta-miR-2284w	-1.61939	ENSBTAG00000007259	ELFN2	3.25059	1.12606e-06	9.60292e-06
bta-miR-30f	-1.62524	ENSBTAG00000007259	ELFN2	3.25059	1.12606e-06	9.60292e-06
bta-miR-30d	-1.66346	ENSBTAG00000007259	ELFN2	3.25059	1.12606e-06	9.60292e-06
bta-miR-15b	-1.67492	ENSBTAG00000007259	ELFN2	3.25059	1.12606e-06	9.60292e-06
bta-miR-339a	-1.69062	ENSBTAG00000007259	ELFN2	3.25059	1.12606e-06	9.60292e-06
bta-miR-129	-1.69503	ENSBTAG00000007259	ELFN2	3.25059	1.12606e-06	9.60292e-06
bta-miR-129-5p	-1.69506	ENSBTAG00000007259	ELFN2	3.25059	1.12606e-06	9.60292e-06
bta-miR-491	-1.7398	ENSBTAG00000007259	ELFN2	3.25059	1.12606e-06	9.60292e-06
bta-miR-1468	-1.74366	ENSBTAG00000007259	ELFN2	3.25059	1.12606e-06	9.60292e-06
bta-miR-11989	-1.76118	ENSBTAG00000007259	ELFN2	3.25059	1.12606e-06	9.60292e-06
bta-miR-1271	-1.83256	ENSBTAG00000007259	ELFN2	3.25059	1.12606e-06	9.60292e-06
bta-miR-183	-1.83268	ENSBTAG00000007259	ELFN2	3.25059	1.12606e-06	9.60292e-06
bta-miR-1260b	-1.96354	ENSBTAG00000007259	ELFN2	3.25059	1.12606e-06	9.60292e-06
bta-miR-34b	-2.01721	ENSBTAG00000007259	ELFN2	3.25059	1.12606e-06	9.60292e-06
bta-miR-1249	-2.01838	ENSBTAG00000007259	ELFN2	3.25059	1.12606e-06	9.60292e-06
bta-miR-34c	-2.05952	ENSBTAG00000007259	ELFN2	3.25059	1.12606e-06	9.60292e-06
bta-miR-582	-2.19654	ENSBTAG00000007259	ELFN2	3.25059	1.12606e-06	9.60292e-06
bta-miR-2346	-2.27893	ENSBTAG00000007259	ELFN2	3.25059	1.12606e-06	9.60292e-06
bta-miR-744	-2.33637	ENSBTAG00000007259	ELFN2	3.25059	1.12606e-06	9.60292e-06
bta-miR-2415-3p	-2.35611	ENSBTAG00000007259	ELFN2	3.25059	1.12606e-06	9.60292e-06
bta-miR-502b	-2.39961	ENSBTAG00000007259	ELFN2	3.25059	1.12606e-06	9.60292e-06
bta-miR-30b-3p	-2.5959	ENSBTAG00000007259	ELFN2	3.25059	1.12606e-06	9.60292e-06
bta-miR-2284v	-2.91807	ENSBTAG00000007259	ELFN2	3.25059	1.12606e-06	9.60292e-06
bta-miR-1343-3p	-2.93366	ENSBTAG00000007259	ELFN2	3.25059	1.12606e-06	9.60292e-06
bta-miR-2284d	-2.98803	ENSBTAG00000007259	ELFN2	3.25059	1.12606e-06	9.60292e-06
bta-miR-7180	-4.21764	ENSBTAG00000007259	ELFN2	3.25059	1.12606e-06	9.60292e-06
bta-miR-199b	-1.51141	ENSBTAG00000014127	PTGS2	3.21913	1.62525e-16	2.23759e-14
bta-miR-365-3p	-1.51644	ENSBTAG00000014127	PTGS2	3.21913	1.62525e-16	2.23759e-14
bta-miR-23a	-1.51773	ENSBTAG00000014127	PTGS2	3.21913	1.62525e-16	2.23759e-14
bta-miR-148b	-1.5312	ENSBTAG00000014127	PTGS2	3.21913	1.62525e-16	2.23759e-14
bta-miR-6119-3p	-1.56237	ENSBTAG00000014127	PTGS2	3.21913	1.62525e-16	2.23759e-14
bta-miR-301a	-1.56797	ENSBTAG00000014127	PTGS2	3.21913	1.62525e-16	2.23759e-14
bta-miR-185	-1.57401	ENSBTAG00000014127	PTGS2	3.21913	1.62525e-16	2.23759e-14
bta-miR-11999	-1.60872	ENSBTAG00000014127	PTGS2	3.21913	1.62525e-16	2.23759e-14
bta-miR-30c	-1.60981	ENSBTAG00000014127	PTGS2	3.21913	1.62525e-16	2.23759e-14
bta-miR-2313-3p	-1.61916	ENSBTAG00000014127	PTGS2	3.21913	1.62525e-16	2.23759e-14
bta-miR-2284w	-1.61939	ENSBTAG00000014127	PTGS2	3.21913	1.62525e-16	2.23759e-14
bta-miR-30f	-1.62524	ENSBTAG00000014127	PTGS2	3.21913	1.62525e-16	2.23759e-14
bta-miR-30d	-1.66346	ENSBTAG00000014127	PTGS2	3.21913	1.62525e-16	2.23759e-14
bta-miR-129	-1.69503	ENSBTAG00000014127	PTGS2	3.21913	1.62525e-16	2.23759e-14
bta-miR-129-5p	-1.69506	ENSBTAG00000014127	PTGS2	3.21913	1.62525e-16	2.23759e-14
bta-miR-11989	-1.76118	ENSBTAG00000014127	PTGS2	3.21913	1.62525e-16	2.23759e-14
bta-miR-1260b	-1.96354	ENSBTAG00000014127	PTGS2	3.21913	1.62525e-16	2.23759e-14
bta-miR-582	-2.19654	ENSBTAG00000014127	PTGS2	3.21913	1.62525e-16	2.23759e-14
bta-miR-545-3p	-2.21519	ENSBTAG00000014127	PTGS2	3.21913	1.62525e-16	2.23759e-14
bta-miR-153	-2.23691	ENSBTAG00000014127	PTGS2	3.21913	1.62525e-16	2.23759e-14
bta-miR-502b	-2.39961	ENSBTAG00000014127	PTGS2	3.21913	1.62525e-16	2.23759e-14
bta-miR-365-3p	-1.51644	ENSBTAG00000047441		3.20543	3.49977e-24	4.4253e-21
bta-miR-23a	-1.51773	ENSBTAG00000047441		3.20543	3.49977e-24	4.4253e-21
bta-miR-30c	-1.60981	ENSBTAG00000047441		3.20543	3.49977e-24	4.4253e-21
bta-miR-2313-3p	-1.61916	ENSBTAG00000047441		3.20543	3.49977e-24	4.4253e-21
bta-miR-30f	-1.62524	ENSBTAG00000047441		3.20543	3.49977e-24	4.4253e-21
bta-miR-30d	-1.66346	ENSBTAG00000047441		3.20543	3.49977e-24	4.4253e-21
bta-miR-183	-1.83268	ENSBTAG00000047441		3.20543	3.49977e-24	4.4253e-21
bta-miR-2346	-2.27893	ENSBTAG00000047441		3.20543	3.49977e-24	4.4253e-21
bta-miR-11998	-2.75683	ENSBTAG00000047441		3.20543	3.49977e-24	4.4253e-21
bta-miR-328	-1.50233	ENSBTAG00000039937	TNFRSF8	3.20466	8.94152e-16	9.49371e-14
bta-miR-199b	-1.51141	ENSBTAG00000039937	TNFRSF8	3.20466	8.94152e-16	9.49371e-14
bta-miR-628	-1.51521	ENSBTAG00000039937	TNFRSF8	3.20466	8.94152e-16	9.49371e-14
bta-miR-23a	-1.51773	ENSBTAG00000039937	TNFRSF8	3.20466	8.94152e-16	9.49371e-14
bta-miR-31	-1.52447	ENSBTAG00000039937	TNFRSF8	3.20466	8.94152e-16	9.49371e-14
bta-miR-148b	-1.5312	ENSBTAG00000039937	TNFRSF8	3.20466	8.94152e-16	9.49371e-14
bta-miR-6119-3p	-1.56237	ENSBTAG00000039937	TNFRSF8	3.20466	8.94152e-16	9.49371e-14
bta-miR-301a	-1.56797	ENSBTAG00000039937	TNFRSF8	3.20466	8.94152e-16	9.49371e-14
bta-miR-30c	-1.60981	ENSBTAG00000039937	TNFRSF8	3.20466	8.94152e-16	9.49371e-14
bta-miR-2313-3p	-1.61916	ENSBTAG00000039937	TNFRSF8	3.20466	8.94152e-16	9.49371e-14
bta-miR-30f	-1.62524	ENSBTAG00000039937	TNFRSF8	3.20466	8.94152e-16	9.49371e-14
bta-miR-30d	-1.66346	ENSBTAG00000039937	TNFRSF8	3.20466	8.94152e-16	9.49371e-14
bta-miR-15b	-1.67492	ENSBTAG00000039937	TNFRSF8	3.20466	8.94152e-16	9.49371e-14
bta-miR-491	-1.7398	ENSBTAG00000039937	TNFRSF8	3.20466	8.94152e-16	9.49371e-14
bta-miR-11989	-1.76118	ENSBTAG00000039937	TNFRSF8	3.20466	8.94152e-16	9.49371e-14
bta-miR-296-3p	-1.77794	ENSBTAG00000039937	TNFRSF8	3.20466	8.94152e-16	9.49371e-14
bta-miR-139	-1.78315	ENSBTAG00000039937	TNFRSF8	3.20466	8.94152e-16	9.49371e-14
bta-miR-1271	-1.83256	ENSBTAG00000039937	TNFRSF8	3.20466	8.94152e-16	9.49371e-14
bta-miR-183	-1.83268	ENSBTAG00000039937	TNFRSF8	3.20466	8.94152e-16	9.49371e-14
bta-miR-34b	-2.01721	ENSBTAG00000039937	TNFRSF8	3.20466	8.94152e-16	9.49371e-14
bta-miR-34c	-2.05952	ENSBTAG00000039937	TNFRSF8	3.20466	8.94152e-16	9.49371e-14
bta-miR-2346	-2.27893	ENSBTAG00000039937	TNFRSF8	3.20466	8.94152e-16	9.49371e-14
bta-miR-744	-2.33637	ENSBTAG00000039937	TNFRSF8	3.20466	8.94152e-16	9.49371e-14
bta-miR-2415-3p	-2.35611	ENSBTAG00000039937	TNFRSF8	3.20466	8.94152e-16	9.49371e-14
bta-miR-502b	-2.39961	ENSBTAG00000039937	TNFRSF8	3.20466	8.94152e-16	9.49371e-14
bta-miR-30b-3p	-2.5959	ENSBTAG00000039937	TNFRSF8	3.20466	8.94152e-16	9.49371e-14
bta-miR-1343-3p	-2.93366	ENSBTAG00000039937	TNFRSF8	3.20466	8.94152e-16	9.49371e-14
bta-miR-7180	-4.21764	ENSBTAG00000039937	TNFRSF8	3.20466	8.94152e-16	9.49371e-14
bta-miR-504	-1.50797	ENSBTAG00000013108	HK2	3.1804	4.13511e-23	3.38325e-20
bta-miR-6119-3p	-1.56237	ENSBTAG00000013108	HK2	3.1804	4.13511e-23	3.38325e-20
bta-miR-185	-1.57401	ENSBTAG00000013108	HK2	3.1804	4.13511e-23	3.38325e-20
bta-miR-11999	-1.60872	ENSBTAG00000013108	HK2	3.1804	4.13511e-23	3.38325e-20
bta-miR-15b	-1.67492	ENSBTAG00000013108	HK2	3.1804	4.13511e-23	3.38325e-20
bta-miR-339a	-1.69062	ENSBTAG00000013108	HK2	3.1804	4.13511e-23	3.38325e-20
bta-miR-129	-1.69503	ENSBTAG00000013108	HK2	3.1804	4.13511e-23	3.38325e-20
bta-miR-129-5p	-1.69506	ENSBTAG00000013108	HK2	3.1804	4.13511e-23	3.38325e-20
bta-miR-1468	-1.74366	ENSBTAG00000013108	HK2	3.1804	4.13511e-23	3.38325e-20
bta-miR-11989	-1.76118	ENSBTAG00000013108	HK2	3.1804	4.13511e-23	3.38325e-20
bta-miR-296-3p	-1.77794	ENSBTAG00000013108	HK2	3.1804	4.13511e-23	3.38325e-20
bta-miR-183	-1.83268	ENSBTAG00000013108	HK2	3.1804	4.13511e-23	3.38325e-20
bta-miR-1249	-2.01838	ENSBTAG00000013108	HK2	3.1804	4.13511e-23	3.38325e-20
bta-miR-582	-2.19654	ENSBTAG00000013108	HK2	3.1804	4.13511e-23	3.38325e-20
bta-miR-545-3p	-2.21519	ENSBTAG00000013108	HK2	3.1804	4.13511e-23	3.38325e-20
bta-miR-153	-2.23691	ENSBTAG00000013108	HK2	3.1804	4.13511e-23	3.38325e-20
bta-miR-2346	-2.27893	ENSBTAG00000013108	HK2	3.1804	4.13511e-23	3.38325e-20
bta-miR-1296	-2.35196	ENSBTAG00000013108	HK2	3.1804	4.13511e-23	3.38325e-20
bta-miR-502b	-2.39961	ENSBTAG00000013108	HK2	3.1804	4.13511e-23	3.38325e-20
bta-miR-30b-3p	-2.5959	ENSBTAG00000013108	HK2	3.1804	4.13511e-23	3.38325e-20
bta-miR-11998	-2.75683	ENSBTAG00000013108	HK2	3.1804	4.13511e-23	3.38325e-20
bta-miR-2284v	-2.91807	ENSBTAG00000013108	HK2	3.1804	4.13511e-23	3.38325e-20
bta-miR-2284d	-2.98803	ENSBTAG00000013108	HK2	3.1804	4.13511e-23	3.38325e-20
bta-miR-11999	-1.60872	ENSBTAG00000000067	SDF2L1	3.17808	1.70378e-05	0.000104488
bta-miR-328	-1.50233	ENSBTAG00000014705	HES4	3.12879	0.00299552	0.00919547
bta-miR-504	-1.50797	ENSBTAG00000014705	HES4	3.12879	0.00299552	0.00919547
bta-miR-199b	-1.51141	ENSBTAG00000014705	HES4	3.12879	0.00299552	0.00919547
bta-miR-365-3p	-1.51644	ENSBTAG00000014705	HES4	3.12879	0.00299552	0.00919547
bta-miR-185	-1.57401	ENSBTAG00000014705	HES4	3.12879	0.00299552	0.00919547
bta-miR-11999	-1.60872	ENSBTAG00000014705	HES4	3.12879	0.00299552	0.00919547
bta-miR-491	-1.7398	ENSBTAG00000014705	HES4	3.12879	0.00299552	0.00919547
bta-miR-502a	-1.75063	ENSBTAG00000014705	HES4	3.12879	0.00299552	0.00919547
bta-miR-11989	-1.76118	ENSBTAG00000014705	HES4	3.12879	0.00299552	0.00919547
bta-miR-212	-1.88446	ENSBTAG00000014705	HES4	3.12879	0.00299552	0.00919547
bta-miR-2346	-2.27893	ENSBTAG00000014705	HES4	3.12879	0.00299552	0.00919547
bta-miR-744	-2.33637	ENSBTAG00000014705	HES4	3.12879	0.00299552	0.00919547
bta-miR-2415-3p	-2.35611	ENSBTAG00000014705	HES4	3.12879	0.00299552	0.00919547
bta-miR-30b-3p	-2.5959	ENSBTAG00000014705	HES4	3.12879	0.00299552	0.00919547
bta-miR-1343-3p	-2.93366	ENSBTAG00000014705	HES4	3.12879	0.00299552	0.00919547
bta-miR-23a	-1.51773	ENSBTAG00000002719	ORC1	3.12592	1.91951e-16	2.54271e-14
bta-miR-148b	-1.5312	ENSBTAG00000002719	ORC1	3.12592	1.91951e-16	2.54271e-14
bta-miR-185	-1.57401	ENSBTAG00000002719	ORC1	3.12592	1.91951e-16	2.54271e-14
bta-miR-183	-1.83268	ENSBTAG00000002719	ORC1	3.12592	1.91951e-16	2.54271e-14
bta-miR-582	-2.19654	ENSBTAG00000002719	ORC1	3.12592	1.91951e-16	2.54271e-14
bta-miR-1296	-2.35196	ENSBTAG00000002719	ORC1	3.12592	1.91951e-16	2.54271e-14
bta-miR-2284v	-2.91807	ENSBTAG00000002719	ORC1	3.12592	1.91951e-16	2.54271e-14
bta-miR-1343-3p	-2.93366	ENSBTAG00000002719	ORC1	3.12592	1.91951e-16	2.54271e-14
bta-miR-2284d	-2.98803	ENSBTAG00000002719	ORC1	3.12592	1.91951e-16	2.54271e-14
bta-miR-504	-1.50797	ENSBTAG00000004048	MCHR1	3.10279	7.43024e-05	0.000380232
bta-miR-199b	-1.51141	ENSBTAG00000004048	MCHR1	3.10279	7.43024e-05	0.000380232
bta-miR-185	-1.57401	ENSBTAG00000004048	MCHR1	3.10279	7.43024e-05	0.000380232
bta-miR-11999	-1.60872	ENSBTAG00000004048	MCHR1	3.10279	7.43024e-05	0.000380232
bta-miR-2313-3p	-1.61916	ENSBTAG00000004048	MCHR1	3.10279	7.43024e-05	0.000380232
bta-miR-339a	-1.69062	ENSBTAG00000004048	MCHR1	3.10279	7.43024e-05	0.000380232
bta-miR-502a	-1.75063	ENSBTAG00000004048	MCHR1	3.10279	7.43024e-05	0.000380232
bta-miR-11989	-1.76118	ENSBTAG00000004048	MCHR1	3.10279	7.43024e-05	0.000380232
bta-miR-2346	-2.27893	ENSBTAG00000004048	MCHR1	3.10279	7.43024e-05	0.000380232
bta-miR-1296	-2.35196	ENSBTAG00000004048	MCHR1	3.10279	7.43024e-05	0.000380232
bta-miR-2415-3p	-2.35611	ENSBTAG00000004048	MCHR1	3.10279	7.43024e-05	0.000380232
bta-miR-30b-3p	-2.5959	ENSBTAG00000004048	MCHR1	3.10279	7.43024e-05	0.000380232
bta-miR-30c	-1.60981	ENSBTAG00000000243	HEBP2	3.07382	6.67527e-05	0.000345153
bta-miR-2313-3p	-1.61916	ENSBTAG00000000243	HEBP2	3.07382	6.67527e-05	0.000345153
bta-miR-30f	-1.62524	ENSBTAG00000000243	HEBP2	3.07382	6.67527e-05	0.000345153
bta-miR-30d	-1.66346	ENSBTAG00000000243	HEBP2	3.07382	6.67527e-05	0.000345153
bta-miR-296-3p	-1.77794	ENSBTAG00000000243	HEBP2	3.07382	6.67527e-05	0.000345153
bta-miR-2284v	-2.91807	ENSBTAG00000000243	HEBP2	3.07382	6.67527e-05	0.000345153
bta-miR-2284d	-2.98803	ENSBTAG00000000243	HEBP2	3.07382	6.67527e-05	0.000345153
bta-miR-365-3p	-1.51644	ENSBTAG00000012185	CLEC4E	3.03518	8.42748e-08	9.76002e-07
bta-miR-23a	-1.51773	ENSBTAG00000012185	CLEC4E	3.03518	8.42748e-08	9.76002e-07
bta-miR-148b	-1.5312	ENSBTAG00000012185	CLEC4E	3.03518	8.42748e-08	9.76002e-07
bta-miR-301a	-1.56797	ENSBTAG00000012185	CLEC4E	3.03518	8.42748e-08	9.76002e-07
bta-miR-339a	-1.69062	ENSBTAG00000012185	CLEC4E	3.03518	8.42748e-08	9.76002e-07
bta-miR-502a	-1.75063	ENSBTAG00000012185	CLEC4E	3.03518	8.42748e-08	9.76002e-07
bta-miR-2346	-2.27893	ENSBTAG00000012185	CLEC4E	3.03518	8.42748e-08	9.76002e-07
bta-miR-2284v	-2.91807	ENSBTAG00000012185	CLEC4E	3.03518	8.42748e-08	9.76002e-07
bta-miR-2284d	-2.98803	ENSBTAG00000012185	CLEC4E	3.03518	8.42748e-08	9.76002e-07
bta-miR-185	-1.57401	ENSBTAG00000013577	SLC1A5	3.00442	1.179e-16	1.7082e-14
bta-miR-15b	-1.67492	ENSBTAG00000013577	SLC1A5	3.00442	1.179e-16	1.7082e-14
bta-miR-491	-1.7398	ENSBTAG00000013577	SLC1A5	3.00442	1.179e-16	1.7082e-14
bta-miR-1468	-1.74366	ENSBTAG00000013577	SLC1A5	3.00442	1.179e-16	1.7082e-14
bta-miR-502a	-1.75063	ENSBTAG00000013577	SLC1A5	3.00442	1.179e-16	1.7082e-14
bta-miR-11989	-1.76118	ENSBTAG00000013577	SLC1A5	3.00442	1.179e-16	1.7082e-14
bta-miR-212	-1.88446	ENSBTAG00000013577	SLC1A5	3.00442	1.179e-16	1.7082e-14
bta-miR-340	-2.18928	ENSBTAG00000013577	SLC1A5	3.00442	1.179e-16	1.7082e-14
bta-miR-2346	-2.27893	ENSBTAG00000013577	SLC1A5	3.00442	1.179e-16	1.7082e-14
bta-miR-7180	-4.21764	ENSBTAG00000013577	SLC1A5	3.00442	1.179e-16	1.7082e-14
bta-miR-504	-1.50797	ENSBTAG00000032265	RTP4	3.00255	1.23643e-07	1.37911e-06
bta-miR-2313-3p	-1.61916	ENSBTAG00000032265	RTP4	3.00255	1.23643e-07	1.37911e-06
bta-miR-183	-1.83268	ENSBTAG00000032265	RTP4	3.00255	1.23643e-07	1.37911e-06
bta-miR-11998	-2.75683	ENSBTAG00000032265	RTP4	3.00255	1.23643e-07	1.37911e-06
bta-miR-328	-1.50233	ENSBTAG00000019264	EDEM3	2.99832	6.04255e-12	2.14951e-10
bta-miR-628	-1.51521	ENSBTAG00000019264	EDEM3	2.99832	6.04255e-12	2.14951e-10
bta-miR-365-3p	-1.51644	ENSBTAG00000019264	EDEM3	2.99832	6.04255e-12	2.14951e-10
bta-miR-23a	-1.51773	ENSBTAG00000019264	EDEM3	2.99832	6.04255e-12	2.14951e-10
bta-miR-31	-1.52447	ENSBTAG00000019264	EDEM3	2.99832	6.04255e-12	2.14951e-10
bta-miR-6119-3p	-1.56237	ENSBTAG00000019264	EDEM3	2.99832	6.04255e-12	2.14951e-10
bta-miR-301a	-1.56797	ENSBTAG00000019264	EDEM3	2.99832	6.04255e-12	2.14951e-10
bta-miR-185	-1.57401	ENSBTAG00000019264	EDEM3	2.99832	6.04255e-12	2.14951e-10
bta-miR-30c	-1.60981	ENSBTAG00000019264	EDEM3	2.99832	6.04255e-12	2.14951e-10
bta-miR-2313-3p	-1.61916	ENSBTAG00000019264	EDEM3	2.99832	6.04255e-12	2.14951e-10
bta-miR-30f	-1.62524	ENSBTAG00000019264	EDEM3	2.99832	6.04255e-12	2.14951e-10
bta-miR-30d	-1.66346	ENSBTAG00000019264	EDEM3	2.99832	6.04255e-12	2.14951e-10
bta-miR-15b	-1.67492	ENSBTAG00000019264	EDEM3	2.99832	6.04255e-12	2.14951e-10
bta-miR-129	-1.69503	ENSBTAG00000019264	EDEM3	2.99832	6.04255e-12	2.14951e-10
bta-miR-129-5p	-1.69506	ENSBTAG00000019264	EDEM3	2.99832	6.04255e-12	2.14951e-10
bta-miR-491	-1.7398	ENSBTAG00000019264	EDEM3	2.99832	6.04255e-12	2.14951e-10
bta-miR-139	-1.78315	ENSBTAG00000019264	EDEM3	2.99832	6.04255e-12	2.14951e-10
bta-miR-1271	-1.83256	ENSBTAG00000019264	EDEM3	2.99832	6.04255e-12	2.14951e-10
bta-miR-183	-1.83268	ENSBTAG00000019264	EDEM3	2.99832	6.04255e-12	2.14951e-10
bta-miR-1260b	-1.96354	ENSBTAG00000019264	EDEM3	2.99832	6.04255e-12	2.14951e-10
bta-miR-34b	-2.01721	ENSBTAG00000019264	EDEM3	2.99832	6.04255e-12	2.14951e-10
bta-miR-34c	-2.05952	ENSBTAG00000019264	EDEM3	2.99832	6.04255e-12	2.14951e-10
bta-miR-582	-2.19654	ENSBTAG00000019264	EDEM3	2.99832	6.04255e-12	2.14951e-10
bta-miR-545-3p	-2.21519	ENSBTAG00000019264	EDEM3	2.99832	6.04255e-12	2.14951e-10
bta-miR-153	-2.23691	ENSBTAG00000019264	EDEM3	2.99832	6.04255e-12	2.14951e-10
bta-miR-2346	-2.27893	ENSBTAG00000019264	EDEM3	2.99832	6.04255e-12	2.14951e-10
bta-miR-11998	-2.75683	ENSBTAG00000019264	EDEM3	2.99832	6.04255e-12	2.14951e-10
bta-miR-2284v	-2.91807	ENSBTAG00000019264	EDEM3	2.99832	6.04255e-12	2.14951e-10
bta-miR-1343-3p	-2.93366	ENSBTAG00000019264	EDEM3	2.99832	6.04255e-12	2.14951e-10
bta-miR-2284d	-2.98803	ENSBTAG00000019264	EDEM3	2.99832	6.04255e-12	2.14951e-10
bta-miR-7180	-4.21764	ENSBTAG00000019264	EDEM3	2.99832	6.04255e-12	2.14951e-10
bta-miR-23a	-1.51773	ENSBTAG00000007836	PPA1	2.99413	3.39401e-37	1.18018e-33
bta-miR-153	-2.23691	ENSBTAG00000007836	PPA1	2.99413	3.39401e-37	1.18018e-33
bta-miR-628	-1.51521	ENSBTAG00000016931	E2F7	2.99087	5.30222e-10	1.14162e-08
bta-miR-23a	-1.51773	ENSBTAG00000016931	E2F7	2.99087	5.30222e-10	1.14162e-08
bta-miR-148b	-1.5312	ENSBTAG00000016931	E2F7	2.99087	5.30222e-10	1.14162e-08
bta-miR-301a	-1.56797	ENSBTAG00000016931	E2F7	2.99087	5.30222e-10	1.14162e-08
bta-miR-185	-1.57401	ENSBTAG00000016931	E2F7	2.99087	5.30222e-10	1.14162e-08
bta-miR-30c	-1.60981	ENSBTAG00000016931	E2F7	2.99087	5.30222e-10	1.14162e-08
bta-miR-2313-3p	-1.61916	ENSBTAG00000016931	E2F7	2.99087	5.30222e-10	1.14162e-08
bta-miR-2284w	-1.61939	ENSBTAG00000016931	E2F7	2.99087	5.30222e-10	1.14162e-08
bta-miR-30f	-1.62524	ENSBTAG00000016931	E2F7	2.99087	5.30222e-10	1.14162e-08
bta-miR-30d	-1.66346	ENSBTAG00000016931	E2F7	2.99087	5.30222e-10	1.14162e-08
bta-miR-15b	-1.67492	ENSBTAG00000016931	E2F7	2.99087	5.30222e-10	1.14162e-08
bta-miR-129	-1.69503	ENSBTAG00000016931	E2F7	2.99087	5.30222e-10	1.14162e-08
bta-miR-129-5p	-1.69506	ENSBTAG00000016931	E2F7	2.99087	5.30222e-10	1.14162e-08
bta-miR-491	-1.7398	ENSBTAG00000016931	E2F7	2.99087	5.30222e-10	1.14162e-08
bta-miR-502a	-1.75063	ENSBTAG00000016931	E2F7	2.99087	5.30222e-10	1.14162e-08
bta-miR-11989	-1.76118	ENSBTAG00000016931	E2F7	2.99087	5.30222e-10	1.14162e-08
bta-miR-296-3p	-1.77794	ENSBTAG00000016931	E2F7	2.99087	5.30222e-10	1.14162e-08
bta-miR-139	-1.78315	ENSBTAG00000016931	E2F7	2.99087	5.30222e-10	1.14162e-08
bta-miR-3613a	-1.86561	ENSBTAG00000016931	E2F7	2.99087	5.30222e-10	1.14162e-08
bta-miR-1260b	-1.96354	ENSBTAG00000016931	E2F7	2.99087	5.30222e-10	1.14162e-08
bta-miR-582	-2.19654	ENSBTAG00000016931	E2F7	2.99087	5.30222e-10	1.14162e-08
bta-miR-545-3p	-2.21519	ENSBTAG00000016931	E2F7	2.99087	5.30222e-10	1.14162e-08
bta-miR-153	-2.23691	ENSBTAG00000016931	E2F7	2.99087	5.30222e-10	1.14162e-08
bta-miR-2346	-2.27893	ENSBTAG00000016931	E2F7	2.99087	5.30222e-10	1.14162e-08
bta-miR-1296	-2.35196	ENSBTAG00000016931	E2F7	2.99087	5.30222e-10	1.14162e-08
bta-miR-502b	-2.39961	ENSBTAG00000016931	E2F7	2.99087	5.30222e-10	1.14162e-08
bta-miR-11998	-2.75683	ENSBTAG00000016931	E2F7	2.99087	5.30222e-10	1.14162e-08
bta-miR-2284v	-2.91807	ENSBTAG00000016931	E2F7	2.99087	5.30222e-10	1.14162e-08
bta-miR-2284d	-2.98803	ENSBTAG00000016931	E2F7	2.99087	5.30222e-10	1.14162e-08
bta-miR-504	-1.50797	ENSBTAG00000013210	ADAMTS4	2.9877	4.79373e-10	1.04344e-08
bta-miR-199b	-1.51141	ENSBTAG00000013210	ADAMTS4	2.9877	4.79373e-10	1.04344e-08
bta-miR-628	-1.51521	ENSBTAG00000013210	ADAMTS4	2.9877	4.79373e-10	1.04344e-08
bta-miR-365-3p	-1.51644	ENSBTAG00000013210	ADAMTS4	2.9877	4.79373e-10	1.04344e-08
bta-miR-23a	-1.51773	ENSBTAG00000013210	ADAMTS4	2.9877	4.79373e-10	1.04344e-08
bta-miR-148b	-1.5312	ENSBTAG00000013210	ADAMTS4	2.9877	4.79373e-10	1.04344e-08
bta-miR-95	-1.56703	ENSBTAG00000013210	ADAMTS4	2.9877	4.79373e-10	1.04344e-08
bta-miR-301a	-1.56797	ENSBTAG00000013210	ADAMTS4	2.9877	4.79373e-10	1.04344e-08
bta-miR-185	-1.57401	ENSBTAG00000013210	ADAMTS4	2.9877	4.79373e-10	1.04344e-08
bta-miR-11999	-1.60872	ENSBTAG00000013210	ADAMTS4	2.9877	4.79373e-10	1.04344e-08
bta-miR-2313-3p	-1.61916	ENSBTAG00000013210	ADAMTS4	2.9877	4.79373e-10	1.04344e-08
bta-miR-15b	-1.67492	ENSBTAG00000013210	ADAMTS4	2.9877	4.79373e-10	1.04344e-08
bta-miR-339a	-1.69062	ENSBTAG00000013210	ADAMTS4	2.9877	4.79373e-10	1.04344e-08
bta-miR-491	-1.7398	ENSBTAG00000013210	ADAMTS4	2.9877	4.79373e-10	1.04344e-08
bta-miR-502a	-1.75063	ENSBTAG00000013210	ADAMTS4	2.9877	4.79373e-10	1.04344e-08
bta-miR-11989	-1.76118	ENSBTAG00000013210	ADAMTS4	2.9877	4.79373e-10	1.04344e-08
bta-miR-183	-1.83268	ENSBTAG00000013210	ADAMTS4	2.9877	4.79373e-10	1.04344e-08
bta-miR-1260b	-1.96354	ENSBTAG00000013210	ADAMTS4	2.9877	4.79373e-10	1.04344e-08
bta-miR-34b	-2.01721	ENSBTAG00000013210	ADAMTS4	2.9877	4.79373e-10	1.04344e-08
bta-miR-34c	-2.05952	ENSBTAG00000013210	ADAMTS4	2.9877	4.79373e-10	1.04344e-08
bta-miR-582	-2.19654	ENSBTAG00000013210	ADAMTS4	2.9877	4.79373e-10	1.04344e-08
bta-miR-1296	-2.35196	ENSBTAG00000013210	ADAMTS4	2.9877	4.79373e-10	1.04344e-08
bta-miR-502b	-2.39961	ENSBTAG00000013210	ADAMTS4	2.9877	4.79373e-10	1.04344e-08
bta-miR-30b-3p	-2.5959	ENSBTAG00000013210	ADAMTS4	2.9877	4.79373e-10	1.04344e-08
bta-miR-2284v	-2.91807	ENSBTAG00000013210	ADAMTS4	2.9877	4.79373e-10	1.04344e-08
bta-miR-1343-3p	-2.93366	ENSBTAG00000013210	ADAMTS4	2.9877	4.79373e-10	1.04344e-08
bta-miR-2284d	-2.98803	ENSBTAG00000013210	ADAMTS4	2.9877	4.79373e-10	1.04344e-08
bta-miR-7180	-4.21764	ENSBTAG00000013210	ADAMTS4	2.9877	4.79373e-10	1.04344e-08
bta-miR-365-3p	-1.51644	ENSBTAG00000012586	HSPD1	2.97789	3.9803e-22	2.12931e-19
bta-miR-23a	-1.51773	ENSBTAG00000012586	HSPD1	2.97789	3.9803e-22	2.12931e-19
bta-miR-30c	-1.60981	ENSBTAG00000012586	HSPD1	2.97789	3.9803e-22	2.12931e-19
bta-miR-2313-3p	-1.61916	ENSBTAG00000012586	HSPD1	2.97789	3.9803e-22	2.12931e-19
bta-miR-30f	-1.62524	ENSBTAG00000012586	HSPD1	2.97789	3.9803e-22	2.12931e-19
bta-miR-30d	-1.66346	ENSBTAG00000012586	HSPD1	2.97789	3.9803e-22	2.12931e-19
bta-miR-183	-1.83268	ENSBTAG00000012586	HSPD1	2.97789	3.9803e-22	2.12931e-19
bta-miR-2346	-2.27893	ENSBTAG00000012586	HSPD1	2.97789	3.9803e-22	2.12931e-19
bta-miR-11998	-2.75683	ENSBTAG00000012586	HSPD1	2.97789	3.9803e-22	2.12931e-19
bta-miR-328	-1.50233	ENSBTAG00000007214	ELL2	2.97743	3.18097e-12	1.24631e-10
bta-miR-628	-1.51521	ENSBTAG00000007214	ELL2	2.97743	3.18097e-12	1.24631e-10
bta-miR-23a	-1.51773	ENSBTAG00000007214	ELL2	2.97743	3.18097e-12	1.24631e-10
bta-miR-31	-1.52447	ENSBTAG00000007214	ELL2	2.97743	3.18097e-12	1.24631e-10
bta-miR-148b	-1.5312	ENSBTAG00000007214	ELL2	2.97743	3.18097e-12	1.24631e-10
bta-miR-95	-1.56703	ENSBTAG00000007214	ELL2	2.97743	3.18097e-12	1.24631e-10
bta-miR-301a	-1.56797	ENSBTAG00000007214	ELL2	2.97743	3.18097e-12	1.24631e-10
bta-miR-185	-1.57401	ENSBTAG00000007214	ELL2	2.97743	3.18097e-12	1.24631e-10
bta-miR-30c	-1.60981	ENSBTAG00000007214	ELL2	2.97743	3.18097e-12	1.24631e-10
bta-miR-2284w	-1.61939	ENSBTAG00000007214	ELL2	2.97743	3.18097e-12	1.24631e-10
bta-miR-30f	-1.62524	ENSBTAG00000007214	ELL2	2.97743	3.18097e-12	1.24631e-10
bta-miR-30d	-1.66346	ENSBTAG00000007214	ELL2	2.97743	3.18097e-12	1.24631e-10
bta-miR-15b	-1.67492	ENSBTAG00000007214	ELL2	2.97743	3.18097e-12	1.24631e-10
bta-miR-129	-1.69503	ENSBTAG00000007214	ELL2	2.97743	3.18097e-12	1.24631e-10
bta-miR-129-5p	-1.69506	ENSBTAG00000007214	ELL2	2.97743	3.18097e-12	1.24631e-10
bta-miR-502a	-1.75063	ENSBTAG00000007214	ELL2	2.97743	3.18097e-12	1.24631e-10
bta-miR-11989	-1.76118	ENSBTAG00000007214	ELL2	2.97743	3.18097e-12	1.24631e-10
bta-miR-139	-1.78315	ENSBTAG00000007214	ELL2	2.97743	3.18097e-12	1.24631e-10
bta-miR-1271	-1.83256	ENSBTAG00000007214	ELL2	2.97743	3.18097e-12	1.24631e-10
bta-miR-3613a	-1.86561	ENSBTAG00000007214	ELL2	2.97743	3.18097e-12	1.24631e-10
bta-miR-1260b	-1.96354	ENSBTAG00000007214	ELL2	2.97743	3.18097e-12	1.24631e-10
bta-miR-34b	-2.01721	ENSBTAG00000007214	ELL2	2.97743	3.18097e-12	1.24631e-10
bta-miR-34c	-2.05952	ENSBTAG00000007214	ELL2	2.97743	3.18097e-12	1.24631e-10
bta-miR-582	-2.19654	ENSBTAG00000007214	ELL2	2.97743	3.18097e-12	1.24631e-10
bta-miR-545-3p	-2.21519	ENSBTAG00000007214	ELL2	2.97743	3.18097e-12	1.24631e-10
bta-miR-153	-2.23691	ENSBTAG00000007214	ELL2	2.97743	3.18097e-12	1.24631e-10
bta-miR-2346	-2.27893	ENSBTAG00000007214	ELL2	2.97743	3.18097e-12	1.24631e-10
bta-miR-502b	-2.39961	ENSBTAG00000007214	ELL2	2.97743	3.18097e-12	1.24631e-10
bta-miR-11998	-2.75683	ENSBTAG00000007214	ELL2	2.97743	3.18097e-12	1.24631e-10
bta-miR-2284v	-2.91807	ENSBTAG00000007214	ELL2	2.97743	3.18097e-12	1.24631e-10
bta-miR-1343-3p	-2.93366	ENSBTAG00000007214	ELL2	2.97743	3.18097e-12	1.24631e-10
bta-miR-2284d	-2.98803	ENSBTAG00000007214	ELL2	2.97743	3.18097e-12	1.24631e-10
bta-miR-7180	-4.21764	ENSBTAG00000007214	ELL2	2.97743	3.18097e-12	1.24631e-10
bta-miR-328	-1.50233	ENSBTAG00000014912	FMOD	2.95424	3.65037e-10	8.29624e-09
bta-miR-199b	-1.51141	ENSBTAG00000014912	FMOD	2.95424	3.65037e-10	8.29624e-09
bta-miR-23a	-1.51773	ENSBTAG00000014912	FMOD	2.95424	3.65037e-10	8.29624e-09
bta-miR-31	-1.52447	ENSBTAG00000014912	FMOD	2.95424	3.65037e-10	8.29624e-09
bta-miR-11999	-1.60872	ENSBTAG00000014912	FMOD	2.95424	3.65037e-10	8.29624e-09
bta-miR-2313-3p	-1.61916	ENSBTAG00000014912	FMOD	2.95424	3.65037e-10	8.29624e-09
bta-miR-15b	-1.67492	ENSBTAG00000014912	FMOD	2.95424	3.65037e-10	8.29624e-09
bta-miR-491	-1.7398	ENSBTAG00000014912	FMOD	2.95424	3.65037e-10	8.29624e-09
bta-miR-11989	-1.76118	ENSBTAG00000014912	FMOD	2.95424	3.65037e-10	8.29624e-09
bta-miR-296-3p	-1.77794	ENSBTAG00000014912	FMOD	2.95424	3.65037e-10	8.29624e-09
bta-miR-139	-1.78315	ENSBTAG00000014912	FMOD	2.95424	3.65037e-10	8.29624e-09
bta-miR-212	-1.88446	ENSBTAG00000014912	FMOD	2.95424	3.65037e-10	8.29624e-09
bta-miR-1260b	-1.96354	ENSBTAG00000014912	FMOD	2.95424	3.65037e-10	8.29624e-09
bta-miR-34b	-2.01721	ENSBTAG00000014912	FMOD	2.95424	3.65037e-10	8.29624e-09
bta-miR-34c	-2.05952	ENSBTAG00000014912	FMOD	2.95424	3.65037e-10	8.29624e-09
bta-miR-153	-2.23691	ENSBTAG00000014912	FMOD	2.95424	3.65037e-10	8.29624e-09
bta-miR-744	-2.33637	ENSBTAG00000014912	FMOD	2.95424	3.65037e-10	8.29624e-09
bta-miR-30b-3p	-2.5959	ENSBTAG00000014912	FMOD	2.95424	3.65037e-10	8.29624e-09
bta-miR-1343-3p	-2.93366	ENSBTAG00000014912	FMOD	2.95424	3.65037e-10	8.29624e-09
bta-miR-504	-1.50797	ENSBTAG00000025496	SORD	2.9381	4.84318e-07	4.49992e-06
bta-miR-628	-1.51521	ENSBTAG00000025496	SORD	2.9381	4.84318e-07	4.49992e-06
bta-miR-23a	-1.51773	ENSBTAG00000025496	SORD	2.9381	4.84318e-07	4.49992e-06
bta-miR-148b	-1.5312	ENSBTAG00000025496	SORD	2.9381	4.84318e-07	4.49992e-06
bta-miR-6119-3p	-1.56237	ENSBTAG00000025496	SORD	2.9381	4.84318e-07	4.49992e-06
bta-miR-185	-1.57401	ENSBTAG00000025496	SORD	2.9381	4.84318e-07	4.49992e-06
bta-miR-11999	-1.60872	ENSBTAG00000025496	SORD	2.9381	4.84318e-07	4.49992e-06
bta-miR-2313-3p	-1.61916	ENSBTAG00000025496	SORD	2.9381	4.84318e-07	4.49992e-06
bta-miR-2284w	-1.61939	ENSBTAG00000025496	SORD	2.9381	4.84318e-07	4.49992e-06
bta-miR-15b	-1.67492	ENSBTAG00000025496	SORD	2.9381	4.84318e-07	4.49992e-06
bta-miR-339a	-1.69062	ENSBTAG00000025496	SORD	2.9381	4.84318e-07	4.49992e-06
bta-miR-129	-1.69503	ENSBTAG00000025496	SORD	2.9381	4.84318e-07	4.49992e-06
bta-miR-129-5p	-1.69506	ENSBTAG00000025496	SORD	2.9381	4.84318e-07	4.49992e-06
bta-miR-491	-1.7398	ENSBTAG00000025496	SORD	2.9381	4.84318e-07	4.49992e-06
bta-miR-296-3p	-1.77794	ENSBTAG00000025496	SORD	2.9381	4.84318e-07	4.49992e-06
bta-miR-183	-1.83268	ENSBTAG00000025496	SORD	2.9381	4.84318e-07	4.49992e-06
bta-miR-3613a	-1.86561	ENSBTAG00000025496	SORD	2.9381	4.84318e-07	4.49992e-06
bta-miR-212	-1.88446	ENSBTAG00000025496	SORD	2.9381	4.84318e-07	4.49992e-06
bta-miR-1260b	-1.96354	ENSBTAG00000025496	SORD	2.9381	4.84318e-07	4.49992e-06
bta-miR-34b	-2.01721	ENSBTAG00000025496	SORD	2.9381	4.84318e-07	4.49992e-06
bta-miR-34c	-2.05952	ENSBTAG00000025496	SORD	2.9381	4.84318e-07	4.49992e-06
bta-miR-2346	-2.27893	ENSBTAG00000025496	SORD	2.9381	4.84318e-07	4.49992e-06
bta-miR-744	-2.33637	ENSBTAG00000025496	SORD	2.9381	4.84318e-07	4.49992e-06
bta-miR-2415-3p	-2.35611	ENSBTAG00000025496	SORD	2.9381	4.84318e-07	4.49992e-06
bta-miR-1343-3p	-2.93366	ENSBTAG00000025496	SORD	2.9381	4.84318e-07	4.49992e-06
bta-miR-7180	-4.21764	ENSBTAG00000025496	SORD	2.9381	4.84318e-07	4.49992e-06
bta-miR-504	-1.50797	ENSBTAG00000008493	AQP3	2.92064	4.03503e-14	2.68915e-12
bta-miR-365-3p	-1.51644	ENSBTAG00000008493	AQP3	2.92064	4.03503e-14	2.68915e-12
bta-miR-11999	-1.60872	ENSBTAG00000008493	AQP3	2.92064	4.03503e-14	2.68915e-12
bta-miR-15b	-1.67492	ENSBTAG00000008493	AQP3	2.92064	4.03503e-14	2.68915e-12
bta-miR-339a	-1.69062	ENSBTAG00000008493	AQP3	2.92064	4.03503e-14	2.68915e-12
bta-miR-491	-1.7398	ENSBTAG00000008493	AQP3	2.92064	4.03503e-14	2.68915e-12
bta-miR-1271	-1.83256	ENSBTAG00000008493	AQP3	2.92064	4.03503e-14	2.68915e-12
bta-miR-1260b	-1.96354	ENSBTAG00000008493	AQP3	2.92064	4.03503e-14	2.68915e-12
bta-miR-30b-3p	-2.5959	ENSBTAG00000008493	AQP3	2.92064	4.03503e-14	2.68915e-12
bta-miR-328	-1.50233	ENSBTAG00000000783	TGFA	2.8762	1.36743e-05	8.61003e-05
bta-miR-199b	-1.51141	ENSBTAG00000000783	TGFA	2.8762	1.36743e-05	8.61003e-05
bta-miR-365-3p	-1.51644	ENSBTAG00000000783	TGFA	2.8762	1.36743e-05	8.61003e-05
bta-miR-23a	-1.51773	ENSBTAG00000000783	TGFA	2.8762	1.36743e-05	8.61003e-05
bta-miR-31	-1.52447	ENSBTAG00000000783	TGFA	2.8762	1.36743e-05	8.61003e-05
bta-miR-148b	-1.5312	ENSBTAG00000000783	TGFA	2.8762	1.36743e-05	8.61003e-05
bta-miR-6119-3p	-1.56237	ENSBTAG00000000783	TGFA	2.8762	1.36743e-05	8.61003e-05
bta-miR-95	-1.56703	ENSBTAG00000000783	TGFA	2.8762	1.36743e-05	8.61003e-05
bta-miR-301a	-1.56797	ENSBTAG00000000783	TGFA	2.8762	1.36743e-05	8.61003e-05
bta-miR-185	-1.57401	ENSBTAG00000000783	TGFA	2.8762	1.36743e-05	8.61003e-05
bta-miR-2284w	-1.61939	ENSBTAG00000000783	TGFA	2.8762	1.36743e-05	8.61003e-05
bta-miR-15b	-1.67492	ENSBTAG00000000783	TGFA	2.8762	1.36743e-05	8.61003e-05
bta-miR-339a	-1.69062	ENSBTAG00000000783	TGFA	2.8762	1.36743e-05	8.61003e-05
bta-miR-129	-1.69503	ENSBTAG00000000783	TGFA	2.8762	1.36743e-05	8.61003e-05
bta-miR-129-5p	-1.69506	ENSBTAG00000000783	TGFA	2.8762	1.36743e-05	8.61003e-05
bta-miR-491	-1.7398	ENSBTAG00000000783	TGFA	2.8762	1.36743e-05	8.61003e-05
bta-miR-11989	-1.76118	ENSBTAG00000000783	TGFA	2.8762	1.36743e-05	8.61003e-05
bta-miR-296-3p	-1.77794	ENSBTAG00000000783	TGFA	2.8762	1.36743e-05	8.61003e-05
bta-miR-139	-1.78315	ENSBTAG00000000783	TGFA	2.8762	1.36743e-05	8.61003e-05
bta-miR-1271	-1.83256	ENSBTAG00000000783	TGFA	2.8762	1.36743e-05	8.61003e-05
bta-miR-183	-1.83268	ENSBTAG00000000783	TGFA	2.8762	1.36743e-05	8.61003e-05
bta-miR-1260b	-1.96354	ENSBTAG00000000783	TGFA	2.8762	1.36743e-05	8.61003e-05
bta-miR-582	-2.19654	ENSBTAG00000000783	TGFA	2.8762	1.36743e-05	8.61003e-05
bta-miR-153	-2.23691	ENSBTAG00000000783	TGFA	2.8762	1.36743e-05	8.61003e-05
bta-miR-744	-2.33637	ENSBTAG00000000783	TGFA	2.8762	1.36743e-05	8.61003e-05
bta-miR-1296	-2.35196	ENSBTAG00000000783	TGFA	2.8762	1.36743e-05	8.61003e-05
bta-miR-2415-3p	-2.35611	ENSBTAG00000000783	TGFA	2.8762	1.36743e-05	8.61003e-05
bta-miR-30b-3p	-2.5959	ENSBTAG00000000783	TGFA	2.8762	1.36743e-05	8.61003e-05
bta-miR-2284v	-2.91807	ENSBTAG00000000783	TGFA	2.8762	1.36743e-05	8.61003e-05
bta-miR-1343-3p	-2.93366	ENSBTAG00000000783	TGFA	2.8762	1.36743e-05	8.61003e-05
bta-miR-2284d	-2.98803	ENSBTAG00000000783	TGFA	2.8762	1.36743e-05	8.61003e-05
bta-miR-7180	-4.21764	ENSBTAG00000000783	TGFA	2.8762	1.36743e-05	8.61003e-05
bta-miR-328	-1.50233	ENSBTAG00000009562	ZNF593	2.87534	3.03759e-08	4.02763e-07
bta-miR-504	-1.50797	ENSBTAG00000009562	ZNF593	2.87534	3.03759e-08	4.02763e-07
bta-miR-199b	-1.51141	ENSBTAG00000009562	ZNF593	2.87534	3.03759e-08	4.02763e-07
bta-miR-628	-1.51521	ENSBTAG00000009562	ZNF593	2.87534	3.03759e-08	4.02763e-07
bta-miR-31	-1.52447	ENSBTAG00000009562	ZNF593	2.87534	3.03759e-08	4.02763e-07
bta-miR-148b	-1.5312	ENSBTAG00000009562	ZNF593	2.87534	3.03759e-08	4.02763e-07
bta-miR-11999	-1.60872	ENSBTAG00000009562	ZNF593	2.87534	3.03759e-08	4.02763e-07
bta-miR-339a	-1.69062	ENSBTAG00000009562	ZNF593	2.87534	3.03759e-08	4.02763e-07
bta-miR-491	-1.7398	ENSBTAG00000009562	ZNF593	2.87534	3.03759e-08	4.02763e-07
bta-miR-11989	-1.76118	ENSBTAG00000009562	ZNF593	2.87534	3.03759e-08	4.02763e-07
bta-miR-139	-1.78315	ENSBTAG00000009562	ZNF593	2.87534	3.03759e-08	4.02763e-07
bta-miR-183	-1.83268	ENSBTAG00000009562	ZNF593	2.87534	3.03759e-08	4.02763e-07
bta-miR-34b	-2.01721	ENSBTAG00000009562	ZNF593	2.87534	3.03759e-08	4.02763e-07
bta-miR-34c	-2.05952	ENSBTAG00000009562	ZNF593	2.87534	3.03759e-08	4.02763e-07
bta-miR-340	-2.18928	ENSBTAG00000009562	ZNF593	2.87534	3.03759e-08	4.02763e-07
bta-miR-2346	-2.27893	ENSBTAG00000009562	ZNF593	2.87534	3.03759e-08	4.02763e-07
bta-miR-744	-2.33637	ENSBTAG00000009562	ZNF593	2.87534	3.03759e-08	4.02763e-07
bta-miR-2415-3p	-2.35611	ENSBTAG00000009562	ZNF593	2.87534	3.03759e-08	4.02763e-07
bta-miR-502b	-2.39961	ENSBTAG00000009562	ZNF593	2.87534	3.03759e-08	4.02763e-07
bta-miR-30b-3p	-2.5959	ENSBTAG00000009562	ZNF593	2.87534	3.03759e-08	4.02763e-07
bta-miR-1343-3p	-2.93366	ENSBTAG00000009562	ZNF593	2.87534	3.03759e-08	4.02763e-07
bta-miR-7180	-4.21764	ENSBTAG00000009562	ZNF593	2.87534	3.03759e-08	4.02763e-07
bta-miR-504	-1.50797	ENSBTAG00000008703	EIF2AK2	2.85334	5.48365e-13	2.64833e-11
bta-miR-199b	-1.51141	ENSBTAG00000008703	EIF2AK2	2.85334	5.48365e-13	2.64833e-11
bta-miR-628	-1.51521	ENSBTAG00000008703	EIF2AK2	2.85334	5.48365e-13	2.64833e-11
bta-miR-23a	-1.51773	ENSBTAG00000008703	EIF2AK2	2.85334	5.48365e-13	2.64833e-11
bta-miR-31	-1.52447	ENSBTAG00000008703	EIF2AK2	2.85334	5.48365e-13	2.64833e-11
bta-miR-6119-3p	-1.56237	ENSBTAG00000008703	EIF2AK2	2.85334	5.48365e-13	2.64833e-11
bta-miR-301a	-1.56797	ENSBTAG00000008703	EIF2AK2	2.85334	5.48365e-13	2.64833e-11
bta-miR-185	-1.57401	ENSBTAG00000008703	EIF2AK2	2.85334	5.48365e-13	2.64833e-11
bta-miR-11999	-1.60872	ENSBTAG00000008703	EIF2AK2	2.85334	5.48365e-13	2.64833e-11
bta-miR-30c	-1.60981	ENSBTAG00000008703	EIF2AK2	2.85334	5.48365e-13	2.64833e-11
bta-miR-2284w	-1.61939	ENSBTAG00000008703	EIF2AK2	2.85334	5.48365e-13	2.64833e-11
bta-miR-30f	-1.62524	ENSBTAG00000008703	EIF2AK2	2.85334	5.48365e-13	2.64833e-11
bta-miR-30d	-1.66346	ENSBTAG00000008703	EIF2AK2	2.85334	5.48365e-13	2.64833e-11
bta-miR-15b	-1.67492	ENSBTAG00000008703	EIF2AK2	2.85334	5.48365e-13	2.64833e-11
bta-miR-339a	-1.69062	ENSBTAG00000008703	EIF2AK2	2.85334	5.48365e-13	2.64833e-11
bta-miR-129	-1.69503	ENSBTAG00000008703	EIF2AK2	2.85334	5.48365e-13	2.64833e-11
bta-miR-129-5p	-1.69506	ENSBTAG00000008703	EIF2AK2	2.85334	5.48365e-13	2.64833e-11
bta-miR-491	-1.7398	ENSBTAG00000008703	EIF2AK2	2.85334	5.48365e-13	2.64833e-11
bta-miR-296-3p	-1.77794	ENSBTAG00000008703	EIF2AK2	2.85334	5.48365e-13	2.64833e-11
bta-miR-139	-1.78315	ENSBTAG00000008703	EIF2AK2	2.85334	5.48365e-13	2.64833e-11
bta-miR-2435	-1.79394	ENSBTAG00000008703	EIF2AK2	2.85334	5.48365e-13	2.64833e-11
bta-miR-1271	-1.83256	ENSBTAG00000008703	EIF2AK2	2.85334	5.48365e-13	2.64833e-11
bta-miR-183	-1.83268	ENSBTAG00000008703	EIF2AK2	2.85334	5.48365e-13	2.64833e-11
bta-miR-3613a	-1.86561	ENSBTAG00000008703	EIF2AK2	2.85334	5.48365e-13	2.64833e-11
bta-miR-212	-1.88446	ENSBTAG00000008703	EIF2AK2	2.85334	5.48365e-13	2.64833e-11
bta-miR-1260b	-1.96354	ENSBTAG00000008703	EIF2AK2	2.85334	5.48365e-13	2.64833e-11
bta-miR-34b	-2.01721	ENSBTAG00000008703	EIF2AK2	2.85334	5.48365e-13	2.64833e-11
bta-miR-34c	-2.05952	ENSBTAG00000008703	EIF2AK2	2.85334	5.48365e-13	2.64833e-11
bta-miR-582	-2.19654	ENSBTAG00000008703	EIF2AK2	2.85334	5.48365e-13	2.64833e-11
bta-miR-545-3p	-2.21519	ENSBTAG00000008703	EIF2AK2	2.85334	5.48365e-13	2.64833e-11
bta-miR-153	-2.23691	ENSBTAG00000008703	EIF2AK2	2.85334	5.48365e-13	2.64833e-11
bta-miR-2346	-2.27893	ENSBTAG00000008703	EIF2AK2	2.85334	5.48365e-13	2.64833e-11
bta-miR-2415-3p	-2.35611	ENSBTAG00000008703	EIF2AK2	2.85334	5.48365e-13	2.64833e-11
bta-miR-502b	-2.39961	ENSBTAG00000008703	EIF2AK2	2.85334	5.48365e-13	2.64833e-11
bta-miR-30b-3p	-2.5959	ENSBTAG00000008703	EIF2AK2	2.85334	5.48365e-13	2.64833e-11
bta-miR-11998	-2.75683	ENSBTAG00000008703	EIF2AK2	2.85334	5.48365e-13	2.64833e-11
bta-miR-2284v	-2.91807	ENSBTAG00000008703	EIF2AK2	2.85334	5.48365e-13	2.64833e-11
bta-miR-1343-3p	-2.93366	ENSBTAG00000008703	EIF2AK2	2.85334	5.48365e-13	2.64833e-11
bta-miR-2284d	-2.98803	ENSBTAG00000008703	EIF2AK2	2.85334	5.48365e-13	2.64833e-11
bta-miR-31	-1.52447	ENSBTAG00000005042		2.84177	2.1599e-05	0.00012797
bta-miR-148b	-1.5312	ENSBTAG00000005042		2.84177	2.1599e-05	0.00012797
bta-miR-185	-1.57401	ENSBTAG00000005042		2.84177	2.1599e-05	0.00012797
bta-miR-491	-1.7398	ENSBTAG00000005042		2.84177	2.1599e-05	0.00012797
bta-miR-502a	-1.75063	ENSBTAG00000005042		2.84177	2.1599e-05	0.00012797
bta-miR-11989	-1.76118	ENSBTAG00000005042		2.84177	2.1599e-05	0.00012797
bta-miR-296-3p	-1.77794	ENSBTAG00000005042		2.84177	2.1599e-05	0.00012797
bta-miR-153	-2.23691	ENSBTAG00000005042		2.84177	2.1599e-05	0.00012797
bta-miR-30b-3p	-2.5959	ENSBTAG00000005042		2.84177	2.1599e-05	0.00012797
bta-miR-2284v	-2.91807	ENSBTAG00000005042		2.84177	2.1599e-05	0.00012797
bta-miR-2284d	-2.98803	ENSBTAG00000005042		2.84177	2.1599e-05	0.00012797
bta-miR-15b	-1.67492	ENSBTAG00000023600	APOD	2.83075	9.12294e-17	1.39441e-14
bta-miR-212	-1.88446	ENSBTAG00000023600	APOD	2.83075	9.12294e-17	1.39441e-14
bta-miR-185	-1.57401	ENSBTAG00000048125	ENTPD2	2.83002	1.04131e-09	2.03994e-08
bta-miR-491	-1.7398	ENSBTAG00000048125	ENTPD2	2.83002	1.04131e-09	2.03994e-08
bta-miR-744	-2.33637	ENSBTAG00000048125	ENTPD2	2.83002	1.04131e-09	2.03994e-08
bta-miR-1343-3p	-2.93366	ENSBTAG00000048125	ENTPD2	2.83002	1.04131e-09	2.03994e-08
bta-miR-199b	-1.51141	ENSBTAG00000016406	MCM10	2.81656	7.30168e-12	2.55174e-10
bta-miR-365-3p	-1.51644	ENSBTAG00000016406	MCM10	2.81656	7.30168e-12	2.55174e-10
bta-miR-31	-1.52447	ENSBTAG00000016406	MCM10	2.81656	7.30168e-12	2.55174e-10
bta-miR-11999	-1.60872	ENSBTAG00000016406	MCM10	2.81656	7.30168e-12	2.55174e-10
bta-miR-2284w	-1.61939	ENSBTAG00000016406	MCM10	2.81656	7.30168e-12	2.55174e-10
bta-miR-129	-1.69503	ENSBTAG00000016406	MCM10	2.81656	7.30168e-12	2.55174e-10
bta-miR-129-5p	-1.69506	ENSBTAG00000016406	MCM10	2.81656	7.30168e-12	2.55174e-10
bta-miR-502a	-1.75063	ENSBTAG00000016406	MCM10	2.81656	7.30168e-12	2.55174e-10
bta-miR-183	-1.83268	ENSBTAG00000016406	MCM10	2.81656	7.30168e-12	2.55174e-10
bta-miR-3613a	-1.86561	ENSBTAG00000016406	MCM10	2.81656	7.30168e-12	2.55174e-10
bta-miR-212	-1.88446	ENSBTAG00000016406	MCM10	2.81656	7.30168e-12	2.55174e-10
bta-miR-1260b	-1.96354	ENSBTAG00000016406	MCM10	2.81656	7.30168e-12	2.55174e-10
bta-miR-545-3p	-2.21519	ENSBTAG00000016406	MCM10	2.81656	7.30168e-12	2.55174e-10
bta-miR-2346	-2.27893	ENSBTAG00000016406	MCM10	2.81656	7.30168e-12	2.55174e-10
bta-miR-502b	-2.39961	ENSBTAG00000016406	MCM10	2.81656	7.30168e-12	2.55174e-10
bta-miR-30b-3p	-2.5959	ENSBTAG00000016406	MCM10	2.81656	7.30168e-12	2.55174e-10
bta-miR-2284v	-2.91807	ENSBTAG00000016406	MCM10	2.81656	7.30168e-12	2.55174e-10
bta-miR-1343-3p	-2.93366	ENSBTAG00000016406	MCM10	2.81656	7.30168e-12	2.55174e-10
bta-miR-2284d	-2.98803	ENSBTAG00000016406	MCM10	2.81656	7.30168e-12	2.55174e-10
bta-miR-628	-1.51521	ENSBTAG00000002845	CDH10	2.78989	3.60989e-06	2.71802e-05
bta-miR-23a	-1.51773	ENSBTAG00000002845	CDH10	2.78989	3.60989e-06	2.71802e-05
bta-miR-129	-1.69503	ENSBTAG00000002845	CDH10	2.78989	3.60989e-06	2.71802e-05
bta-miR-129-5p	-1.69506	ENSBTAG00000002845	CDH10	2.78989	3.60989e-06	2.71802e-05
bta-miR-139	-1.78315	ENSBTAG00000002845	CDH10	2.78989	3.60989e-06	2.71802e-05
bta-miR-3613a	-1.86561	ENSBTAG00000002845	CDH10	2.78989	3.60989e-06	2.71802e-05
bta-miR-153	-2.23691	ENSBTAG00000002845	CDH10	2.78989	3.60989e-06	2.71802e-05
bta-miR-2284v	-2.91807	ENSBTAG00000002845	CDH10	2.78989	3.60989e-06	2.71802e-05
bta-miR-1343-3p	-2.93366	ENSBTAG00000002845	CDH10	2.78989	3.60989e-06	2.71802e-05
bta-miR-2284d	-2.98803	ENSBTAG00000002845	CDH10	2.78989	3.60989e-06	2.71802e-05
bta-miR-504	-1.50797	ENSBTAG00000007605	FKBP4	2.78945	5.88743e-16	6.71215e-14
bta-miR-23a	-1.51773	ENSBTAG00000007605	FKBP4	2.78945	5.88743e-16	6.71215e-14
bta-miR-31	-1.52447	ENSBTAG00000007605	FKBP4	2.78945	5.88743e-16	6.71215e-14
bta-miR-148b	-1.5312	ENSBTAG00000007605	FKBP4	2.78945	5.88743e-16	6.71215e-14
bta-miR-185	-1.57401	ENSBTAG00000007605	FKBP4	2.78945	5.88743e-16	6.71215e-14
bta-miR-30c	-1.60981	ENSBTAG00000007605	FKBP4	2.78945	5.88743e-16	6.71215e-14
bta-miR-30f	-1.62524	ENSBTAG00000007605	FKBP4	2.78945	5.88743e-16	6.71215e-14
bta-miR-30d	-1.66346	ENSBTAG00000007605	FKBP4	2.78945	5.88743e-16	6.71215e-14
bta-miR-15b	-1.67492	ENSBTAG00000007605	FKBP4	2.78945	5.88743e-16	6.71215e-14
bta-miR-339a	-1.69062	ENSBTAG00000007605	FKBP4	2.78945	5.88743e-16	6.71215e-14
bta-miR-129	-1.69503	ENSBTAG00000007605	FKBP4	2.78945	5.88743e-16	6.71215e-14
bta-miR-129-5p	-1.69506	ENSBTAG00000007605	FKBP4	2.78945	5.88743e-16	6.71215e-14
bta-miR-491	-1.7398	ENSBTAG00000007605	FKBP4	2.78945	5.88743e-16	6.71215e-14
bta-miR-11989	-1.76118	ENSBTAG00000007605	FKBP4	2.78945	5.88743e-16	6.71215e-14
bta-miR-212	-1.88446	ENSBTAG00000007605	FKBP4	2.78945	5.88743e-16	6.71215e-14
bta-miR-34b	-2.01721	ENSBTAG00000007605	FKBP4	2.78945	5.88743e-16	6.71215e-14
bta-miR-34c	-2.05952	ENSBTAG00000007605	FKBP4	2.78945	5.88743e-16	6.71215e-14
bta-miR-2346	-2.27893	ENSBTAG00000007605	FKBP4	2.78945	5.88743e-16	6.71215e-14
bta-miR-1296	-2.35196	ENSBTAG00000007605	FKBP4	2.78945	5.88743e-16	6.71215e-14
bta-miR-2415-3p	-2.35611	ENSBTAG00000007605	FKBP4	2.78945	5.88743e-16	6.71215e-14
bta-miR-30b-3p	-2.5959	ENSBTAG00000007605	FKBP4	2.78945	5.88743e-16	6.71215e-14
bta-miR-2284v	-2.91807	ENSBTAG00000007605	FKBP4	2.78945	5.88743e-16	6.71215e-14
bta-miR-2284d	-2.98803	ENSBTAG00000007605	FKBP4	2.78945	5.88743e-16	6.71215e-14
bta-miR-628	-1.51521	ENSBTAG00000039962	DCTPP1	2.78646	4.11384e-15	3.62149e-13
bta-miR-183	-1.83268	ENSBTAG00000039962	DCTPP1	2.78646	4.11384e-15	3.62149e-13
bta-miR-30b-3p	-2.5959	ENSBTAG00000039962	DCTPP1	2.78646	4.11384e-15	3.62149e-13
bta-miR-2284v	-2.91807	ENSBTAG00000039962	DCTPP1	2.78646	4.11384e-15	3.62149e-13
bta-miR-2284d	-2.98803	ENSBTAG00000039962	DCTPP1	2.78646	4.11384e-15	3.62149e-13
bta-miR-328	-1.50233	ENSBTAG00000044150	UCK2	2.7744	1.89702e-21	7.99566e-19
bta-miR-504	-1.50797	ENSBTAG00000044150	UCK2	2.7744	1.89702e-21	7.99566e-19
bta-miR-199b	-1.51141	ENSBTAG00000044150	UCK2	2.7744	1.89702e-21	7.99566e-19
bta-miR-31	-1.52447	ENSBTAG00000044150	UCK2	2.7744	1.89702e-21	7.99566e-19
bta-miR-148b	-1.5312	ENSBTAG00000044150	UCK2	2.7744	1.89702e-21	7.99566e-19
bta-miR-6119-3p	-1.56237	ENSBTAG00000044150	UCK2	2.7744	1.89702e-21	7.99566e-19
bta-miR-301a	-1.56797	ENSBTAG00000044150	UCK2	2.7744	1.89702e-21	7.99566e-19
bta-miR-185	-1.57401	ENSBTAG00000044150	UCK2	2.7744	1.89702e-21	7.99566e-19
bta-miR-2284w	-1.61939	ENSBTAG00000044150	UCK2	2.7744	1.89702e-21	7.99566e-19
bta-miR-15b	-1.67492	ENSBTAG00000044150	UCK2	2.7744	1.89702e-21	7.99566e-19
bta-miR-339a	-1.69062	ENSBTAG00000044150	UCK2	2.7744	1.89702e-21	7.99566e-19
bta-miR-491	-1.7398	ENSBTAG00000044150	UCK2	2.7744	1.89702e-21	7.99566e-19
bta-miR-502a	-1.75063	ENSBTAG00000044150	UCK2	2.7744	1.89702e-21	7.99566e-19
bta-miR-11989	-1.76118	ENSBTAG00000044150	UCK2	2.7744	1.89702e-21	7.99566e-19
bta-miR-139	-1.78315	ENSBTAG00000044150	UCK2	2.7744	1.89702e-21	7.99566e-19
bta-miR-1271	-1.83256	ENSBTAG00000044150	UCK2	2.7744	1.89702e-21	7.99566e-19
bta-miR-212	-1.88446	ENSBTAG00000044150	UCK2	2.7744	1.89702e-21	7.99566e-19
bta-miR-1260b	-1.96354	ENSBTAG00000044150	UCK2	2.7744	1.89702e-21	7.99566e-19
bta-miR-34b	-2.01721	ENSBTAG00000044150	UCK2	2.7744	1.89702e-21	7.99566e-19
bta-miR-1249	-2.01838	ENSBTAG00000044150	UCK2	2.7744	1.89702e-21	7.99566e-19
bta-miR-34c	-2.05952	ENSBTAG00000044150	UCK2	2.7744	1.89702e-21	7.99566e-19
bta-miR-582	-2.19654	ENSBTAG00000044150	UCK2	2.7744	1.89702e-21	7.99566e-19
bta-miR-153	-2.23691	ENSBTAG00000044150	UCK2	2.7744	1.89702e-21	7.99566e-19
bta-miR-744	-2.33637	ENSBTAG00000044150	UCK2	2.7744	1.89702e-21	7.99566e-19
bta-miR-2415-3p	-2.35611	ENSBTAG00000044150	UCK2	2.7744	1.89702e-21	7.99566e-19
bta-miR-502b	-2.39961	ENSBTAG00000044150	UCK2	2.7744	1.89702e-21	7.99566e-19
bta-miR-30b-3p	-2.5959	ENSBTAG00000044150	UCK2	2.7744	1.89702e-21	7.99566e-19
bta-miR-11998	-2.75683	ENSBTAG00000044150	UCK2	2.7744	1.89702e-21	7.99566e-19
bta-miR-7180	-4.21764	ENSBTAG00000044150	UCK2	2.7744	1.89702e-21	7.99566e-19
bta-miR-365-3p	-1.51644	ENSBTAG00000002215	GFPT2	2.7668	1.29401e-22	8.57064e-20
bta-miR-31	-1.52447	ENSBTAG00000002215	GFPT2	2.7668	1.29401e-22	8.57064e-20
bta-miR-6119-3p	-1.56237	ENSBTAG00000002215	GFPT2	2.7668	1.29401e-22	8.57064e-20
bta-miR-185	-1.57401	ENSBTAG00000002215	GFPT2	2.7668	1.29401e-22	8.57064e-20
bta-miR-30c	-1.60981	ENSBTAG00000002215	GFPT2	2.7668	1.29401e-22	8.57064e-20
bta-miR-30f	-1.62524	ENSBTAG00000002215	GFPT2	2.7668	1.29401e-22	8.57064e-20
bta-miR-30d	-1.66346	ENSBTAG00000002215	GFPT2	2.7668	1.29401e-22	8.57064e-20
bta-miR-15b	-1.67492	ENSBTAG00000002215	GFPT2	2.7668	1.29401e-22	8.57064e-20
bta-miR-11989	-1.76118	ENSBTAG00000002215	GFPT2	2.7668	1.29401e-22	8.57064e-20
bta-miR-139	-1.78315	ENSBTAG00000002215	GFPT2	2.7668	1.29401e-22	8.57064e-20
bta-miR-1260b	-1.96354	ENSBTAG00000002215	GFPT2	2.7668	1.29401e-22	8.57064e-20
bta-miR-153	-2.23691	ENSBTAG00000002215	GFPT2	2.7668	1.29401e-22	8.57064e-20
bta-miR-1296	-2.35196	ENSBTAG00000002215	GFPT2	2.7668	1.29401e-22	8.57064e-20
bta-miR-30b-3p	-2.5959	ENSBTAG00000002215	GFPT2	2.7668	1.29401e-22	8.57064e-20
bta-miR-11998	-2.75683	ENSBTAG00000002215	GFPT2	2.7668	1.29401e-22	8.57064e-20
bta-miR-328	-1.50233	ENSBTAG00000013103	COL1A1	2.75333	3.52258e-11	1.02726e-09
bta-miR-199b	-1.51141	ENSBTAG00000013103	COL1A1	2.75333	3.52258e-11	1.02726e-09
bta-miR-628	-1.51521	ENSBTAG00000013103	COL1A1	2.75333	3.52258e-11	1.02726e-09
bta-miR-23a	-1.51773	ENSBTAG00000013103	COL1A1	2.75333	3.52258e-11	1.02726e-09
bta-miR-31	-1.52447	ENSBTAG00000013103	COL1A1	2.75333	3.52258e-11	1.02726e-09
bta-miR-148b	-1.5312	ENSBTAG00000013103	COL1A1	2.75333	3.52258e-11	1.02726e-09
bta-miR-6119-3p	-1.56237	ENSBTAG00000013103	COL1A1	2.75333	3.52258e-11	1.02726e-09
bta-miR-185	-1.57401	ENSBTAG00000013103	COL1A1	2.75333	3.52258e-11	1.02726e-09
bta-miR-2284w	-1.61939	ENSBTAG00000013103	COL1A1	2.75333	3.52258e-11	1.02726e-09
bta-miR-129	-1.69503	ENSBTAG00000013103	COL1A1	2.75333	3.52258e-11	1.02726e-09
bta-miR-129-5p	-1.69506	ENSBTAG00000013103	COL1A1	2.75333	3.52258e-11	1.02726e-09
bta-miR-491	-1.7398	ENSBTAG00000013103	COL1A1	2.75333	3.52258e-11	1.02726e-09
bta-miR-502a	-1.75063	ENSBTAG00000013103	COL1A1	2.75333	3.52258e-11	1.02726e-09
bta-miR-11989	-1.76118	ENSBTAG00000013103	COL1A1	2.75333	3.52258e-11	1.02726e-09
bta-miR-296-3p	-1.77794	ENSBTAG00000013103	COL1A1	2.75333	3.52258e-11	1.02726e-09
bta-miR-1271	-1.83256	ENSBTAG00000013103	COL1A1	2.75333	3.52258e-11	1.02726e-09
bta-miR-183	-1.83268	ENSBTAG00000013103	COL1A1	2.75333	3.52258e-11	1.02726e-09
bta-miR-212	-1.88446	ENSBTAG00000013103	COL1A1	2.75333	3.52258e-11	1.02726e-09
bta-miR-1260b	-1.96354	ENSBTAG00000013103	COL1A1	2.75333	3.52258e-11	1.02726e-09
bta-miR-34b	-2.01721	ENSBTAG00000013103	COL1A1	2.75333	3.52258e-11	1.02726e-09
bta-miR-34c	-2.05952	ENSBTAG00000013103	COL1A1	2.75333	3.52258e-11	1.02726e-09
bta-miR-582	-2.19654	ENSBTAG00000013103	COL1A1	2.75333	3.52258e-11	1.02726e-09
bta-miR-2346	-2.27893	ENSBTAG00000013103	COL1A1	2.75333	3.52258e-11	1.02726e-09
bta-miR-2415-3p	-2.35611	ENSBTAG00000013103	COL1A1	2.75333	3.52258e-11	1.02726e-09
bta-miR-502b	-2.39961	ENSBTAG00000013103	COL1A1	2.75333	3.52258e-11	1.02726e-09
bta-miR-30b-3p	-2.5959	ENSBTAG00000013103	COL1A1	2.75333	3.52258e-11	1.02726e-09
bta-miR-2284v	-2.91807	ENSBTAG00000013103	COL1A1	2.75333	3.52258e-11	1.02726e-09
bta-miR-1343-3p	-2.93366	ENSBTAG00000013103	COL1A1	2.75333	3.52258e-11	1.02726e-09
bta-miR-2284d	-2.98803	ENSBTAG00000013103	COL1A1	2.75333	3.52258e-11	1.02726e-09
bta-miR-7180	-4.21764	ENSBTAG00000013103	COL1A1	2.75333	3.52258e-11	1.02726e-09
bta-miR-6119-3p	-1.56237	ENSBTAG00000007273	TF	2.74989	0.0028716	0.00887776
bta-miR-11999	-1.60872	ENSBTAG00000007273	TF	2.74989	0.0028716	0.00887776
bta-miR-628	-1.51521	ENSBTAG00000047107	TNIP3	2.73911	7.87125e-08	9.19753e-07
bta-miR-23a	-1.51773	ENSBTAG00000047107	TNIP3	2.73911	7.87125e-08	9.19753e-07
bta-miR-6119-3p	-1.56237	ENSBTAG00000047107	TNIP3	2.73911	7.87125e-08	9.19753e-07
bta-miR-2284w	-1.61939	ENSBTAG00000047107	TNIP3	2.73911	7.87125e-08	9.19753e-07
bta-miR-129	-1.69503	ENSBTAG00000047107	TNIP3	2.73911	7.87125e-08	9.19753e-07
bta-miR-129-5p	-1.69506	ENSBTAG00000047107	TNIP3	2.73911	7.87125e-08	9.19753e-07
bta-miR-11989	-1.76118	ENSBTAG00000047107	TNIP3	2.73911	7.87125e-08	9.19753e-07
bta-miR-212	-1.88446	ENSBTAG00000047107	TNIP3	2.73911	7.87125e-08	9.19753e-07
bta-miR-34b	-2.01721	ENSBTAG00000047107	TNIP3	2.73911	7.87125e-08	9.19753e-07
bta-miR-34c	-2.05952	ENSBTAG00000047107	TNIP3	2.73911	7.87125e-08	9.19753e-07
bta-miR-545-3p	-2.21519	ENSBTAG00000047107	TNIP3	2.73911	7.87125e-08	9.19753e-07
bta-miR-744	-2.33637	ENSBTAG00000047107	TNIP3	2.73911	7.87125e-08	9.19753e-07
bta-miR-11998	-2.75683	ENSBTAG00000047107	TNIP3	2.73911	7.87125e-08	9.19753e-07
bta-miR-1343-3p	-2.93366	ENSBTAG00000047107	TNIP3	2.73911	7.87125e-08	9.19753e-07
bta-miR-328	-1.50233	ENSBTAG00000018015	IL27	2.73813	0.000100995	0.000495676
bta-miR-2346	-2.27893	ENSBTAG00000018015	IL27	2.73813	0.000100995	0.000495676
bta-miR-2415-3p	-2.35611	ENSBTAG00000018015	IL27	2.73813	0.000100995	0.000495676
bta-miR-30b-3p	-2.5959	ENSBTAG00000018015	IL27	2.73813	0.000100995	0.000495676
bta-miR-7180	-4.21764	ENSBTAG00000018015	IL27	2.73813	0.000100995	0.000495676
bta-miR-504	-1.50797	ENSBTAG00000032068	PLA2G4F	2.72664	2.37304e-06	1.87218e-05
bta-miR-148b	-1.5312	ENSBTAG00000032068	PLA2G4F	2.72664	2.37304e-06	1.87218e-05
bta-miR-301a	-1.56797	ENSBTAG00000032068	PLA2G4F	2.72664	2.37304e-06	1.87218e-05
bta-miR-2313-3p	-1.61916	ENSBTAG00000032068	PLA2G4F	2.72664	2.37304e-06	1.87218e-05
bta-miR-15b	-1.67492	ENSBTAG00000032068	PLA2G4F	2.72664	2.37304e-06	1.87218e-05
bta-miR-339a	-1.69062	ENSBTAG00000032068	PLA2G4F	2.72664	2.37304e-06	1.87218e-05
bta-miR-491	-1.7398	ENSBTAG00000032068	PLA2G4F	2.72664	2.37304e-06	1.87218e-05
bta-miR-11989	-1.76118	ENSBTAG00000032068	PLA2G4F	2.72664	2.37304e-06	1.87218e-05
bta-miR-1260b	-1.96354	ENSBTAG00000032068	PLA2G4F	2.72664	2.37304e-06	1.87218e-05
bta-miR-34b	-2.01721	ENSBTAG00000032068	PLA2G4F	2.72664	2.37304e-06	1.87218e-05
bta-miR-34c	-2.05952	ENSBTAG00000032068	PLA2G4F	2.72664	2.37304e-06	1.87218e-05
bta-miR-1296	-2.35196	ENSBTAG00000032068	PLA2G4F	2.72664	2.37304e-06	1.87218e-05
bta-miR-2284v	-2.91807	ENSBTAG00000032068	PLA2G4F	2.72664	2.37304e-06	1.87218e-05
bta-miR-1343-3p	-2.93366	ENSBTAG00000032068	PLA2G4F	2.72664	2.37304e-06	1.87218e-05
bta-miR-2284d	-2.98803	ENSBTAG00000032068	PLA2G4F	2.72664	2.37304e-06	1.87218e-05
bta-miR-504	-1.50797	ENSBTAG00000018142	DTL	2.72294	3.41287e-14	2.32694e-12
bta-miR-148b	-1.5312	ENSBTAG00000018142	DTL	2.72294	3.41287e-14	2.32694e-12
bta-miR-6119-3p	-1.56237	ENSBTAG00000018142	DTL	2.72294	3.41287e-14	2.32694e-12
bta-miR-30c	-1.60981	ENSBTAG00000018142	DTL	2.72294	3.41287e-14	2.32694e-12
bta-miR-2284w	-1.61939	ENSBTAG00000018142	DTL	2.72294	3.41287e-14	2.32694e-12
bta-miR-30f	-1.62524	ENSBTAG00000018142	DTL	2.72294	3.41287e-14	2.32694e-12
bta-miR-30d	-1.66346	ENSBTAG00000018142	DTL	2.72294	3.41287e-14	2.32694e-12
bta-miR-15b	-1.67492	ENSBTAG00000018142	DTL	2.72294	3.41287e-14	2.32694e-12
bta-miR-339a	-1.69062	ENSBTAG00000018142	DTL	2.72294	3.41287e-14	2.32694e-12
bta-miR-129	-1.69503	ENSBTAG00000018142	DTL	2.72294	3.41287e-14	2.32694e-12
bta-miR-129-5p	-1.69506	ENSBTAG00000018142	DTL	2.72294	3.41287e-14	2.32694e-12
bta-miR-11989	-1.76118	ENSBTAG00000018142	DTL	2.72294	3.41287e-14	2.32694e-12
bta-miR-1271	-1.83256	ENSBTAG00000018142	DTL	2.72294	3.41287e-14	2.32694e-12
bta-miR-212	-1.88446	ENSBTAG00000018142	DTL	2.72294	3.41287e-14	2.32694e-12
bta-miR-34b	-2.01721	ENSBTAG00000018142	DTL	2.72294	3.41287e-14	2.32694e-12
bta-miR-34c	-2.05952	ENSBTAG00000018142	DTL	2.72294	3.41287e-14	2.32694e-12
bta-miR-2415-3p	-2.35611	ENSBTAG00000018142	DTL	2.72294	3.41287e-14	2.32694e-12
bta-miR-502b	-2.39961	ENSBTAG00000018142	DTL	2.72294	3.41287e-14	2.32694e-12
bta-miR-2284v	-2.91807	ENSBTAG00000018142	DTL	2.72294	3.41287e-14	2.32694e-12
bta-miR-2284d	-2.98803	ENSBTAG00000018142	DTL	2.72294	3.41287e-14	2.32694e-12
bta-miR-7180	-4.21764	ENSBTAG00000018142	DTL	2.72294	3.41287e-14	2.32694e-12
bta-miR-11989	-1.76118	ENSBTAG00000017645		2.72114	3.16961e-09	5.48334e-08
bta-miR-2415-3p	-2.35611	ENSBTAG00000017645		2.72114	3.16961e-09	5.48334e-08
bta-miR-2284v	-2.91807	ENSBTAG00000017645		2.72114	3.16961e-09	5.48334e-08
bta-miR-2284d	-2.98803	ENSBTAG00000017645		2.72114	3.16961e-09	5.48334e-08
bta-miR-504	-1.50797	ENSBTAG00000025101	ASGR2	2.71782	1.2152e-07	1.35761e-06
bta-miR-365-3p	-1.51644	ENSBTAG00000025101	ASGR2	2.71782	1.2152e-07	1.35761e-06
bta-miR-2313-3p	-1.61916	ENSBTAG00000025101	ASGR2	2.71782	1.2152e-07	1.35761e-06
bta-miR-582	-2.19654	ENSBTAG00000025101	ASGR2	2.71782	1.2152e-07	1.35761e-06
bta-miR-628	-1.51521	ENSBTAG00000039477	TPBG	2.70608	4.65198e-06	3.35778e-05
bta-miR-23a	-1.51773	ENSBTAG00000039477	TPBG	2.70608	4.65198e-06	3.35778e-05
bta-miR-6119-3p	-1.56237	ENSBTAG00000039477	TPBG	2.70608	4.65198e-06	3.35778e-05
bta-miR-301a	-1.56797	ENSBTAG00000039477	TPBG	2.70608	4.65198e-06	3.35778e-05
bta-miR-2313-3p	-1.61916	ENSBTAG00000039477	TPBG	2.70608	4.65198e-06	3.35778e-05
bta-miR-2284w	-1.61939	ENSBTAG00000039477	TPBG	2.70608	4.65198e-06	3.35778e-05
bta-miR-129	-1.69503	ENSBTAG00000039477	TPBG	2.70608	4.65198e-06	3.35778e-05
bta-miR-129-5p	-1.69506	ENSBTAG00000039477	TPBG	2.70608	4.65198e-06	3.35778e-05
bta-miR-296-3p	-1.77794	ENSBTAG00000039477	TPBG	2.70608	4.65198e-06	3.35778e-05
bta-miR-139	-1.78315	ENSBTAG00000039477	TPBG	2.70608	4.65198e-06	3.35778e-05
bta-miR-2435	-1.79394	ENSBTAG00000039477	TPBG	2.70608	4.65198e-06	3.35778e-05
bta-miR-1271	-1.83256	ENSBTAG00000039477	TPBG	2.70608	4.65198e-06	3.35778e-05
bta-miR-183	-1.83268	ENSBTAG00000039477	TPBG	2.70608	4.65198e-06	3.35778e-05
bta-miR-1260b	-1.96354	ENSBTAG00000039477	TPBG	2.70608	4.65198e-06	3.35778e-05
bta-miR-34b	-2.01721	ENSBTAG00000039477	TPBG	2.70608	4.65198e-06	3.35778e-05
bta-miR-34c	-2.05952	ENSBTAG00000039477	TPBG	2.70608	4.65198e-06	3.35778e-05
bta-miR-582	-2.19654	ENSBTAG00000039477	TPBG	2.70608	4.65198e-06	3.35778e-05
bta-miR-153	-2.23691	ENSBTAG00000039477	TPBG	2.70608	4.65198e-06	3.35778e-05
bta-miR-2346	-2.27893	ENSBTAG00000039477	TPBG	2.70608	4.65198e-06	3.35778e-05
bta-miR-502b	-2.39961	ENSBTAG00000039477	TPBG	2.70608	4.65198e-06	3.35778e-05
bta-miR-11998	-2.75683	ENSBTAG00000039477	TPBG	2.70608	4.65198e-06	3.35778e-05
bta-miR-2284v	-2.91807	ENSBTAG00000039477	TPBG	2.70608	4.65198e-06	3.35778e-05
bta-miR-1343-3p	-2.93366	ENSBTAG00000039477	TPBG	2.70608	4.65198e-06	3.35778e-05
bta-miR-2284d	-2.98803	ENSBTAG00000039477	TPBG	2.70608	4.65198e-06	3.35778e-05
bta-miR-199b	-1.51141	ENSBTAG00000038625		2.70455	8.76176e-12	3.03152e-10
bta-miR-628	-1.51521	ENSBTAG00000038625		2.70455	8.76176e-12	3.03152e-10
bta-miR-365-3p	-1.51644	ENSBTAG00000038625		2.70455	8.76176e-12	3.03152e-10
bta-miR-301a	-1.56797	ENSBTAG00000038625		2.70455	8.76176e-12	3.03152e-10
bta-miR-2313-3p	-1.61916	ENSBTAG00000038625		2.70455	8.76176e-12	3.03152e-10
bta-miR-2284w	-1.61939	ENSBTAG00000038625		2.70455	8.76176e-12	3.03152e-10
bta-miR-339a	-1.69062	ENSBTAG00000038625		2.70455	8.76176e-12	3.03152e-10
bta-miR-129	-1.69503	ENSBTAG00000038625		2.70455	8.76176e-12	3.03152e-10
bta-miR-129-5p	-1.69506	ENSBTAG00000038625		2.70455	8.76176e-12	3.03152e-10
bta-miR-34b	-2.01721	ENSBTAG00000038625		2.70455	8.76176e-12	3.03152e-10
bta-miR-34c	-2.05952	ENSBTAG00000038625		2.70455	8.76176e-12	3.03152e-10
bta-miR-2415-3p	-2.35611	ENSBTAG00000038625		2.70455	8.76176e-12	3.03152e-10
bta-miR-2284v	-2.91807	ENSBTAG00000038625		2.70455	8.76176e-12	3.03152e-10
bta-miR-2284d	-2.98803	ENSBTAG00000038625		2.70455	8.76176e-12	3.03152e-10
bta-miR-545-3p	-2.21519	ENSBTAG00000007799	MTFR2	2.70038	2.39991e-16	3.09077e-14
bta-miR-504	-1.50797	ENSBTAG00000017367	IFIT5	2.69199	4.92917e-08	6.10071e-07
bta-miR-148b	-1.5312	ENSBTAG00000017367	IFIT5	2.69199	4.92917e-08	6.10071e-07
bta-miR-185	-1.57401	ENSBTAG00000017367	IFIT5	2.69199	4.92917e-08	6.10071e-07
bta-miR-11999	-1.60872	ENSBTAG00000017367	IFIT5	2.69199	4.92917e-08	6.10071e-07
bta-miR-2313-3p	-1.61916	ENSBTAG00000017367	IFIT5	2.69199	4.92917e-08	6.10071e-07
bta-miR-296-3p	-1.77794	ENSBTAG00000017367	IFIT5	2.69199	4.92917e-08	6.10071e-07
bta-miR-139	-1.78315	ENSBTAG00000017367	IFIT5	2.69199	4.92917e-08	6.10071e-07
bta-miR-183	-1.83268	ENSBTAG00000017367	IFIT5	2.69199	4.92917e-08	6.10071e-07
bta-miR-212	-1.88446	ENSBTAG00000017367	IFIT5	2.69199	4.92917e-08	6.10071e-07
bta-miR-153	-2.23691	ENSBTAG00000017367	IFIT5	2.69199	4.92917e-08	6.10071e-07
bta-miR-2415-3p	-2.35611	ENSBTAG00000017367	IFIT5	2.69199	4.92917e-08	6.10071e-07
bta-miR-30b-3p	-2.5959	ENSBTAG00000017367	IFIT5	2.69199	4.92917e-08	6.10071e-07
bta-miR-2284v	-2.91807	ENSBTAG00000017367	IFIT5	2.69199	4.92917e-08	6.10071e-07
bta-miR-2284d	-2.98803	ENSBTAG00000017367	IFIT5	2.69199	4.92917e-08	6.10071e-07
bta-miR-328	-1.50233	ENSBTAG00000009886	KDELR3	2.67453	4.10031e-11	1.18077e-09
bta-miR-148b	-1.5312	ENSBTAG00000009886	KDELR3	2.67453	4.10031e-11	1.18077e-09
bta-miR-185	-1.57401	ENSBTAG00000009886	KDELR3	2.67453	4.10031e-11	1.18077e-09
bta-miR-11989	-1.76118	ENSBTAG00000009886	KDELR3	2.67453	4.10031e-11	1.18077e-09
bta-miR-1260b	-1.96354	ENSBTAG00000009886	KDELR3	2.67453	4.10031e-11	1.18077e-09
bta-miR-2284v	-2.91807	ENSBTAG00000009886	KDELR3	2.67453	4.10031e-11	1.18077e-09
bta-miR-2284d	-2.98803	ENSBTAG00000009886	KDELR3	2.67453	4.10031e-11	1.18077e-09
bta-miR-628	-1.51521	ENSBTAG00000005293	CDC25C	2.66366	1.03659e-13	6.1348e-12
bta-miR-148b	-1.5312	ENSBTAG00000005293	CDC25C	2.66366	1.03659e-13	6.1348e-12
bta-miR-15b	-1.67492	ENSBTAG00000005293	CDC25C	2.66366	1.03659e-13	6.1348e-12
bta-miR-296-3p	-1.77794	ENSBTAG00000005293	CDC25C	2.66366	1.03659e-13	6.1348e-12
bta-miR-139	-1.78315	ENSBTAG00000005293	CDC25C	2.66366	1.03659e-13	6.1348e-12
bta-miR-1260b	-1.96354	ENSBTAG00000005293	CDC25C	2.66366	1.03659e-13	6.1348e-12
bta-miR-582	-2.19654	ENSBTAG00000005293	CDC25C	2.66366	1.03659e-13	6.1348e-12
bta-miR-545-3p	-2.21519	ENSBTAG00000005293	CDC25C	2.66366	1.03659e-13	6.1348e-12
bta-miR-153	-2.23691	ENSBTAG00000005293	CDC25C	2.66366	1.03659e-13	6.1348e-12
bta-miR-328	-1.50233	ENSBTAG00000012529	IFNG	2.66347	6.69624e-07	6.02804e-06
bta-miR-301a	-1.56797	ENSBTAG00000012529	IFNG	2.66347	6.69624e-07	6.02804e-06
bta-miR-129	-1.69503	ENSBTAG00000012529	IFNG	2.66347	6.69624e-07	6.02804e-06
bta-miR-129-5p	-1.69506	ENSBTAG00000012529	IFNG	2.66347	6.69624e-07	6.02804e-06
bta-miR-183	-1.83268	ENSBTAG00000012529	IFNG	2.66347	6.69624e-07	6.02804e-06
bta-miR-2284v	-2.91807	ENSBTAG00000012529	IFNG	2.66347	6.69624e-07	6.02804e-06
bta-miR-2284d	-2.98803	ENSBTAG00000012529	IFNG	2.66347	6.69624e-07	6.02804e-06
bta-miR-199b	-1.51141	ENSBTAG00000009211	UBE2S	2.65591	6.68512e-13	3.1627e-11
bta-miR-148b	-1.5312	ENSBTAG00000009211	UBE2S	2.65591	6.68512e-13	3.1627e-11
bta-miR-6119-3p	-1.56237	ENSBTAG00000009211	UBE2S	2.65591	6.68512e-13	3.1627e-11
bta-miR-30c	-1.60981	ENSBTAG00000032591	CTHRC1	2.64534	0.00917992	0.0238571
bta-miR-30f	-1.62524	ENSBTAG00000032591	CTHRC1	2.64534	0.00917992	0.0238571
bta-miR-30d	-1.66346	ENSBTAG00000032591	CTHRC1	2.64534	0.00917992	0.0238571
bta-miR-2284v	-2.91807	ENSBTAG00000032591	CTHRC1	2.64534	0.00917992	0.0238571
bta-miR-2284d	-2.98803	ENSBTAG00000032591	CTHRC1	2.64534	0.00917992	0.0238571
bta-miR-328	-1.50233	ENSBTAG00000004943	CCNA2	2.62401	7.39738e-14	4.52178e-12
bta-miR-199b	-1.51141	ENSBTAG00000004943	CCNA2	2.62401	7.39738e-14	4.52178e-12
bta-miR-23a	-1.51773	ENSBTAG00000004943	CCNA2	2.62401	7.39738e-14	4.52178e-12
bta-miR-148b	-1.5312	ENSBTAG00000004943	CCNA2	2.62401	7.39738e-14	4.52178e-12
bta-miR-6119-3p	-1.56237	ENSBTAG00000004943	CCNA2	2.62401	7.39738e-14	4.52178e-12
bta-miR-301a	-1.56797	ENSBTAG00000004943	CCNA2	2.62401	7.39738e-14	4.52178e-12
bta-miR-11999	-1.60872	ENSBTAG00000004943	CCNA2	2.62401	7.39738e-14	4.52178e-12
bta-miR-2313-3p	-1.61916	ENSBTAG00000004943	CCNA2	2.62401	7.39738e-14	4.52178e-12
bta-miR-3613a	-1.86561	ENSBTAG00000004943	CCNA2	2.62401	7.39738e-14	4.52178e-12
bta-miR-34b	-2.01721	ENSBTAG00000004943	CCNA2	2.62401	7.39738e-14	4.52178e-12
bta-miR-34c	-2.05952	ENSBTAG00000004943	CCNA2	2.62401	7.39738e-14	4.52178e-12
bta-miR-582	-2.19654	ENSBTAG00000004943	CCNA2	2.62401	7.39738e-14	4.52178e-12
bta-miR-2346	-2.27893	ENSBTAG00000004943	CCNA2	2.62401	7.39738e-14	4.52178e-12
bta-miR-11998	-2.75683	ENSBTAG00000004943	CCNA2	2.62401	7.39738e-14	4.52178e-12
bta-miR-2284v	-2.91807	ENSBTAG00000004943	CCNA2	2.62401	7.39738e-14	4.52178e-12
bta-miR-2284d	-2.98803	ENSBTAG00000004943	CCNA2	2.62401	7.39738e-14	4.52178e-12
bta-miR-328	-1.50233	ENSBTAG00000003074	SLC16A6	2.61811	1.69389e-12	7.25901e-11
bta-miR-504	-1.50797	ENSBTAG00000003074	SLC16A6	2.61811	1.69389e-12	7.25901e-11
bta-miR-628	-1.51521	ENSBTAG00000003074	SLC16A6	2.61811	1.69389e-12	7.25901e-11
bta-miR-365-3p	-1.51644	ENSBTAG00000003074	SLC16A6	2.61811	1.69389e-12	7.25901e-11
bta-miR-23a	-1.51773	ENSBTAG00000003074	SLC16A6	2.61811	1.69389e-12	7.25901e-11
bta-miR-6119-3p	-1.56237	ENSBTAG00000003074	SLC16A6	2.61811	1.69389e-12	7.25901e-11
bta-miR-301a	-1.56797	ENSBTAG00000003074	SLC16A6	2.61811	1.69389e-12	7.25901e-11
bta-miR-15b	-1.67492	ENSBTAG00000003074	SLC16A6	2.61811	1.69389e-12	7.25901e-11
bta-miR-339a	-1.69062	ENSBTAG00000003074	SLC16A6	2.61811	1.69389e-12	7.25901e-11
bta-miR-129	-1.69503	ENSBTAG00000003074	SLC16A6	2.61811	1.69389e-12	7.25901e-11
bta-miR-129-5p	-1.69506	ENSBTAG00000003074	SLC16A6	2.61811	1.69389e-12	7.25901e-11
bta-miR-502a	-1.75063	ENSBTAG00000003074	SLC16A6	2.61811	1.69389e-12	7.25901e-11
bta-miR-1271	-1.83256	ENSBTAG00000003074	SLC16A6	2.61811	1.69389e-12	7.25901e-11
bta-miR-3613a	-1.86561	ENSBTAG00000003074	SLC16A6	2.61811	1.69389e-12	7.25901e-11
bta-miR-34b	-2.01721	ENSBTAG00000003074	SLC16A6	2.61811	1.69389e-12	7.25901e-11
bta-miR-34c	-2.05952	ENSBTAG00000003074	SLC16A6	2.61811	1.69389e-12	7.25901e-11
bta-miR-545-3p	-2.21519	ENSBTAG00000003074	SLC16A6	2.61811	1.69389e-12	7.25901e-11
bta-miR-2346	-2.27893	ENSBTAG00000003074	SLC16A6	2.61811	1.69389e-12	7.25901e-11
bta-miR-7180	-4.21764	ENSBTAG00000003074	SLC16A6	2.61811	1.69389e-12	7.25901e-11
bta-miR-328	-1.50233	ENSBTAG00000009586	CDC25A	2.61726	2.29803e-13	1.21997e-11
bta-miR-199b	-1.51141	ENSBTAG00000009586	CDC25A	2.61726	2.29803e-13	1.21997e-11
bta-miR-628	-1.51521	ENSBTAG00000009586	CDC25A	2.61726	2.29803e-13	1.21997e-11
bta-miR-365-3p	-1.51644	ENSBTAG00000009586	CDC25A	2.61726	2.29803e-13	1.21997e-11
bta-miR-31	-1.52447	ENSBTAG00000009586	CDC25A	2.61726	2.29803e-13	1.21997e-11
bta-miR-148b	-1.5312	ENSBTAG00000009586	CDC25A	2.61726	2.29803e-13	1.21997e-11
bta-miR-185	-1.57401	ENSBTAG00000009586	CDC25A	2.61726	2.29803e-13	1.21997e-11
bta-miR-15b	-1.67492	ENSBTAG00000009586	CDC25A	2.61726	2.29803e-13	1.21997e-11
bta-miR-339a	-1.69062	ENSBTAG00000009586	CDC25A	2.61726	2.29803e-13	1.21997e-11
bta-miR-491	-1.7398	ENSBTAG00000009586	CDC25A	2.61726	2.29803e-13	1.21997e-11
bta-miR-139	-1.78315	ENSBTAG00000009586	CDC25A	2.61726	2.29803e-13	1.21997e-11
bta-miR-1271	-1.83256	ENSBTAG00000009586	CDC25A	2.61726	2.29803e-13	1.21997e-11
bta-miR-183	-1.83268	ENSBTAG00000009586	CDC25A	2.61726	2.29803e-13	1.21997e-11
bta-miR-212	-1.88446	ENSBTAG00000009586	CDC25A	2.61726	2.29803e-13	1.21997e-11
bta-miR-1260b	-1.96354	ENSBTAG00000009586	CDC25A	2.61726	2.29803e-13	1.21997e-11
bta-miR-34b	-2.01721	ENSBTAG00000009586	CDC25A	2.61726	2.29803e-13	1.21997e-11
bta-miR-1249	-2.01838	ENSBTAG00000009586	CDC25A	2.61726	2.29803e-13	1.21997e-11
bta-miR-34c	-2.05952	ENSBTAG00000009586	CDC25A	2.61726	2.29803e-13	1.21997e-11
bta-miR-340	-2.18928	ENSBTAG00000009586	CDC25A	2.61726	2.29803e-13	1.21997e-11
bta-miR-744	-2.33637	ENSBTAG00000009586	CDC25A	2.61726	2.29803e-13	1.21997e-11
bta-miR-502b	-2.39961	ENSBTAG00000009586	CDC25A	2.61726	2.29803e-13	1.21997e-11
bta-miR-30b-3p	-2.5959	ENSBTAG00000009586	CDC25A	2.61726	2.29803e-13	1.21997e-11
bta-miR-2284v	-2.91807	ENSBTAG00000009586	CDC25A	2.61726	2.29803e-13	1.21997e-11
bta-miR-2284d	-2.98803	ENSBTAG00000009586	CDC25A	2.61726	2.29803e-13	1.21997e-11
bta-miR-545-3p	-2.21519	ENSBTAG00000012335	UBA7	2.612	2.14106e-06	1.70757e-05
bta-miR-2346	-2.27893	ENSBTAG00000012335	UBA7	2.612	2.14106e-06	1.70757e-05
bta-miR-199b	-1.51141	ENSBTAG00000014906	VCAN	2.58774	7.31948e-07	6.48864e-06
bta-miR-628	-1.51521	ENSBTAG00000014906	VCAN	2.58774	7.31948e-07	6.48864e-06
bta-miR-365-3p	-1.51644	ENSBTAG00000014906	VCAN	2.58774	7.31948e-07	6.48864e-06
bta-miR-23a	-1.51773	ENSBTAG00000014906	VCAN	2.58774	7.31948e-07	6.48864e-06
bta-miR-148b	-1.5312	ENSBTAG00000014906	VCAN	2.58774	7.31948e-07	6.48864e-06
bta-miR-11999	-1.60872	ENSBTAG00000014906	VCAN	2.58774	7.31948e-07	6.48864e-06
bta-miR-30c	-1.60981	ENSBTAG00000014906	VCAN	2.58774	7.31948e-07	6.48864e-06
bta-miR-2313-3p	-1.61916	ENSBTAG00000014906	VCAN	2.58774	7.31948e-07	6.48864e-06
bta-miR-2284w	-1.61939	ENSBTAG00000014906	VCAN	2.58774	7.31948e-07	6.48864e-06
bta-miR-30f	-1.62524	ENSBTAG00000014906	VCAN	2.58774	7.31948e-07	6.48864e-06
bta-miR-30d	-1.66346	ENSBTAG00000014906	VCAN	2.58774	7.31948e-07	6.48864e-06
bta-miR-15b	-1.67492	ENSBTAG00000014906	VCAN	2.58774	7.31948e-07	6.48864e-06
bta-miR-339a	-1.69062	ENSBTAG00000014906	VCAN	2.58774	7.31948e-07	6.48864e-06
bta-miR-129	-1.69503	ENSBTAG00000014906	VCAN	2.58774	7.31948e-07	6.48864e-06
bta-miR-129-5p	-1.69506	ENSBTAG00000014906	VCAN	2.58774	7.31948e-07	6.48864e-06
bta-miR-11989	-1.76118	ENSBTAG00000014906	VCAN	2.58774	7.31948e-07	6.48864e-06
bta-miR-296-3p	-1.77794	ENSBTAG00000014906	VCAN	2.58774	7.31948e-07	6.48864e-06
bta-miR-2435	-1.79394	ENSBTAG00000014906	VCAN	2.58774	7.31948e-07	6.48864e-06
bta-miR-1271	-1.83256	ENSBTAG00000014906	VCAN	2.58774	7.31948e-07	6.48864e-06
bta-miR-3613a	-1.86561	ENSBTAG00000014906	VCAN	2.58774	7.31948e-07	6.48864e-06
bta-miR-582	-2.19654	ENSBTAG00000014906	VCAN	2.58774	7.31948e-07	6.48864e-06
bta-miR-545-3p	-2.21519	ENSBTAG00000014906	VCAN	2.58774	7.31948e-07	6.48864e-06
bta-miR-744	-2.33637	ENSBTAG00000014906	VCAN	2.58774	7.31948e-07	6.48864e-06
bta-miR-2415-3p	-2.35611	ENSBTAG00000014906	VCAN	2.58774	7.31948e-07	6.48864e-06
bta-miR-30b-3p	-2.5959	ENSBTAG00000014906	VCAN	2.58774	7.31948e-07	6.48864e-06
bta-miR-11998	-2.75683	ENSBTAG00000014906	VCAN	2.58774	7.31948e-07	6.48864e-06
bta-miR-2284v	-2.91807	ENSBTAG00000014906	VCAN	2.58774	7.31948e-07	6.48864e-06
bta-miR-1343-3p	-2.93366	ENSBTAG00000014906	VCAN	2.58774	7.31948e-07	6.48864e-06
bta-miR-2284d	-2.98803	ENSBTAG00000014906	VCAN	2.58774	7.31948e-07	6.48864e-06
bta-miR-23a	-1.51773	ENSBTAG00000012684	CCL19	2.58535	6.38502e-14	3.9647e-12
bta-miR-11989	-1.76118	ENSBTAG00000012684	CCL19	2.58535	6.38502e-14	3.9647e-12
bta-miR-212	-1.88446	ENSBTAG00000012684	CCL19	2.58535	6.38502e-14	3.9647e-12
bta-miR-2346	-2.27893	ENSBTAG00000012684	CCL19	2.58535	6.38502e-14	3.9647e-12
bta-miR-2415-3p	-2.35611	ENSBTAG00000012684	CCL19	2.58535	6.38502e-14	3.9647e-12
bta-miR-328	-1.50233	ENSBTAG00000003634	CISD1	2.58158	2.93855e-17	5.04596e-15
bta-miR-504	-1.50797	ENSBTAG00000003634	CISD1	2.58158	2.93855e-17	5.04596e-15
bta-miR-199b	-1.51141	ENSBTAG00000003634	CISD1	2.58158	2.93855e-17	5.04596e-15
bta-miR-628	-1.51521	ENSBTAG00000003634	CISD1	2.58158	2.93855e-17	5.04596e-15
bta-miR-365-3p	-1.51644	ENSBTAG00000003634	CISD1	2.58158	2.93855e-17	5.04596e-15
bta-miR-23a	-1.51773	ENSBTAG00000003634	CISD1	2.58158	2.93855e-17	5.04596e-15
bta-miR-6119-3p	-1.56237	ENSBTAG00000003634	CISD1	2.58158	2.93855e-17	5.04596e-15
bta-miR-301a	-1.56797	ENSBTAG00000003634	CISD1	2.58158	2.93855e-17	5.04596e-15
bta-miR-185	-1.57401	ENSBTAG00000003634	CISD1	2.58158	2.93855e-17	5.04596e-15
bta-miR-30c	-1.60981	ENSBTAG00000003634	CISD1	2.58158	2.93855e-17	5.04596e-15
bta-miR-2313-3p	-1.61916	ENSBTAG00000003634	CISD1	2.58158	2.93855e-17	5.04596e-15
bta-miR-2284w	-1.61939	ENSBTAG00000003634	CISD1	2.58158	2.93855e-17	5.04596e-15
bta-miR-30f	-1.62524	ENSBTAG00000003634	CISD1	2.58158	2.93855e-17	5.04596e-15
bta-miR-30d	-1.66346	ENSBTAG00000003634	CISD1	2.58158	2.93855e-17	5.04596e-15
bta-miR-15b	-1.67492	ENSBTAG00000003634	CISD1	2.58158	2.93855e-17	5.04596e-15
bta-miR-129	-1.69503	ENSBTAG00000003634	CISD1	2.58158	2.93855e-17	5.04596e-15
bta-miR-129-5p	-1.69506	ENSBTAG00000003634	CISD1	2.58158	2.93855e-17	5.04596e-15
bta-miR-502a	-1.75063	ENSBTAG00000003634	CISD1	2.58158	2.93855e-17	5.04596e-15
bta-miR-11989	-1.76118	ENSBTAG00000003634	CISD1	2.58158	2.93855e-17	5.04596e-15
bta-miR-139	-1.78315	ENSBTAG00000003634	CISD1	2.58158	2.93855e-17	5.04596e-15
bta-miR-1271	-1.83256	ENSBTAG00000003634	CISD1	2.58158	2.93855e-17	5.04596e-15
bta-miR-183	-1.83268	ENSBTAG00000003634	CISD1	2.58158	2.93855e-17	5.04596e-15
bta-miR-1260b	-1.96354	ENSBTAG00000003634	CISD1	2.58158	2.93855e-17	5.04596e-15
bta-miR-34b	-2.01721	ENSBTAG00000003634	CISD1	2.58158	2.93855e-17	5.04596e-15
bta-miR-34c	-2.05952	ENSBTAG00000003634	CISD1	2.58158	2.93855e-17	5.04596e-15
bta-miR-545-3p	-2.21519	ENSBTAG00000003634	CISD1	2.58158	2.93855e-17	5.04596e-15
bta-miR-153	-2.23691	ENSBTAG00000003634	CISD1	2.58158	2.93855e-17	5.04596e-15
bta-miR-2346	-2.27893	ENSBTAG00000003634	CISD1	2.58158	2.93855e-17	5.04596e-15
bta-miR-2415-3p	-2.35611	ENSBTAG00000003634	CISD1	2.58158	2.93855e-17	5.04596e-15
bta-miR-30b-3p	-2.5959	ENSBTAG00000003634	CISD1	2.58158	2.93855e-17	5.04596e-15
bta-miR-2284v	-2.91807	ENSBTAG00000003634	CISD1	2.58158	2.93855e-17	5.04596e-15
bta-miR-2284d	-2.98803	ENSBTAG00000003634	CISD1	2.58158	2.93855e-17	5.04596e-15
bta-miR-7180	-4.21764	ENSBTAG00000003634	CISD1	2.58158	2.93855e-17	5.04596e-15
bta-miR-23a	-1.51773	ENSBTAG00000021607	NDUFAF2	2.57582	1.81512e-06	1.47468e-05
bta-miR-199b	-1.51141	ENSBTAG00000013368	ANKRD22	2.5735	5.2573e-07	4.84263e-06
bta-miR-628	-1.51521	ENSBTAG00000013368	ANKRD22	2.5735	5.2573e-07	4.84263e-06
bta-miR-365-3p	-1.51644	ENSBTAG00000013368	ANKRD22	2.5735	5.2573e-07	4.84263e-06
bta-miR-148b	-1.5312	ENSBTAG00000013368	ANKRD22	2.5735	5.2573e-07	4.84263e-06
bta-miR-6119-3p	-1.56237	ENSBTAG00000013368	ANKRD22	2.5735	5.2573e-07	4.84263e-06
bta-miR-95	-1.56703	ENSBTAG00000013368	ANKRD22	2.5735	5.2573e-07	4.84263e-06
bta-miR-301a	-1.56797	ENSBTAG00000013368	ANKRD22	2.5735	5.2573e-07	4.84263e-06
bta-miR-185	-1.57401	ENSBTAG00000013368	ANKRD22	2.5735	5.2573e-07	4.84263e-06
bta-miR-11999	-1.60872	ENSBTAG00000013368	ANKRD22	2.5735	5.2573e-07	4.84263e-06
bta-miR-30c	-1.60981	ENSBTAG00000013368	ANKRD22	2.5735	5.2573e-07	4.84263e-06
bta-miR-2313-3p	-1.61916	ENSBTAG00000013368	ANKRD22	2.5735	5.2573e-07	4.84263e-06
bta-miR-2284w	-1.61939	ENSBTAG00000013368	ANKRD22	2.5735	5.2573e-07	4.84263e-06
bta-miR-30f	-1.62524	ENSBTAG00000013368	ANKRD22	2.5735	5.2573e-07	4.84263e-06
bta-miR-30d	-1.66346	ENSBTAG00000013368	ANKRD22	2.5735	5.2573e-07	4.84263e-06
bta-miR-129	-1.69503	ENSBTAG00000013368	ANKRD22	2.5735	5.2573e-07	4.84263e-06
bta-miR-129-5p	-1.69506	ENSBTAG00000013368	ANKRD22	2.5735	5.2573e-07	4.84263e-06
bta-miR-502a	-1.75063	ENSBTAG00000013368	ANKRD22	2.5735	5.2573e-07	4.84263e-06
bta-miR-11989	-1.76118	ENSBTAG00000013368	ANKRD22	2.5735	5.2573e-07	4.84263e-06
bta-miR-139	-1.78315	ENSBTAG00000013368	ANKRD22	2.5735	5.2573e-07	4.84263e-06
bta-miR-2435	-1.79394	ENSBTAG00000013368	ANKRD22	2.5735	5.2573e-07	4.84263e-06
bta-miR-183	-1.83268	ENSBTAG00000013368	ANKRD22	2.5735	5.2573e-07	4.84263e-06
bta-miR-582	-2.19654	ENSBTAG00000013368	ANKRD22	2.5735	5.2573e-07	4.84263e-06
bta-miR-2346	-2.27893	ENSBTAG00000013368	ANKRD22	2.5735	5.2573e-07	4.84263e-06
bta-miR-2415-3p	-2.35611	ENSBTAG00000013368	ANKRD22	2.5735	5.2573e-07	4.84263e-06
bta-miR-502b	-2.39961	ENSBTAG00000013368	ANKRD22	2.5735	5.2573e-07	4.84263e-06
bta-miR-11998	-2.75683	ENSBTAG00000013368	ANKRD22	2.5735	5.2573e-07	4.84263e-06
bta-miR-2284v	-2.91807	ENSBTAG00000013368	ANKRD22	2.5735	5.2573e-07	4.84263e-06
bta-miR-1343-3p	-2.93366	ENSBTAG00000013368	ANKRD22	2.5735	5.2573e-07	4.84263e-06
bta-miR-2284d	-2.98803	ENSBTAG00000013368	ANKRD22	2.5735	5.2573e-07	4.84263e-06
bta-miR-6119-3p	-1.56237	ENSBTAG00000038640	HIGD1A	2.56647	5.95178e-22	2.95655e-19
bta-miR-2284w	-1.61939	ENSBTAG00000038640	HIGD1A	2.56647	5.95178e-22	2.95655e-19
bta-miR-15b	-1.67492	ENSBTAG00000038640	HIGD1A	2.56647	5.95178e-22	2.95655e-19
bta-miR-502a	-1.75063	ENSBTAG00000038640	HIGD1A	2.56647	5.95178e-22	2.95655e-19
bta-miR-296-3p	-1.77794	ENSBTAG00000038640	HIGD1A	2.56647	5.95178e-22	2.95655e-19
bta-miR-1271	-1.83256	ENSBTAG00000038640	HIGD1A	2.56647	5.95178e-22	2.95655e-19
bta-miR-3613a	-1.86561	ENSBTAG00000038640	HIGD1A	2.56647	5.95178e-22	2.95655e-19
bta-miR-545-3p	-2.21519	ENSBTAG00000038640	HIGD1A	2.56647	5.95178e-22	2.95655e-19
bta-miR-502b	-2.39961	ENSBTAG00000038640	HIGD1A	2.56647	5.95178e-22	2.95655e-19
bta-miR-30b-3p	-2.5959	ENSBTAG00000038640	HIGD1A	2.56647	5.95178e-22	2.95655e-19
bta-miR-2284v	-2.91807	ENSBTAG00000038640	HIGD1A	2.56647	5.95178e-22	2.95655e-19
bta-miR-2284d	-2.98803	ENSBTAG00000038640	HIGD1A	2.56647	5.95178e-22	2.95655e-19
bta-miR-199b	-1.51141	ENSBTAG00000017026	DEPDC1B	2.55823	1.50218e-10	3.77145e-09
bta-miR-23a	-1.51773	ENSBTAG00000017026	DEPDC1B	2.55823	1.50218e-10	3.77145e-09
bta-miR-6119-3p	-1.56237	ENSBTAG00000017026	DEPDC1B	2.55823	1.50218e-10	3.77145e-09
bta-miR-328	-1.50233	ENSBTAG00000006731	SLC7A5	2.546	1.76878e-16	2.36557e-14
bta-miR-628	-1.51521	ENSBTAG00000006731	SLC7A5	2.546	1.76878e-16	2.36557e-14
bta-miR-148b	-1.5312	ENSBTAG00000006731	SLC7A5	2.546	1.76878e-16	2.36557e-14
bta-miR-6119-3p	-1.56237	ENSBTAG00000006731	SLC7A5	2.546	1.76878e-16	2.36557e-14
bta-miR-185	-1.57401	ENSBTAG00000006731	SLC7A5	2.546	1.76878e-16	2.36557e-14
bta-miR-15b	-1.67492	ENSBTAG00000006731	SLC7A5	2.546	1.76878e-16	2.36557e-14
bta-miR-339a	-1.69062	ENSBTAG00000006731	SLC7A5	2.546	1.76878e-16	2.36557e-14
bta-miR-129	-1.69503	ENSBTAG00000006731	SLC7A5	2.546	1.76878e-16	2.36557e-14
bta-miR-129-5p	-1.69506	ENSBTAG00000006731	SLC7A5	2.546	1.76878e-16	2.36557e-14
bta-miR-491	-1.7398	ENSBTAG00000006731	SLC7A5	2.546	1.76878e-16	2.36557e-14
bta-miR-11989	-1.76118	ENSBTAG00000006731	SLC7A5	2.546	1.76878e-16	2.36557e-14
bta-miR-296-3p	-1.77794	ENSBTAG00000006731	SLC7A5	2.546	1.76878e-16	2.36557e-14
bta-miR-212	-1.88446	ENSBTAG00000006731	SLC7A5	2.546	1.76878e-16	2.36557e-14
bta-miR-34b	-2.01721	ENSBTAG00000006731	SLC7A5	2.546	1.76878e-16	2.36557e-14
bta-miR-34c	-2.05952	ENSBTAG00000006731	SLC7A5	2.546	1.76878e-16	2.36557e-14
bta-miR-2346	-2.27893	ENSBTAG00000006731	SLC7A5	2.546	1.76878e-16	2.36557e-14
bta-miR-744	-2.33637	ENSBTAG00000006731	SLC7A5	2.546	1.76878e-16	2.36557e-14
bta-miR-2415-3p	-2.35611	ENSBTAG00000006731	SLC7A5	2.546	1.76878e-16	2.36557e-14
bta-miR-30b-3p	-2.5959	ENSBTAG00000006731	SLC7A5	2.546	1.76878e-16	2.36557e-14
bta-miR-11998	-2.75683	ENSBTAG00000006731	SLC7A5	2.546	1.76878e-16	2.36557e-14
bta-miR-2284v	-2.91807	ENSBTAG00000006731	SLC7A5	2.546	1.76878e-16	2.36557e-14
bta-miR-2284d	-2.98803	ENSBTAG00000006731	SLC7A5	2.546	1.76878e-16	2.36557e-14
bta-miR-7180	-4.21764	ENSBTAG00000006731	SLC7A5	2.546	1.76878e-16	2.36557e-14
bta-miR-199b	-1.51141	ENSBTAG00000019460	MOXD1	2.54553	0.00253149	0.00799874
bta-miR-628	-1.51521	ENSBTAG00000019460	MOXD1	2.54553	0.00253149	0.00799874
bta-miR-23a	-1.51773	ENSBTAG00000019460	MOXD1	2.54553	0.00253149	0.00799874
bta-miR-148b	-1.5312	ENSBTAG00000019460	MOXD1	2.54553	0.00253149	0.00799874
bta-miR-6119-3p	-1.56237	ENSBTAG00000019460	MOXD1	2.54553	0.00253149	0.00799874
bta-miR-185	-1.57401	ENSBTAG00000019460	MOXD1	2.54553	0.00253149	0.00799874
bta-miR-129	-1.69503	ENSBTAG00000019460	MOXD1	2.54553	0.00253149	0.00799874
bta-miR-129-5p	-1.69506	ENSBTAG00000019460	MOXD1	2.54553	0.00253149	0.00799874
bta-miR-2346	-2.27893	ENSBTAG00000019460	MOXD1	2.54553	0.00253149	0.00799874
bta-miR-2284v	-2.91807	ENSBTAG00000019460	MOXD1	2.54553	0.00253149	0.00799874
bta-miR-1343-3p	-2.93366	ENSBTAG00000019460	MOXD1	2.54553	0.00253149	0.00799874
bta-miR-2284d	-2.98803	ENSBTAG00000019460	MOXD1	2.54553	0.00253149	0.00799874
bta-miR-328	-1.50233	ENSBTAG00000006972	TRIP13	2.53913	6.95419e-16	7.73807e-14
bta-miR-30c	-1.60981	ENSBTAG00000006972	TRIP13	2.53913	6.95419e-16	7.73807e-14
bta-miR-2313-3p	-1.61916	ENSBTAG00000006972	TRIP13	2.53913	6.95419e-16	7.73807e-14
bta-miR-30f	-1.62524	ENSBTAG00000006972	TRIP13	2.53913	6.95419e-16	7.73807e-14
bta-miR-30d	-1.66346	ENSBTAG00000006972	TRIP13	2.53913	6.95419e-16	7.73807e-14
bta-miR-11989	-1.76118	ENSBTAG00000006972	TRIP13	2.53913	6.95419e-16	7.73807e-14
bta-miR-545-3p	-2.21519	ENSBTAG00000006972	TRIP13	2.53913	6.95419e-16	7.73807e-14
bta-miR-2346	-2.27893	ENSBTAG00000006972	TRIP13	2.53913	6.95419e-16	7.73807e-14
bta-miR-2415-3p	-2.35611	ENSBTAG00000006972	TRIP13	2.53913	6.95419e-16	7.73807e-14
bta-miR-504	-1.50797	ENSBTAG00000012467	MASP1	2.53859	1.836e-05	0.000111293
bta-miR-199b	-1.51141	ENSBTAG00000012467	MASP1	2.53859	1.836e-05	0.000111293
bta-miR-628	-1.51521	ENSBTAG00000012467	MASP1	2.53859	1.836e-05	0.000111293
bta-miR-365-3p	-1.51644	ENSBTAG00000012467	MASP1	2.53859	1.836e-05	0.000111293
bta-miR-23a	-1.51773	ENSBTAG00000012467	MASP1	2.53859	1.836e-05	0.000111293
bta-miR-31	-1.52447	ENSBTAG00000012467	MASP1	2.53859	1.836e-05	0.000111293
bta-miR-148b	-1.5312	ENSBTAG00000012467	MASP1	2.53859	1.836e-05	0.000111293
bta-miR-6119-3p	-1.56237	ENSBTAG00000012467	MASP1	2.53859	1.836e-05	0.000111293
bta-miR-301a	-1.56797	ENSBTAG00000012467	MASP1	2.53859	1.836e-05	0.000111293
bta-miR-185	-1.57401	ENSBTAG00000012467	MASP1	2.53859	1.836e-05	0.000111293
bta-miR-11999	-1.60872	ENSBTAG00000012467	MASP1	2.53859	1.836e-05	0.000111293
bta-miR-2313-3p	-1.61916	ENSBTAG00000012467	MASP1	2.53859	1.836e-05	0.000111293
bta-miR-2284w	-1.61939	ENSBTAG00000012467	MASP1	2.53859	1.836e-05	0.000111293
bta-miR-15b	-1.67492	ENSBTAG00000012467	MASP1	2.53859	1.836e-05	0.000111293
bta-miR-339a	-1.69062	ENSBTAG00000012467	MASP1	2.53859	1.836e-05	0.000111293
bta-miR-129	-1.69503	ENSBTAG00000012467	MASP1	2.53859	1.836e-05	0.000111293
bta-miR-129-5p	-1.69506	ENSBTAG00000012467	MASP1	2.53859	1.836e-05	0.000111293
bta-miR-11989	-1.76118	ENSBTAG00000012467	MASP1	2.53859	1.836e-05	0.000111293
bta-miR-296-3p	-1.77794	ENSBTAG00000012467	MASP1	2.53859	1.836e-05	0.000111293
bta-miR-1271	-1.83256	ENSBTAG00000012467	MASP1	2.53859	1.836e-05	0.000111293
bta-miR-183	-1.83268	ENSBTAG00000012467	MASP1	2.53859	1.836e-05	0.000111293
bta-miR-3613a	-1.86561	ENSBTAG00000012467	MASP1	2.53859	1.836e-05	0.000111293
bta-miR-34b	-2.01721	ENSBTAG00000012467	MASP1	2.53859	1.836e-05	0.000111293
bta-miR-34c	-2.05952	ENSBTAG00000012467	MASP1	2.53859	1.836e-05	0.000111293
bta-miR-340	-2.18928	ENSBTAG00000012467	MASP1	2.53859	1.836e-05	0.000111293
bta-miR-153	-2.23691	ENSBTAG00000012467	MASP1	2.53859	1.836e-05	0.000111293
bta-miR-2346	-2.27893	ENSBTAG00000012467	MASP1	2.53859	1.836e-05	0.000111293
bta-miR-1296	-2.35196	ENSBTAG00000012467	MASP1	2.53859	1.836e-05	0.000111293
bta-miR-30b-3p	-2.5959	ENSBTAG00000012467	MASP1	2.53859	1.836e-05	0.000111293
bta-miR-11998	-2.75683	ENSBTAG00000012467	MASP1	2.53859	1.836e-05	0.000111293
bta-miR-2284v	-2.91807	ENSBTAG00000012467	MASP1	2.53859	1.836e-05	0.000111293
bta-miR-1343-3p	-2.93366	ENSBTAG00000012467	MASP1	2.53859	1.836e-05	0.000111293
bta-miR-2284d	-2.98803	ENSBTAG00000012467	MASP1	2.53859	1.836e-05	0.000111293
bta-miR-628	-1.51521	ENSBTAG00000015978	ANXA1	2.52964	2.14999e-15	1.98228e-13
bta-miR-2284w	-1.61939	ENSBTAG00000015978	ANXA1	2.52964	2.14999e-15	1.98228e-13
bta-miR-129	-1.69503	ENSBTAG00000015978	ANXA1	2.52964	2.14999e-15	1.98228e-13
bta-miR-129-5p	-1.69506	ENSBTAG00000015978	ANXA1	2.52964	2.14999e-15	1.98228e-13
bta-miR-296-3p	-1.77794	ENSBTAG00000015978	ANXA1	2.52964	2.14999e-15	1.98228e-13
bta-miR-3613a	-1.86561	ENSBTAG00000015978	ANXA1	2.52964	2.14999e-15	1.98228e-13
bta-miR-582	-2.19654	ENSBTAG00000015978	ANXA1	2.52964	2.14999e-15	1.98228e-13
bta-miR-545-3p	-2.21519	ENSBTAG00000015978	ANXA1	2.52964	2.14999e-15	1.98228e-13
bta-miR-2346	-2.27893	ENSBTAG00000015978	ANXA1	2.52964	2.14999e-15	1.98228e-13
bta-miR-2284v	-2.91807	ENSBTAG00000015978	ANXA1	2.52964	2.14999e-15	1.98228e-13
bta-miR-2284d	-2.98803	ENSBTAG00000015978	ANXA1	2.52964	2.14999e-15	1.98228e-13
bta-miR-199b	-1.51141	ENSBTAG00000014857		2.52777	5.91555e-37	1.64559e-33
bta-miR-628	-1.51521	ENSBTAG00000014857		2.52777	5.91555e-37	1.64559e-33
bta-miR-365-3p	-1.51644	ENSBTAG00000014857		2.52777	5.91555e-37	1.64559e-33
bta-miR-301a	-1.56797	ENSBTAG00000014857		2.52777	5.91555e-37	1.64559e-33
bta-miR-2313-3p	-1.61916	ENSBTAG00000014857		2.52777	5.91555e-37	1.64559e-33
bta-miR-2284w	-1.61939	ENSBTAG00000014857		2.52777	5.91555e-37	1.64559e-33
bta-miR-339a	-1.69062	ENSBTAG00000014857		2.52777	5.91555e-37	1.64559e-33
bta-miR-129	-1.69503	ENSBTAG00000014857		2.52777	5.91555e-37	1.64559e-33
bta-miR-129-5p	-1.69506	ENSBTAG00000014857		2.52777	5.91555e-37	1.64559e-33
bta-miR-34b	-2.01721	ENSBTAG00000014857		2.52777	5.91555e-37	1.64559e-33
bta-miR-34c	-2.05952	ENSBTAG00000014857		2.52777	5.91555e-37	1.64559e-33
bta-miR-2415-3p	-2.35611	ENSBTAG00000014857		2.52777	5.91555e-37	1.64559e-33
bta-miR-2284v	-2.91807	ENSBTAG00000014857		2.52777	5.91555e-37	1.64559e-33
bta-miR-2284d	-2.98803	ENSBTAG00000014857		2.52777	5.91555e-37	1.64559e-33
bta-miR-328	-1.50233	ENSBTAG00000017280	C3	2.51851	1.21766e-10	3.17162e-09
bta-miR-628	-1.51521	ENSBTAG00000017280	C3	2.51851	1.21766e-10	3.17162e-09
bta-miR-23a	-1.51773	ENSBTAG00000017280	C3	2.51851	1.21766e-10	3.17162e-09
bta-miR-31	-1.52447	ENSBTAG00000017280	C3	2.51851	1.21766e-10	3.17162e-09
bta-miR-185	-1.57401	ENSBTAG00000017280	C3	2.51851	1.21766e-10	3.17162e-09
bta-miR-30c	-1.60981	ENSBTAG00000017280	C3	2.51851	1.21766e-10	3.17162e-09
bta-miR-30f	-1.62524	ENSBTAG00000017280	C3	2.51851	1.21766e-10	3.17162e-09
bta-miR-30d	-1.66346	ENSBTAG00000017280	C3	2.51851	1.21766e-10	3.17162e-09
bta-miR-339a	-1.69062	ENSBTAG00000017280	C3	2.51851	1.21766e-10	3.17162e-09
bta-miR-129	-1.69503	ENSBTAG00000017280	C3	2.51851	1.21766e-10	3.17162e-09
bta-miR-129-5p	-1.69506	ENSBTAG00000017280	C3	2.51851	1.21766e-10	3.17162e-09
bta-miR-491	-1.7398	ENSBTAG00000017280	C3	2.51851	1.21766e-10	3.17162e-09
bta-miR-11989	-1.76118	ENSBTAG00000017280	C3	2.51851	1.21766e-10	3.17162e-09
bta-miR-296-3p	-1.77794	ENSBTAG00000017280	C3	2.51851	1.21766e-10	3.17162e-09
bta-miR-212	-1.88446	ENSBTAG00000017280	C3	2.51851	1.21766e-10	3.17162e-09
bta-miR-1260b	-1.96354	ENSBTAG00000017280	C3	2.51851	1.21766e-10	3.17162e-09
bta-miR-34b	-2.01721	ENSBTAG00000017280	C3	2.51851	1.21766e-10	3.17162e-09
bta-miR-34c	-2.05952	ENSBTAG00000017280	C3	2.51851	1.21766e-10	3.17162e-09
bta-miR-2346	-2.27893	ENSBTAG00000017280	C3	2.51851	1.21766e-10	3.17162e-09
bta-miR-1296	-2.35196	ENSBTAG00000017280	C3	2.51851	1.21766e-10	3.17162e-09
bta-miR-2415-3p	-2.35611	ENSBTAG00000017280	C3	2.51851	1.21766e-10	3.17162e-09
bta-miR-30b-3p	-2.5959	ENSBTAG00000017280	C3	2.51851	1.21766e-10	3.17162e-09
bta-miR-1343-3p	-2.93366	ENSBTAG00000017280	C3	2.51851	1.21766e-10	3.17162e-09
bta-miR-7180	-4.21764	ENSBTAG00000017280	C3	2.51851	1.21766e-10	3.17162e-09
bta-miR-23a	-1.51773	ENSBTAG00000017287	DRAM1	2.51285	4.19679e-10	9.35468e-09
bta-miR-148b	-1.5312	ENSBTAG00000017287	DRAM1	2.51285	4.19679e-10	9.35468e-09
bta-miR-6119-3p	-1.56237	ENSBTAG00000017287	DRAM1	2.51285	4.19679e-10	9.35468e-09
bta-miR-301a	-1.56797	ENSBTAG00000017287	DRAM1	2.51285	4.19679e-10	9.35468e-09
bta-miR-11999	-1.60872	ENSBTAG00000017287	DRAM1	2.51285	4.19679e-10	9.35468e-09
bta-miR-30c	-1.60981	ENSBTAG00000017287	DRAM1	2.51285	4.19679e-10	9.35468e-09
bta-miR-2313-3p	-1.61916	ENSBTAG00000017287	DRAM1	2.51285	4.19679e-10	9.35468e-09
bta-miR-30f	-1.62524	ENSBTAG00000017287	DRAM1	2.51285	4.19679e-10	9.35468e-09
bta-miR-30d	-1.66346	ENSBTAG00000017287	DRAM1	2.51285	4.19679e-10	9.35468e-09
bta-miR-15b	-1.67492	ENSBTAG00000017287	DRAM1	2.51285	4.19679e-10	9.35468e-09
bta-miR-339a	-1.69062	ENSBTAG00000017287	DRAM1	2.51285	4.19679e-10	9.35468e-09
bta-miR-129	-1.69503	ENSBTAG00000017287	DRAM1	2.51285	4.19679e-10	9.35468e-09
bta-miR-129-5p	-1.69506	ENSBTAG00000017287	DRAM1	2.51285	4.19679e-10	9.35468e-09
bta-miR-491	-1.7398	ENSBTAG00000017287	DRAM1	2.51285	4.19679e-10	9.35468e-09
bta-miR-139	-1.78315	ENSBTAG00000017287	DRAM1	2.51285	4.19679e-10	9.35468e-09
bta-miR-1271	-1.83256	ENSBTAG00000017287	DRAM1	2.51285	4.19679e-10	9.35468e-09
bta-miR-212	-1.88446	ENSBTAG00000017287	DRAM1	2.51285	4.19679e-10	9.35468e-09
bta-miR-1260b	-1.96354	ENSBTAG00000017287	DRAM1	2.51285	4.19679e-10	9.35468e-09
bta-miR-582	-2.19654	ENSBTAG00000017287	DRAM1	2.51285	4.19679e-10	9.35468e-09
bta-miR-11998	-2.75683	ENSBTAG00000017287	DRAM1	2.51285	4.19679e-10	9.35468e-09
bta-miR-1343-3p	-2.93366	ENSBTAG00000017287	DRAM1	2.51285	4.19679e-10	9.35468e-09
bta-miR-328	-1.50233	ENSBTAG00000002478	AGMAT	2.5043	3.77916e-08	4.84464e-07
bta-miR-628	-1.51521	ENSBTAG00000002478	AGMAT	2.5043	3.77916e-08	4.84464e-07
bta-miR-365-3p	-1.51644	ENSBTAG00000002478	AGMAT	2.5043	3.77916e-08	4.84464e-07
bta-miR-23a	-1.51773	ENSBTAG00000002478	AGMAT	2.5043	3.77916e-08	4.84464e-07
bta-miR-6119-3p	-1.56237	ENSBTAG00000002478	AGMAT	2.5043	3.77916e-08	4.84464e-07
bta-miR-301a	-1.56797	ENSBTAG00000002478	AGMAT	2.5043	3.77916e-08	4.84464e-07
bta-miR-185	-1.57401	ENSBTAG00000002478	AGMAT	2.5043	3.77916e-08	4.84464e-07
bta-miR-11999	-1.60872	ENSBTAG00000002478	AGMAT	2.5043	3.77916e-08	4.84464e-07
bta-miR-2313-3p	-1.61916	ENSBTAG00000002478	AGMAT	2.5043	3.77916e-08	4.84464e-07
bta-miR-2284w	-1.61939	ENSBTAG00000002478	AGMAT	2.5043	3.77916e-08	4.84464e-07
bta-miR-129	-1.69503	ENSBTAG00000002478	AGMAT	2.5043	3.77916e-08	4.84464e-07
bta-miR-129-5p	-1.69506	ENSBTAG00000002478	AGMAT	2.5043	3.77916e-08	4.84464e-07
bta-miR-502a	-1.75063	ENSBTAG00000002478	AGMAT	2.5043	3.77916e-08	4.84464e-07
bta-miR-139	-1.78315	ENSBTAG00000002478	AGMAT	2.5043	3.77916e-08	4.84464e-07
bta-miR-1271	-1.83256	ENSBTAG00000002478	AGMAT	2.5043	3.77916e-08	4.84464e-07
bta-miR-582	-2.19654	ENSBTAG00000002478	AGMAT	2.5043	3.77916e-08	4.84464e-07
bta-miR-545-3p	-2.21519	ENSBTAG00000002478	AGMAT	2.5043	3.77916e-08	4.84464e-07
bta-miR-2346	-2.27893	ENSBTAG00000002478	AGMAT	2.5043	3.77916e-08	4.84464e-07
bta-miR-1343-3p	-2.93366	ENSBTAG00000002478	AGMAT	2.5043	3.77916e-08	4.84464e-07
bta-miR-199b	-1.51141	ENSBTAG00000014228	TFEC	2.49536	1.82764e-21	7.94395e-19
bta-miR-628	-1.51521	ENSBTAG00000014228	TFEC	2.49536	1.82764e-21	7.94395e-19
bta-miR-23a	-1.51773	ENSBTAG00000014228	TFEC	2.49536	1.82764e-21	7.94395e-19
bta-miR-148b	-1.5312	ENSBTAG00000014228	TFEC	2.49536	1.82764e-21	7.94395e-19
bta-miR-6119-3p	-1.56237	ENSBTAG00000014228	TFEC	2.49536	1.82764e-21	7.94395e-19
bta-miR-301a	-1.56797	ENSBTAG00000014228	TFEC	2.49536	1.82764e-21	7.94395e-19
bta-miR-185	-1.57401	ENSBTAG00000014228	TFEC	2.49536	1.82764e-21	7.94395e-19
bta-miR-30c	-1.60981	ENSBTAG00000014228	TFEC	2.49536	1.82764e-21	7.94395e-19
bta-miR-2313-3p	-1.61916	ENSBTAG00000014228	TFEC	2.49536	1.82764e-21	7.94395e-19
bta-miR-2284w	-1.61939	ENSBTAG00000014228	TFEC	2.49536	1.82764e-21	7.94395e-19
bta-miR-30f	-1.62524	ENSBTAG00000014228	TFEC	2.49536	1.82764e-21	7.94395e-19
bta-miR-30d	-1.66346	ENSBTAG00000014228	TFEC	2.49536	1.82764e-21	7.94395e-19
bta-miR-15b	-1.67492	ENSBTAG00000014228	TFEC	2.49536	1.82764e-21	7.94395e-19
bta-miR-129	-1.69503	ENSBTAG00000014228	TFEC	2.49536	1.82764e-21	7.94395e-19
bta-miR-129-5p	-1.69506	ENSBTAG00000014228	TFEC	2.49536	1.82764e-21	7.94395e-19
bta-miR-11989	-1.76118	ENSBTAG00000014228	TFEC	2.49536	1.82764e-21	7.94395e-19
bta-miR-296-3p	-1.77794	ENSBTAG00000014228	TFEC	2.49536	1.82764e-21	7.94395e-19
bta-miR-139	-1.78315	ENSBTAG00000014228	TFEC	2.49536	1.82764e-21	7.94395e-19
bta-miR-1271	-1.83256	ENSBTAG00000014228	TFEC	2.49536	1.82764e-21	7.94395e-19
bta-miR-183	-1.83268	ENSBTAG00000014228	TFEC	2.49536	1.82764e-21	7.94395e-19
bta-miR-3613a	-1.86561	ENSBTAG00000014228	TFEC	2.49536	1.82764e-21	7.94395e-19
bta-miR-1260b	-1.96354	ENSBTAG00000014228	TFEC	2.49536	1.82764e-21	7.94395e-19
bta-miR-340	-2.18928	ENSBTAG00000014228	TFEC	2.49536	1.82764e-21	7.94395e-19
bta-miR-582	-2.19654	ENSBTAG00000014228	TFEC	2.49536	1.82764e-21	7.94395e-19
bta-miR-545-3p	-2.21519	ENSBTAG00000014228	TFEC	2.49536	1.82764e-21	7.94395e-19
bta-miR-153	-2.23691	ENSBTAG00000014228	TFEC	2.49536	1.82764e-21	7.94395e-19
bta-miR-2346	-2.27893	ENSBTAG00000014228	TFEC	2.49536	1.82764e-21	7.94395e-19
bta-miR-1296	-2.35196	ENSBTAG00000014228	TFEC	2.49536	1.82764e-21	7.94395e-19
bta-miR-502b	-2.39961	ENSBTAG00000014228	TFEC	2.49536	1.82764e-21	7.94395e-19
bta-miR-11998	-2.75683	ENSBTAG00000014228	TFEC	2.49536	1.82764e-21	7.94395e-19
bta-miR-2284v	-2.91807	ENSBTAG00000014228	TFEC	2.49536	1.82764e-21	7.94395e-19
bta-miR-1343-3p	-2.93366	ENSBTAG00000014228	TFEC	2.49536	1.82764e-21	7.94395e-19
bta-miR-2284d	-2.98803	ENSBTAG00000014228	TFEC	2.49536	1.82764e-21	7.94395e-19
bta-miR-628	-1.51521	ENSBTAG00000021322	TM4SF20	2.4949	0.00121888	0.00431055
bta-miR-23a	-1.51773	ENSBTAG00000021322	TM4SF20	2.4949	0.00121888	0.00431055
bta-miR-129	-1.69503	ENSBTAG00000021322	TM4SF20	2.4949	0.00121888	0.00431055
bta-miR-129-5p	-1.69506	ENSBTAG00000021322	TM4SF20	2.4949	0.00121888	0.00431055
bta-miR-1468	-1.74366	ENSBTAG00000021322	TM4SF20	2.4949	0.00121888	0.00431055
bta-miR-1271	-1.83256	ENSBTAG00000021322	TM4SF20	2.4949	0.00121888	0.00431055
bta-miR-1260b	-1.96354	ENSBTAG00000021322	TM4SF20	2.4949	0.00121888	0.00431055
bta-miR-11998	-2.75683	ENSBTAG00000021322	TM4SF20	2.4949	0.00121888	0.00431055
bta-miR-504	-1.50797	ENSBTAG00000011913	CKAP4	2.49382	2.30045e-15	2.10506e-13
bta-miR-628	-1.51521	ENSBTAG00000011913	CKAP4	2.49382	2.30045e-15	2.10506e-13
bta-miR-23a	-1.51773	ENSBTAG00000011913	CKAP4	2.49382	2.30045e-15	2.10506e-13
bta-miR-31	-1.52447	ENSBTAG00000011913	CKAP4	2.49382	2.30045e-15	2.10506e-13
bta-miR-6119-3p	-1.56237	ENSBTAG00000011913	CKAP4	2.49382	2.30045e-15	2.10506e-13
bta-miR-185	-1.57401	ENSBTAG00000011913	CKAP4	2.49382	2.30045e-15	2.10506e-13
bta-miR-30c	-1.60981	ENSBTAG00000011913	CKAP4	2.49382	2.30045e-15	2.10506e-13
bta-miR-2313-3p	-1.61916	ENSBTAG00000011913	CKAP4	2.49382	2.30045e-15	2.10506e-13
bta-miR-2284w	-1.61939	ENSBTAG00000011913	CKAP4	2.49382	2.30045e-15	2.10506e-13
bta-miR-30f	-1.62524	ENSBTAG00000011913	CKAP4	2.49382	2.30045e-15	2.10506e-13
bta-miR-30d	-1.66346	ENSBTAG00000011913	CKAP4	2.49382	2.30045e-15	2.10506e-13
bta-miR-15b	-1.67492	ENSBTAG00000011913	CKAP4	2.49382	2.30045e-15	2.10506e-13
bta-miR-339a	-1.69062	ENSBTAG00000011913	CKAP4	2.49382	2.30045e-15	2.10506e-13
bta-miR-129	-1.69503	ENSBTAG00000011913	CKAP4	2.49382	2.30045e-15	2.10506e-13
bta-miR-129-5p	-1.69506	ENSBTAG00000011913	CKAP4	2.49382	2.30045e-15	2.10506e-13
bta-miR-491	-1.7398	ENSBTAG00000011913	CKAP4	2.49382	2.30045e-15	2.10506e-13
bta-miR-502a	-1.75063	ENSBTAG00000011913	CKAP4	2.49382	2.30045e-15	2.10506e-13
bta-miR-11989	-1.76118	ENSBTAG00000011913	CKAP4	2.49382	2.30045e-15	2.10506e-13
bta-miR-296-3p	-1.77794	ENSBTAG00000011913	CKAP4	2.49382	2.30045e-15	2.10506e-13
bta-miR-139	-1.78315	ENSBTAG00000011913	CKAP4	2.49382	2.30045e-15	2.10506e-13
bta-miR-183	-1.83268	ENSBTAG00000011913	CKAP4	2.49382	2.30045e-15	2.10506e-13
bta-miR-3613a	-1.86561	ENSBTAG00000011913	CKAP4	2.49382	2.30045e-15	2.10506e-13
bta-miR-212	-1.88446	ENSBTAG00000011913	CKAP4	2.49382	2.30045e-15	2.10506e-13
bta-miR-1260b	-1.96354	ENSBTAG00000011913	CKAP4	2.49382	2.30045e-15	2.10506e-13
bta-miR-34b	-2.01721	ENSBTAG00000011913	CKAP4	2.49382	2.30045e-15	2.10506e-13
bta-miR-34c	-2.05952	ENSBTAG00000011913	CKAP4	2.49382	2.30045e-15	2.10506e-13
bta-miR-582	-2.19654	ENSBTAG00000011913	CKAP4	2.49382	2.30045e-15	2.10506e-13
bta-miR-545-3p	-2.21519	ENSBTAG00000011913	CKAP4	2.49382	2.30045e-15	2.10506e-13
bta-miR-153	-2.23691	ENSBTAG00000011913	CKAP4	2.49382	2.30045e-15	2.10506e-13
bta-miR-2346	-2.27893	ENSBTAG00000011913	CKAP4	2.49382	2.30045e-15	2.10506e-13
bta-miR-2415-3p	-2.35611	ENSBTAG00000011913	CKAP4	2.49382	2.30045e-15	2.10506e-13
bta-miR-30b-3p	-2.5959	ENSBTAG00000011913	CKAP4	2.49382	2.30045e-15	2.10506e-13
bta-miR-2284v	-2.91807	ENSBTAG00000011913	CKAP4	2.49382	2.30045e-15	2.10506e-13
bta-miR-1343-3p	-2.93366	ENSBTAG00000011913	CKAP4	2.49382	2.30045e-15	2.10506e-13
bta-miR-2284d	-2.98803	ENSBTAG00000011913	CKAP4	2.49382	2.30045e-15	2.10506e-13
bta-miR-7180	-4.21764	ENSBTAG00000011913	CKAP4	2.49382	2.30045e-15	2.10506e-13
bta-miR-504	-1.50797	ENSBTAG00000005970	XBP1	2.4821	1.98229e-14	1.49846e-12
bta-miR-628	-1.51521	ENSBTAG00000005970	XBP1	2.4821	1.98229e-14	1.49846e-12
bta-miR-31	-1.52447	ENSBTAG00000005970	XBP1	2.4821	1.98229e-14	1.49846e-12
bta-miR-2284w	-1.61939	ENSBTAG00000005970	XBP1	2.4821	1.98229e-14	1.49846e-12
bta-miR-129	-1.69503	ENSBTAG00000005970	XBP1	2.4821	1.98229e-14	1.49846e-12
bta-miR-129-5p	-1.69506	ENSBTAG00000005970	XBP1	2.4821	1.98229e-14	1.49846e-12
bta-miR-139	-1.78315	ENSBTAG00000005970	XBP1	2.4821	1.98229e-14	1.49846e-12
bta-miR-34b	-2.01721	ENSBTAG00000005970	XBP1	2.4821	1.98229e-14	1.49846e-12
bta-miR-1249	-2.01838	ENSBTAG00000005970	XBP1	2.4821	1.98229e-14	1.49846e-12
bta-miR-34c	-2.05952	ENSBTAG00000005970	XBP1	2.4821	1.98229e-14	1.49846e-12
bta-miR-582	-2.19654	ENSBTAG00000005970	XBP1	2.4821	1.98229e-14	1.49846e-12
bta-miR-2415-3p	-2.35611	ENSBTAG00000005970	XBP1	2.4821	1.98229e-14	1.49846e-12
bta-miR-11998	-2.75683	ENSBTAG00000005970	XBP1	2.4821	1.98229e-14	1.49846e-12
bta-miR-2284v	-2.91807	ENSBTAG00000005970	XBP1	2.4821	1.98229e-14	1.49846e-12
bta-miR-2284d	-2.98803	ENSBTAG00000005970	XBP1	2.4821	1.98229e-14	1.49846e-12
bta-miR-328	-1.50233	ENSBTAG00000020895	LOXL4	2.47805	0.00118461	0.00421184
bta-miR-23a	-1.51773	ENSBTAG00000020895	LOXL4	2.47805	0.00118461	0.00421184
bta-miR-31	-1.52447	ENSBTAG00000020895	LOXL4	2.47805	0.00118461	0.00421184
bta-miR-185	-1.57401	ENSBTAG00000020895	LOXL4	2.47805	0.00118461	0.00421184
bta-miR-11999	-1.60872	ENSBTAG00000020895	LOXL4	2.47805	0.00118461	0.00421184
bta-miR-2313-3p	-1.61916	ENSBTAG00000020895	LOXL4	2.47805	0.00118461	0.00421184
bta-miR-15b	-1.67492	ENSBTAG00000020895	LOXL4	2.47805	0.00118461	0.00421184
bta-miR-339a	-1.69062	ENSBTAG00000020895	LOXL4	2.47805	0.00118461	0.00421184
bta-miR-502a	-1.75063	ENSBTAG00000020895	LOXL4	2.47805	0.00118461	0.00421184
bta-miR-11989	-1.76118	ENSBTAG00000020895	LOXL4	2.47805	0.00118461	0.00421184
bta-miR-1271	-1.83256	ENSBTAG00000020895	LOXL4	2.47805	0.00118461	0.00421184
bta-miR-2346	-2.27893	ENSBTAG00000020895	LOXL4	2.47805	0.00118461	0.00421184
bta-miR-2415-3p	-2.35611	ENSBTAG00000020895	LOXL4	2.47805	0.00118461	0.00421184
bta-miR-30b-3p	-2.5959	ENSBTAG00000020895	LOXL4	2.47805	0.00118461	0.00421184
bta-miR-1343-3p	-2.93366	ENSBTAG00000020895	LOXL4	2.47805	0.00118461	0.00421184
bta-miR-7180	-4.21764	ENSBTAG00000020895	LOXL4	2.47805	0.00118461	0.00421184
bta-miR-628	-1.51521	ENSBTAG00000010384	CDC6	2.47652	2.88333e-12	1.15242e-10
bta-miR-365-3p	-1.51644	ENSBTAG00000010384	CDC6	2.47652	2.88333e-12	1.15242e-10
[truncated: 5,503 more rows]
