# Supplementary material for: Elucidation of the Host Bronchial Lymph Node miRNA Transcriptome Response to Bovine Respiratory Syncytial Virus
Source: Front Genet. 2021 Apr 22;12:633125. doi: 10.3389/fgene.2021.633125 (PMC8100685; doi:10.3389/fgene.2021.633125)
Supplement: Supplementary Table 7 — Enriched IPA pathways among the DE predicted target genes with inverse fold changes to that of the DE miRNA. [file Table_7.XLSX]

## Sheet: DEG_targets_inverse_relationshi
Supplementary Table 7. Enriched IPA pathways among the DE predicted target genes with inverse fold changes to that of the DE miRNA.
¬© 2000-2019 QIAGEN. All rights reserved.
Ingenuity Canonical Pathways	-log(B-H p-value)	Ratio	z-score	Molecules
Granulocyte Adhesion and Diapedesis	1.88	0.0726	NaN	CCL17,CCL19,CCL22,CCL8,CLDN1,CLDN11,CLDN3,CXCL10,CXCL11,MMP7,SDC1,SDC3,XCL1
Agranulocyte Adhesion and Diapedesis	1.86	0.0677	NaN	CCL17,CCL19,CCL22,CCL8,CLDN1,CLDN11,CLDN3,CXCL10,CXCL11,MMP7,MYH7B,PODXL2,XCL1
Interferon Signaling	1.19	0.139	2.236	BAK1,IFIT1,IFIT3,IFNG,OAS1
Role of Pattern Recognition Receptors in Recognition of Bacteria and Viruses	1.18	0.0645	NaN	C3,CLEC6A,EIF2AK2,IFNG,LIF,OAS1,OAS2,OSM,PTX3,TNFSF10
Estrogen-mediated S-phase Entry	1.09	0.154	2	CCNA2,CCNE1,CDC25A,E2F7
BAG2 Signaling Pathway	1.09	0.116	2.236	ANXA2,BAG2,HSP90AA1,HSPA5,HSPA6
LXR/RXR Activation	1.02	0.0661	0.707	APOD,APOE,C3,LBP,PTGS2,SERPINF1,TF,VTN
Proline Biosynthesis I	1.02	0.5	NaN	ALDH18A1,PYCR1
